# Supplementary material for: Local Conditions Influence the Prokaryotic Communities Associated With the Mesophotic Black Coral Antipathella subpinnata
Source: Front Microbiol. 2020 Oct 6;11:537813. doi: 10.3389/fmicb.2020.537813 (PMC7573217; doi:10.3389/fmicb.2020.537813)
Supplement: Supplementary file 1 [file Data_Sheet_1.ZIP]

Archive with 13 entries (13 files):
- Fig S1 - Ordination plots PCoA.eps
- Fig S2 - Bar graph Community composition (individual samples).eps
- Fig S3 - Heatmap core OTUs (non-coral taxa).eps
- Fig S4 - Heatmap significant OTUs (non-coral taxa).eps
- Suppl File S2 - Diversity statistics.xlsx
- Suppl File S3 - Relative abundance Core and LSMA OTUs.xlsx
- Suppl File S4 - Core OTUs and their closest relatives.xlsx
- Suppl File S5 - DESeq2 significant outcomes.xlsx
- Suppl File S6 - Overlap in differentially abundant OTUs in Antipathella and seawater.xlsx
- Suppl File S7 - PICRUSt outcomes.xlsx
- Suppl File S8 - NB-GLM results functional groups.docx
- Suppl File S1 - Contaminant sequence identification - decontam outcomes.docx
- Supplementary Data Files S1-S3.zip
