# Supplementary material for: Local Conditions Influence the Prokaryotic Communities Associated With the Mesophotic Black Coral Antipathella subpinnata
Source: Front Microbiol. 2020 Oct 6;11:537813. doi: 10.3389/fmicb.2020.537813 (PMC7573217; doi:10.3389/fmicb.2020.537813)
Supplement: Supplementary file 1 [file Data_Sheet_1.ZIP › Suppl File S2 - Diversity statistics.xlsx]

## Sheet: Table S1 - Beta diversity
	Table S1 - Statistics of the overall permANOVA and pair-wise comparisons in microbiome beta diversity of Antipathella subpinnata, Eunicella cavolini and seawater
	Pair-wise comparisons were made between (1) locations, (2) over time and (3) between species and seawater
	Source	df	SS	MS	Pseudo-F	P(perm)	Number unique permutations	P(Monte Carlo)		Location differences May 2017	Groups	t	P(perm)	Number unique permutations	P(Monte Carlo)
	Species	1	26813	26813	12.531	0.0001	9876	0.0001		Antipathella subpinnata	Bordighera, Portofino	1.9307	0.0001	8044	0.0003
	Location	2	10137	5068.4	2.3686	0.0001	9792	0.0001			Bordighera, Savona	2.6241	0.0001	9679	0.0001
	Species*Location	2	7760.5	3880.2	1.8134	0.0001	9803	0.0012			Portofino, Savona	2.2621	0.0001	9437	0.0001
	Residuals	32	68473	2139.8						Seawater	Bordighera, Portofino	2.5537	0.101	10	0.0115
	Total	37	126890								Bordighera, Savona	3.2747	0.101	10	0.0041
											Portofino, Savona	2.1061	0.0978	10	0.0234
										Species differences
										Bordighera May 2017	Antipathella, Seawater	2.1489	0.0051	220	0.0017
										Savona May 2017	Antipathella, Seawater	2.0586	0.0052	165	0.0032
										Portofino May 2017	Antipathella, Seawater	2.7342	0.0025	454	0.0001
	Source	df	SS	MS	Pseudo-F	P(perm)	Number unique permutations	P(Monte Carlo)		Time differences Portofino	Groups	t	P(perm)	Number unique permutations	P(Monte Carlo)
	Species	2	60852	30426	15.451	0.0001	9906	0.0001		Antipathella subpinnata	May, November	1.8206	0.0001	8757	0.0005
	Time	1	4375.5	4375.5	2.222	0.0001	9870	0.0031		Eunicella cavolini	May, November	1.0879	0.2586	462	0.3079
	Species*Time	2	6522.4	3261.2	1.6561	0.0003	9806	0.0066		Seawater	May, November	3.0956	0.0979	10	0.0068
	Residuals	30	59076	1969.2						Species differences
	Total	35	133540							Portofino May 2017	Antipathella, Eunicella	3.4166	0.0005	2874	0.0002
											Antipathella, Seawater	2.0586	0.0074	165	0.0036
											Eunicella, Seawater	7.1936	0.0115	84	0.0001
										Portofino November 2016	Antipathella, Eunicella	2.8866	0.0003	5668	0.0001
											Antipathella, Seawater	1.9655	0.0041	286	0.0018
											Eunicella, Seawater	3.9706	0.0115	84	0.0004

## Sheet: Table S2 - Alpha diversity
	Table S2 – Overview of alpha diversity metrics
				Richness			Evenness			Diversity
	Species	Location	Time point	Observed OTUs			Simpson evenness			Shannon-Wiener H
	A. subpinnata	Portofino	2016-11-01	695	±	101	0.043	±	0.013	6.652	±	0.468
			2017-05-01	649	±	131	0.069	±	0.017	6.884	±	0.356
		Savona	2017-05-01	298	±	37	0.008	±	0.001	2.683	±	0.407
		Bordighera	2017-05-01	639	±	198	0.034	±	0.007	6.044	±	0.3
	E. cavolini	Portofino	2016-11-01	78	±	29	0.037	±	0.009	1.708	±	0.38
			2017-05-01	39	±	11	0.048	±	0.008	1.064	±	0.085
	Seawater	Portofino	2016-11-01	959	±	13	0.036	±	0.001	7.139	±	0.053
			2017-05-01	1040	±	13	0.023	±	0.001	7.113	±	0.017
		Savona	2017-05-01	1136	±	33	0.03	±	0.001	7.396	±	0.071
		Bordighera	2017-05-01	803	±	22	0.019	±	0	6.282	±	0.029

## Sheet: Table S3 - Alpha diversity stat
	Table S3 - Statistics of the overall permANOVA and pair-wise comparisons in microbiome alpha diversity of Antipathella subpinnata, Eunicella cavolini and seawater
	Pair-wise comparisons were made between (1) locations, (2) over time and (3) between species and seawater
	Analyses were performed on three alpha diversity metrics: Richness, Evenness and Diversity
	A) Richness - Observed OTUs
	Source	df	SS	MS	Pseudo-F	P(perm)	Number unique permutations	P(Monte Carlo)
	Species	1	872.53	872.53	47.188	0.0001	9849	0.0001
	Location	2	38.978	19.489	1.054	0.3587	9939	0.3587
	Species*Location	2	109.29	54.646	2.9554	0.0685	9944	0.0687
	Residuals	32	591.69	18.49
	Total	37	1752
	Testing for differences between Species (Antipathella and Seawater)
	and Sampling Sites (Bordighera, Portofino, Savona) in Spring (April/May) 2017
	Source	df	SS	MS	Pseudo-F	P(perm)	Number unique permutations	P(Monte Carlo)		Species differences	Groups	t	P(perm)	Number unique permutations	P(Monte Carlo)
	Species	2	3111.1	1555.5	65.011	0.0001	9953	0.0001	>>>		Antipathella, Eunicella	8.694	0.0001	9798	0.0001
	Time	1	12.554	12.554	0.52468	0.4791	9845	0.472			Antipathella, Seawater	2.8063	0.0111	9809	0.0114
	Species*Time	2	21.547	10.774	0.45027	0.6417	9955	0.6412			Eunicella, Seawater	19.918	0.0001	9540	0.0001
	Residuals	30	717.82	23.927
	Total	35	3919.4
	Testing for differences between Species (Antipahella, Eunicella and Seawater)
	and Sampling Time Points (November 2016 and April/May 2017)
	B) Evenness - Simpson's E
	Source	df	SS	MS	Pseudo-F	P(perm)	Number unique permutations	P(Monte Carlo)		Location differences (May 2017)	Groups	t	P(perm)	Number unique permutations	P(Monte Carlo)
	Species	1	0.0035881	0.0035881	1.1651	0.2929	9812	0.2972		Antipathella subpinnata	Bordighera, Portofino	1.9067	0.0697	8091	0.0752
	Location	2	0.025795	0.012898	4.1879	0.0306	9953	0.0279			Bordighera, Savona	6.0306	0.0001	9695	0.0001
	Species*Location	2	0.046583	0.023292	7.5629	0.0038	9950	0.0021	>>>		Portofino, Savona	5.9234	0.0001	9469	0.0001
	Residuals	32	0.098551	0.0030797						Seawater	Bordighera, Portofino	3.039	0.1033	10	0.038
	Total	37	0.25059								Bordighera, Savona	12.455	0.0973	10	0.0002
	Testing for differences between Species (Antipathella and Seawater)										Portofino, Savona	4.7429	0.1025	10	0.0105
	and Sampling Sites (Bordighera, Portofino, Savona) in Spring (April/May) 2017									Species differences
										Bordighera May 2017	Antipathella, Seawater	1.4234	0.2071	220	0.1748
										Portofino May 2017	Antipathella, Seawater	1.7971	0.103	164	0.1057
										Savona May 2017	Antipathella, Seawater	12.002	0.0024	452	0.0001
	Source	df	SS	MS	Pseudo-F	P(perm)	Number unique permutations	P(Monte Carlo)
	Species	2	0.015021	0.0075106	1.3992	0.259	9951	0.2653
	Time	1	0.0027759	0.0027759	0.51714	0.4765	9856	0.4834
	Species*Time	2	0.013126	0.0065629	1.2227	0.3132	9949	0.3033
	Residuals	30	0.16103	0.0053677
	Total	35	0.19926
	Testing for differences between Species (Antipahella, Eunicella and Seawater)
	and Sampling Time Points (November 2016 and April/May 2017)
	C) Diversity - Shannon-Wiener H
	Source	df	SS	MS	Pseudo-F	P(perm)	Number unique permutations	P(Monte Carlo)		Location differences (May 2017)	Groups	t	P(perm)	Number unique permutations	P(Monte Carlo)
	Species	1	1.2433	1.2433	16.69	0.0004	9821	0.0005		Antipathella subpinnata	Bordighera, Portofino	1.6999	0.1078	8011	0.1105
	Location	2	1.0712	0.53562	7.1903	0.0025	9947	0.0035			Bordighera, Savona	5.7628	0.0001	9657	0.0001
	Species*Location	2	1.714	0.85701	11.505	0.0001	9944	0.0002	>>>		Portofino, Savona	6.4343	0.0001	9458	0.0001
	Residuals	32	2.3838	0.074493						Seawater	Bordighera, Portofino	24.431	0.0981	10	0.0001
	Total	37	10.167								Bordighera, Savona	14.99	0.1044	10	0.0002
	Testing for differences between Species (Antipathella and Seawater)										Portofino, Savona	3.9325	0.1046	10	0.0168
	and Sampling Sites (Bordighera, Portofino, Savona) in Spring (April/May) 2017									Species differences
										Bordighera May 2017	Antipathella, Seawater	0.7237	0.484	220	0.4883
										Portofino May 2017	Antipathella, Seawater	0.54243	0.5973	165	0.5981
										Savona May 2017	Antipathella, Seawater	4.7624	0.0019	453	0.0001
	Source	df	SS	MS	Pseudo-F	P(perm)	Number unique permutations	P(Monte Carlo)		Species differences	Groups	t	P(perm)	Number unique permutations	P(Monte Carlo)
	Species	2	16.858	8.4288	141.86	0.0001	9944	0.0001	>>>		Antipathella, Eunicella	14.615	0.0001	9822	0.0001
	Time	1	0.038468	0.038468	0.64745	0.4331	9841	0.4264			Antipathella, Seawater	0.79054	0.4458	9841	0.4317
	Species*Time	2	0.14292	0.071462	1.2028	0.3148	9948	0.3117			Eunicella, Seawater	14.653	0.0003	9742	0.0001
	Residuals	30	1.7824	0.059415
	Total	35	18.841
	Testing for differences between Species (Antipahella, Eunicella and Seawater)
	and Sampling Time Points (November 2016 and April/May 2017)
