# Supplementary material for: Local Conditions Influence the Prokaryotic Communities Associated With the Mesophotic Black Coral Antipathella subpinnata
Source: Front Microbiol. 2020 Oct 6;11:537813. doi: 10.3389/fmicb.2020.537813 (PMC7573217; doi:10.3389/fmicb.2020.537813)
Supplement: Supplementary file 1 [file Data_Sheet_1.ZIP › Suppl File S3 - Relative abundance Core and LSMA OTUs.xlsx]

## Sheet: Rel Abundance - core & LSMA
Suppl File S3 - Table with the average relative abundance of core and LSMA OTUs
OTUs in bold are significantly higher abundant in coral than seawater
OTUs in italics are significantly higher abundant in seawater than coral - these might be seawater bacteria trapped in the coral mucus
OTUs with equal relative abundances in coral and seawater are presented in normal font
	Antipathella subpinnata				Eunicella cavolini		Seawater
	Bordighera May 2017	Portofino May 2017	Portofino November 2016	Savona May 2017	Portofino May 2017	Portofino November 2016	Bordighera May 2017	Portofino May 2017	Portofino November 2016	Savona May 2017	Kingdom	Phylum	Class	Order	Family	Genus	Species
Otu102	0.000109079	0.00950062	0.000449519	0.000490855	0	0	0	3.44459e-05	0	0	k__Bacteria	p__Proteobacteria	c__Alphaproteobacteria	o__Rickettsiales	f__Rickettsiaceae	NA	NA
Otu1044	0	0.0001873	1.03338e-05	0.000378905	0	0	0	0	0	0	k__Bacteria	p__Proteobacteria	c__Gammaproteobacteria	o__Thiotrichales	f__Thiotrichales_Incertae_Sedis	g__Caedibacter	NA
Otu12	0.0605847	0.00199571	0.000175674	0.00217009	0	0	0	0	0	0	k__Bacteria	p__Proteobacteria	c__Gammaproteobacteria	o__Cellvibrionales	f__Spongiibacteraceae	g__BD1-7_clade	NA
Otu122	0	0	0	0.00385794	0	0	1.7223e-05	0	0	0	k__Bacteria	p__Bacteroidetes	c__Flavobacteriia	o__Flavobacteriales	f__Flavobacteriaceae	g__Mesonia	NA
Otu1252	0.000269827	0.000665237	4.6502e-05	6.88919e-05	0	0	0	0	0	0	k__Bacteria	p__Proteobacteria	c__Alphaproteobacteria	o__Rickettsiales	f__Rickettsiaceae	NA	NA
Otu137	0.00444927	0.006633	0.00126072	0.00171799	0	0.000327236	6.88919e-05	0	1.7223e-05	3.44459e-05	k__Bacteria	p__Proteobacteria	c__Alphaproteobacteria	o__Rickettsiales	f__Rickettsiaceae	NA	NA
Otu145	0.000631509	6.45861e-06	1.55007e-05	0.00623471	0	0	0	0	0	0.000378905	k__Bacteria	p__Proteobacteria	c__Gammaproteobacteria	o__Oceanospirillales	f__Alcanivoracaceae	g__Alcanivorax	NA
Otu14642	0.000235381	0.000310013	0.000330681	0.00152854	0	0	0	0.000103338	0.000223899	5.16689e-05	k__Bacteria	p__Verrucomicrobia	c__Opitutae	o__Puniceicoccales	f__Puniceicoccaceae	NA	NA
Otu149	0.00330681	0.00117547	0.000418518	0.00148979	0	0	0	1.7223e-05	0	0	k__Bacteria	p__Proteobacteria	c__Alphaproteobacteria	o__Rhodospirillales	f__Rhodospirillaceae	g__Thalassospira	NA
Otu156	0	0.0080991	0.00016534	0.000589887	0	0	0	0	0	1.7223e-05	k__Bacteria	p__Bacteroidetes	c__Flavobacteriia	o__Flavobacteriales	f__Flavobacteriaceae	g__Arenibacter	s__bacterium_DG1027
Otu16	0.0354391	1.29172e-05	9.81709e-05	0.000680307	0	0	1.7223e-05	0	0	1.7223e-05	k__Bacteria	p__Proteobacteria	c__Gammaproteobacteria	o__Alteromonadales	f__Pseudoalteromonadaceae	g__Pseudoalteromonas	NA
Otu161	0.0032207	0.000516689	0.000201509	0.00130033	0	0	8.61148e-05	3.44459e-05	0	0.00017223	k__Bacteria	p__Proteobacteria	c__Gammaproteobacteria	o__Vibrionales	f__Vibrionaceae	g__Vibrio	NA
Otu166	0.00508078	0.00525731	3.61682e-05	2.58345e-05	8.61148e-05	0	0	1.7223e-05	3.44459e-05	1.7223e-05	k__Bacteria	p__Proteobacteria	c__Gammaproteobacteria	o__Oceanospirillales	f__Oceanospirillaceae	g__Balneatrix	NA
Otu169	0.00468465	0.000445644	0.000144673	4.73632e-05	0	0	0	0	0	1.7223e-05	k__Bacteria	p__Proteobacteria	c__Gammaproteobacteria	o__Oceanospirillales	f__Hahellaceae	g__Endozoicomonas	NA
Otu174	0.0083474	0.00100754	0.00111088	0.000176535	0	0.000266956	1.7223e-05	1.7223e-05	5.16689e-05	8.61148e-05	k__Bacteria	p__Proteobacteria	c__Gammaproteobacteria	o__Vibrionales	f__Vibrionaceae	g__Vibrio	NA
Otu176	0.00529893	3.22931e-05	0	0	0	0	0	0	0	0	k__Bacteria	p__Proteobacteria	c__Gammaproteobacteria	NA	NA	NA	NA
Otu178	0	0.00228635	5.68358e-05	0.00186008	8.61148e-06	0	0	0	0	0	k__Bacteria	p__Proteobacteria	c__Alphaproteobacteria	o__Rickettsiales	f__Rickettsiales_Incertae_Sedis	g__Candidatus_Lariskella	NA
Otu18	0.00761255	0.00169862	0.0355999	0.00471048	0	0	0.000275567	0.000258345	0.000533912	0.000602804	k__Bacteria	p__Proteobacteria	c__Gammaproteobacteria	o__Alteromonadales	f__Pseudoalteromonadaceae	g__Pseudoalteromonas	NA
Otu183	0.00643565	0.000322931	0	0.000658779	0	0	0	0	0	0	k__Bacteria	p__Proteobacteria	c__Alphaproteobacteria	o__Rhodospirillales	f__Rhodospirillaceae	g__Thalassospira	NA
Otu187	0.000103338	0.00396559	0.000335848	0.00120991	0	0	0	5.16689e-05	0	0	k__Bacteria	p__Proteobacteria	c__Gammaproteobacteria	o__Oceanospirillales	f__Oceanospirillaceae	g__Balneatrix	NA
Otu193	0.00391535	0.00235739	0.00158107	0.000813785	0	0	0	0	0	0	k__Bacteria	p__Bacteroidetes	c__Cytophagia	o__Cytophagales	f__Flammeovirgaceae	NA	NA
Otu195	0.00418518	0.00060711	0.000258345	0.000589887	0	0.000430574	5.16689e-05	0	0	0	k__Bacteria	p__Proteobacteria	c__Alphaproteobacteria	o__Rickettsiales	f__Rickettsiales_Incertae_Sedis	g__Candidatus_Lariskella	NA
Otu199	0.000430574	0.00350703	0.000175674	0.00133478	0	0	0	0	1.7223e-05	0	k__Bacteria	p__Bacteroidetes	c__Flavobacteriia	o__Flavobacteriales	f__Flavobacteriaceae	g__Wenyingzhuangia	NA
Otu2	0	0.0391844	2.58345e-05	0	0.802504	0.739787	8.61148e-05	3.44459e-05	3.44459e-05	1.7223e-05	k__Bacteria	p__Proteobacteria	c__Gammaproteobacteria	o__Oceanospirillales	f__Hahellaceae	g__Endozoicomonas	NA
Otu20	0.00841055	0.0367624	0.00136923	0.00217871	0	0	0	0	0	0	k__Bacteria	p__Bacteroidetes	c__Cytophagia	o__Cytophagales	f__Flammeovirgaceae	g__Candidatus_Paenicardinium	NA
Otu224	0.00294513	0.000322931	0	0.00043488	0	0	0	0	0	0	k__Bacteria	p__Proteobacteria	c__Alphaproteobacteria	o__Rhodospirillales	f__Rhodospirillaceae	g__Thalassospira	NA
Otu231	0	0	0	0.00151562	0	0	0	0	0	0	k__Bacteria	p__Proteobacteria	c__Alphaproteobacteria	o__Rhodospirillales	f__Rhodospirillaceae	g__Thalassospira	NA
Otu243	0	0	1.03338e-05	0.00167924	0	0	0	0	0	6.88919e-05	k__Bacteria	p__Proteobacteria	c__Gammaproteobacteria	o__Alteromonadales	f__Alteromonadaceae	g__Marinobacter	NA
Otu25	0.00142951	0.0235094	0.00897489	0.000258345	0	0	0	0	0	0	k__Bacteria	p__Bacteroidetes	NA	NA	NA	NA	NA
Otu266	0.00445501	0.00027772	0	4.30574e-06	0	0	1.7223e-05	0	0	0	k__Bacteria	p__Proteobacteria	c__Gammaproteobacteria	NA	NA	NA	NA
Otu29	0.00396702	0.0262607	7.23365e-05	0.00201939	8.61148e-05	0	1.7223e-05	1.7223e-05	1.7223e-05	0	k__Bacteria	p__Proteobacteria	c__Gammaproteobacteria	o__Thiotrichales	f__Francisellaceae	g__Francisella	NA
Otu295	0.00142377	0.000568358	0	0.000676002	0	0	0	0	0	0	k__Bacteria	p__Proteobacteria	NA	NA	NA	NA	NA
Otu3	5.74099e-06	0.0713612	0.0559161	0.659683	0	0	0	0	0	0	k__Bacteria	p__Bacteroidetes	NA	NA	NA	NA	NA
Otu300	0.00199786	0.00461791	0.00099721	0.000736282	0	0	0	3.44459e-05	0	3.44459e-05	k__Bacteria	p__Proteobacteria	c__Alphaproteobacteria	o__Rickettsiales	f__Rickettsiales_Incertae_Sedis	g__Candidatus_Lariskella	NA
Otu34	0	0	0	0	0.0122541	0.0147515	0	0	0	0	k__Bacteria	p__Tenericutes	c__Mollicutes	o__Mycoplasmatales	f__Mycoplasmataceae	g__Mycoplasma	NA
Otu342	0.00209546	3.87517e-05	0.000113672	0.000770728	0	0	1.7223e-05	3.44459e-05	0	1.7223e-05	k__Bacteria	p__Proteobacteria	c__Gammaproteobacteria	o__Pseudomonadales	f__Moraxellaceae	g__Psychrobacter	NA
Otu36	0	0.000968792	3.10013e-05	0	0.00822397	0.0116599	0	0	0	0	k__Bacteria	p__Proteobacteria	c__Gammaproteobacteria	o__Cellvibrionales	f__Spongiibacteraceae	g__BD1-7_clade	NA
Otu368	0	0	0	8.61148e-05	0.00129172	0.00121422	0	0	0	0	k__Bacteria	p__Proteobacteria	c__Gammaproteobacteria	o__Oceanospirillales	f__Hahellaceae	g__Endozoicomonas	NA
Otu377	0	0	0	0.00109366	0	0	0	0	0	0	k__Bacteria	p__Bacteroidetes	c__Flavobacteriia	o__Flavobacteriales	f__Flavobacteriaceae	NA	NA
Otu38	0.0159083	0.00331973	0.00100238	0.00160604	0	0	3.44459e-05	0	0	1.7223e-05	k__Bacteria	p__Proteobacteria	c__Epsilonproteobacteria	o__Campylobacterales	f__Campylobacteraceae	g__Arcobacter	NA
Otu386	0	0.000135631	0	0	0.00143812	0.000749199	0	0	0	0	k__Bacteria	p__Proteobacteria	NA	NA	NA	NA	NA
Otu393	0.000206676	0.000800868	0.00115738	0.00029279	0	0	1.7223e-05	3.44459e-05	0.000103338	3.44459e-05	k__Bacteria	p__Proteobacteria	c__Deltaproteobacteria	o__Sh765B-TzT-29	NA	NA	NA
Otu412	0	0.000180841	0	0.0016534	0	0	0	0	0	3.44459e-05	k__Bacteria	p__Proteobacteria	c__Gammaproteobacteria	o__Alteromonadales	f__Alteromonadaceae	NA	NA
Otu422	0	0	0	0.00153715	0	0	0	0	0	0	k__Bacteria	p__Proteobacteria	c__Gammaproteobacteria	NA	NA	NA	NA
Otu45	0.0026466	0.0142994	0.00226826	0.00106782	0	0.000111949	0	0	0	0	k__Bacteria	p__Chlamydiae	c__Chlamydiae	o__Chlamydiales	NA	NA	NA
Otu46	0.0106668	0.000245427	0	0.000146395	0	0	0.000189453	0.000137784	0	8.61148e-05	k__Bacteria	p__Bacteroidetes	c__Cytophagia	o__Cytophagales	f__Flammeovirgaceae	g__Reichenbachiella	NA
Otu5	0.000470761	1.29172e-05	0.0364782	0.073034	0	0	0	0	0	0	k__Bacteria	NA	NA	NA	NA	NA	NA
Otu516	0	0	0	0.000757811	0	0	0	6.88919e-05	0	3.44459e-05	k__Bacteria	p__Bacteroidetes	c__Flavobacteriia	o__Flavobacteriales	f__Flavobacteriaceae	g__Croceibacter	s__Croceibacter_sp._HC1-29
Otu519	0.000447797	0	0	0.00113241	0	0	0	0	0	0	k__Bacteria	p__Proteobacteria	c__Gammaproteobacteria	NA	NA	NA	NA
Otu536	0.00167063	0	0	0	0	0	0	0	0	1.7223e-05	k__Bacteria	p__Proteobacteria	c__Alphaproteobacteria	o__Rickettsiales	f__Rickettsiales_Incertae_Sedis	g__Candidatus_Lariskella	NA
Otu55	0.000109079	0	0	0.0121766	0	0	0	0	0	1.7223e-05	k__Bacteria	p__Proteobacteria	c__Gammaproteobacteria	o__Pseudomonadales	f__Moraxellaceae	g__Psychrobacter	NA
Otu553	0	0	0	0	0.000904206	0.000723365	0	0	0	0	k__Bacteria	p__Spirochaetae	c__Spirochaetes	o__Spirochaetales	f__Leptospiraceae	g__Leptospira	NA
Otu58	0.00649306	0.0198086	0.00215976	0.00115394	0	0	0	0	0	0	k__Bacteria	p__Proteobacteria	c__Gammaproteobacteria	o__Oceanospirillales	f__Hahellaceae	g__Endozoicomonas	NA
Otu6	0.203593	0.0163209	0.03034	0.000917123	0	0	0.000706142	0.000947263	0.000654473	0.00101616	k__Bacteria	p__Proteobacteria	c__Alphaproteobacteria	o__Rhodobacterales	f__Rhodobacteraceae	g__Ascidiaceihabitans	NA
Otu628	0.000321495	0.000413351	0.000392684	3.87517e-05	3.44459e-05	6.02804e-05	0	1.7223e-05	0	3.44459e-05	k__Bacteria	p__Actinobacteria	c__Actinobacteria	o__Propionibacteriales	f__Propionibacteriaceae	g__Propionibacterium	s__unidentified
Otu63	0.00811776	0.000155007	0.000408184	0.000671696	0	0.00080948	0.000103338	3.44459e-05	0	8.61148e-05	k__Bacteria	p__Bacteroidetes	c__Flavobacteriia	o__Flavobacteriales	f__Flavobacteriaceae	g__Polaribacter	NA
Otu67	0.0152079	0	4.13351e-05	6.45861e-05	0	0	0.000361682	0	0	3.44459e-05	k__Bacteria	p__Proteobacteria	c__Gammaproteobacteria	o__Oceanospirillales	f__Oceanospirillaceae	NA	NA
Otu68	0.000275567	0.0134662	0.000144673	0.00220885	0	0	0.000223899	0.000533912	0	0.000275567	k__Bacteria	p__Proteobacteria	c__Alphaproteobacteria	o__Rhodobacterales	f__Rhodobacteraceae	NA	NA
Otu7	0	0.00743386	0	0	0.144613	0.120707	0	0	1.7223e-05	0	k__Bacteria	p__Proteobacteria	c__Gammaproteobacteria	o__Oceanospirillales	f__Hahellaceae	g__Endozoicomonas	NA
Otu78	0.00982857	0	0	0	0	0	0	0	0	0	k__Bacteria	p__Proteobacteria	c__Alphaproteobacteria	o__Rickettsiales	f__Rickettsiales_Incertae_Sedis	g__Candidatus_Lariskella	NA
Otu8	0.0054769	0.007802	0.0807017	0.000365988	2.58345e-05	0.000361682	0	0	5.16689e-05	0	k__Bacteria	p__Proteobacteria	c__Gammaproteobacteria	o__Thiotrichales	f__Thiotrichales_Incertae_Sedis	NA	NA
Otu1066	0.000499466	0.000213134	0.00046502	0	0	0	0.00046502	6.88919e-05	0.000671696	0.000258345	k__Archaea	p__Euryarchaeota	c__Thermoplasmata	o__Thermoplasmatales	f__Marine_Group_II	NA	NA
Otu119	0.00319199	0.000213134	0.00162757	6.02804e-05	0	5.16689e-05	0.00208398	0.000189453	0.00167063	0.000861148	k__Bacteria	p__Cyanobacteria	c__Cyanobacteria	o__SubsectionI	f__FamilyI	g__Synechococcus	NA
Otu13489	0	0	0	0	8.61148e-06	1.7223e-05	0	0	0	0	k__Bacteria	p__Proteobacteria	c__Gammaproteobacteria	o__Oceanospirillales	f__Hahellaceae	g__Endozoicomonas	NA
Otu14414	5.74099e-06	7.10447e-05	0.000279012	0	0	0	0	6.88919e-05	0.000155007	3.44459e-05	k__Bacteria	p__Planctomycetes	c__Pla3_lineage	NA	NA	NA	NA
Otu17	0.018796	0.00135631	0.00111088	0.00291929	0	0	0.0086976	0.00253178	0.000344459	0.000430574	k__Bacteria	p__Verrucomicrobia	c__Opitutae	o__Puniceicoccales	f__Puniceicoccaceae	g__marine_group	NA
Otu2016	5.74099e-05	0.00041981	5.68358e-05	3.44459e-05	0	0	0.000137784	0.000103338	6.88919e-05	3.44459e-05	k__Bacteria	p__Proteobacteria	c__Alphaproteobacteria	o__Rhodobacterales	f__Rhodobacteraceae	NA	NA
Otu217	2.87049e-05	1.93758e-05	1.55007e-05	9.04206e-05	0	0	0	1.7223e-05	3.44459e-05	3.44459e-05	k__Bacteria	p__Verrucomicrobia	c__Opitutae	o__Puniceicoccales	f__Puniceicoccaceae	g__Coraliomargarita	NA
Otu221	0.000614286	0.000736282	0.00139506	0.00182133	0	0	0.000275567	0.00108505	1.7223e-05	0.00180841	k__Bacteria	p__Proteobacteria	c__Alphaproteobacteria	o__Sphingomonadales	f__Erythrobacteraceae	g__Erythrobacter	NA
Otu256	3.44459e-05	0.000762116	0.00289863	0	0	0	1.7223e-05	0.000258345	0.00113672	0.00017223	k__Bacteria	p__Planctomycetes	c__Pla3_lineage	NA	NA	NA	NA
Otu268	0.000711883	0.000413351	7.75034e-05	0.00100324	0	0	0.000275567	0.000258345	1.7223e-05	1.7223e-05	k__Bacteria	p__Lentisphaerae	c__R76-B128	NA	NA	NA	NA
Otu370	0.000516689	0.000561899	0.000304847	0.000124867	0	0	0.000482243	0.000499466	0.000344459	0.000189453	k__Bacteria	p__Planctomycetes	c__Planctomycetacia	o__Planctomycetales	f__Planctomycetaceae	NA	NA
Otu371	0	6.45861e-06	0	0.0019462	0	0	1.7223e-05	1.7223e-05	6.88919e-05	0.000189453	k__Bacteria	p__Bacteroidetes	c__Flavobacteriia	o__Flavobacteriales	f__Flavobacteriaceae	g__Gramella	s__Gramella_sp._Sl59
Otu4	0	2.58345e-05	0	0.000137784	0	0	0	0	0	0	k__Bacteria	p__Bacteroidetes	NA	NA	NA	NA	NA
Otu50	2.87049e-05	0.00337785	0.00141056	0.00868038	0	0	0.000499466	0.0040474	0	0.00318625	k__Bacteria	p__Proteobacteria	c__Gammaproteobacteria	o__Alteromonadales	f__Alteromonadaceae	g__Alteromonas	NA
Otu5904	0.000183712	0	0	0	0	0	0	0	0	0	k__Bacteria	p__Proteobacteria	c__Alphaproteobacteria	o__Rhodobacterales	f__Rhodobacteraceae	NA	NA
Otu69	0.00604526	4.52103e-05	0.00016534	1.29172e-05	0	0	0	0	0	1.7223e-05	k__Bacteria	p__Proteobacteria	c__Gammaproteobacteria	o__Vibrionales	f__Vibrionaceae	g__Vibrio	NA
Otu75	0.00765274	0	0	4.30574e-06	0	0	8.61148e-05	1.7223e-05	0	3.44459e-05	k__Bacteria	p__Bacteroidetes	c__Cytophagia	o__Cytophagales	f__Flammeovirgaceae	g__Reichenbachiella	NA
Otu83	0.00221602	0.00271908	0.00687196	0.000990321	0	0	0.00308291	0.0093004	0.00595915	0.00217009	k__Bacteria	p__Bacteroidetes	c__Flavobacteriia	o__Flavobacteriales	f__Cryomorphaceae	g__Fluviicola	NA
Otu860	5.16689e-05	0	5.16689e-06	0.000318625	0	0	0	0	0	1.7223e-05	k__Bacteria	p__Verrucomicrobia	c__Opitutae	o__Puniceicoccales	f__Puniceicoccaceae	g__marine_group	NA
Otu100	0.0300713	0.00456624	0.0007802	0.000835314	0	8.61148e-06	0.054149	0.00258345	0.00790534	0.0158624	k__Bacteria	p__Cyanobacteria	c__Cyanobacteria	o__SubsectionI	f__FamilyI	NA	NA
Otu110	0.000625768	0.000322931	0.00023251	6.45861e-05	0	0	0.00642417	0.00542524	0.00437463	0.00249733	k__Bacteria	p__Proteobacteria	c__Gammaproteobacteria	o__Oceanospirillales	f__SAR86_clade	NA	NA
Otu112	0.000780775	0.000135631	0.000310013	0.000116255	0	0	0.00604526	0.00304847	0.00306569	0.00249733	k__Bacteria	p__Bacteroidetes	c__Flavobacteriia	o__Flavobacteriales	f__Flavobacteriaceae	g__NS2b_marine_group	NA
Otu1627	0.000137784	9.68792e-05	5.16689e-06	2.15287e-05	0	0	0.00318625	0.00249733	0.00260067	0.00120561	k__Bacteria	p__Proteobacteria	c__Alphaproteobacteria	o__Rhodospirillales	f__Rhodospirillaceae	g__AEGEAN-169_marine_group	NA
Otu163	0.00128598	0.000155007	0.000351349	0.000452103	0	0	0.00604526	0.00170507	0.000706142	0.000241122	k__Bacteria	p__Bacteroidetes	c__Flavobacteriia	o__Flavobacteriales	f__Flavobacteriaceae	g__NS4_marine_group	NA
Otu1993	4.59279e-05	6.45861e-06	5.16689e-06	0	0	0	0.000344459	0.000551135	0.000189453	0.00029279	k__Bacteria	p__Proteobacteria	c__Alphaproteobacteria	o__Rhodobacterales	f__Rhodobacteraceae	g__Ascidiaceihabitans	NA
Otu207	0.00199786	0.000775034	0.000196342	0.000452103	0	0	0.00647584	0.00761255	0.00230788	0.00080948	k__Bacteria	p__Bacteroidetes	c__Flavobacteriia	o__Flavobacteriales	f__Flavobacteriaceae	g__NS4_marine_group	NA
Otu21	0.000378905	7.10447e-05	1.03338e-05	2.15287e-05	0	0	0.00101616	0.000103338	0.00017223	0.000241122	k__Bacteria	p__Cyanobacteria	c__Cyanobacteria	o__SubsectionI	f__FamilyI	NA	NA
Otu26	0.000889853	0.001873	0.000728532	0.000344459	0	0	0.0396989	0.0379422	0.0440564	0.0405429	k__Bacteria	p__Proteobacteria	c__Alphaproteobacteria	o__SAR11_clade	NA	NA	NA
Otu274	0.00227917	0.000942958	0.000620027	0.000219593	0	0	0.0053219	0.000757811	0.000981709	0.00463298	k__Bacteria	p__Cyanobacteria	c__Cyanobacteria	o__SubsectionI	f__FamilyI	NA	NA
Otu401	0	0	8.78371e-05	0	0	0	0.0018773	0.00142951	0.000568358	0.000413351	k__Bacteria	p__Proteobacteria	c__Gammaproteobacteria	o__Oceanospirillales	f__SAR86_clade	NA	NA
Otu44	0.0010219	0.00151132	0.000186008	6.45861e-05	8.61148e-06	0	0.0258861	0.0189453	0.0204092	0.00873205	k__Bacteria	p__Proteobacteria	c__Alphaproteobacteria	o__Rhodospirillales	f__Rhodospirillaceae	g__AEGEAN-169_marine_group	NA
Otu52	0.00145821	0.000833161	0.00138989	0.000654473	0	0	0.0212531	0.0108332	0.0103682	0.00435741	k__Bacteria	p__Proteobacteria	c__Alphaproteobacteria	o__Rickettsiales	f__SAR116_clade	NA	NA
Otu60	0.00403017	0.000555441	0	0.000193758	0	0	0.0125728	0.000396128	1.7223e-05	0.00499466	k__Bacteria	p__Cyanobacteria	c__Cyanobacteria	o__SubsectionI	f__FamilyI	NA	NA
Otu65	0.000700401	0.000548982	6.71696e-05	4.30574e-06	0	0	0.0065964	0.00628638	0.0035996	0.00868038	k__Bacteria	p__Proteobacteria	c__Alphaproteobacteria	o__SAR11_clade	f__Surface_1	NA	NA
Otu74	0.000958745	0.0003746	0.000842203	0.00100324	0	0	0.00580414	0.00434019	0.00361682	0.000688919	k__Bacteria	p__Proteobacteria	c__Alphaproteobacteria	o__Rhodobacterales	f__Rhodobacteraceae	NA	NA
Otu76	0.00262363	0.000458562	0.00046502	0.000219593	0	0	0.0102649	0.00716475	0.00375461	0.00323792	k__Bacteria	p__Bacteroidetes	c__Flavobacteriia	o__Flavobacteriales	f__Flavobacteriaceae	g__NS5_marine_group	NA
Otu82	0.000539653	0.000768575	0.000852537	0.000254039	0	0	0.00690641	0.00874927	0.0150529	0.0029968	k__Bacteria	p__Proteobacteria	c__Gammaproteobacteria	o__Oceanospirillales	f__SAR86_clade	NA	NA
Otu9	0.00566062	0.00680738	0.00185491	0.000688919	0	0	0.232286	0.187093	0.144862	0.150443	k__Bacteria	p__Proteobacteria	c__Alphaproteobacteria	o__SAR11_clade	f__Surface_1	NA	NA
Otu92	0.000843925	0.0035587	0.00119355	0.000266956	0	0	0.000310013	0.0027729	0.0018773	0.00284179	k__Bacteria	p__Planctomycetes	c__Planctomycetacia	o__Planctomycetales	f__Planctomycetaceae	g__Rhodopirellula	NA
Otu98	0.000924299	0.000284179	0	0	0	0	0.00471909	0.0038235	0.000912817	0.00611415	k__Bacteria	p__Actinobacteria	c__Acidimicrobiia	o__Acidimicrobiales	f__Sva0996_marine_group	NA	NA
TOTAL	0.560401	0.374445	0.29194	0.825919	0.971487	0.892038	0.475612	0.334952	0.283645	0.274999
