# Supplementary material for: Local Conditions Influence the Prokaryotic Communities Associated With the Mesophotic Black Coral Antipathella subpinnata
Source: Front Microbiol. 2020 Oct 6;11:537813. doi: 10.3389/fmicb.2020.537813 (PMC7573217; doi:10.3389/fmicb.2020.537813)
Supplement: Supplementary file 1 [file Data_Sheet_1.ZIP › Suppl File S4 - Core OTUs and their closest relatives.xlsx]

## Sheet: Suppl. File S3
Suppl File S4 - Table of OTUs commonly associated with A. subpinnata and their closest relatives.
Only OTUs identified in at least 80% of all samples at one given location and more abundant in coral than seawater samples were provided
Taxonomic assignment by USEARCH is provided along with the representative OTU sequence as well as the closest sequence relative and closest cultured relative identified from the NCBI database via BLAST.
		Closest Sequenced Relative				Closest Cultured Relative
	USEARCH annotation	NCBI Accession Number	% Identity	E-value	Source	NCBI Accession Number	% Identity	E-value	Bacterium	Representative sequence of 16S rRNA gene amplicon
Otu628*	p__Actinobacteria_c__Actinobacteria_o__Propionibacteriales_f__Propionibacteriaceae_g__Propionibacterium	MH699352	1	0	…	MH699352	1	0	Propionibacteriaceae bacterium strain AGP2-07-21-09	TGGGGAATATTGCACAATGGGCGGAAGCCTGATGCAGCAACGCCGCGTGCGGGATGACGGCCTTCGGGTTGTAAACCGCTTTCGCCTGTGACGAAGCGTGAGTGACGGTAATGGGTAAAGAAGCACCGGCTAACTACGTGCCAGCAGCCGCGGTGATACGTAGGGTGCGAGCGTTGTCCGGATTTATTGGGCGTAAAGGGCTCGTAGGTGGTTGATCGCGTCGGAAGTGTAATCTTGGGGCTTAACCCTGAGCGTGCTTTCGATACGGGTTGACTTGAGGAAGGTAGGGGAGAATGGAATTCCTGGTGGAGCGGTGGAATGCGCAGATATCAGGAGGAACACCAGTGGCGAAGGCGGTTCTCTGGGCCTTTCCTGACGCTGAGGAGCGAAAGCGTGGGG…
Otu5	k__Bacteria	DQ890427	0.81	4e-86	Pestarella tyrrhena	NR_043178	0.8	6e-79	Spiroplasma phoeniceum	TAAGGAATTTTTCACAATGAGCGAAAGCTTGATGAAGCAATACCGCGTGATTGATGAAGGTCTTTGGATTGTAAAGATCTGTTATAAAAGAGTAAAAGTAAAGATAGGAAATGATTTTTATTTGAAAGTATTTTATTAGAAAGCCACGACTAACTATGTGCCAGCAGTCGCGGTAATACATAGGTGGCAAGCATTATTCGGATTTATTGGGCGTAAAGAGTGCGTAGGTTATTATTTAAGTTTAAAATTAAAGAGCAGTTTAATTCTGTTATGTTTTGAATACTATTTAATTAGAGTATAAGGGGAGTTAATGGAATTCTATATGGAGCGGTAAAATGTGTTGATATATGGAGGAACACCAAGAGCGAAGGCAGTTAACTATCTTATTACTGACACTCA…
Otu3	p__Bacteroidetes	FJ959589	0.9	6e-149	Tursiops truncatus (blowhole)	NR_158002	0.87	1e-130	Brumimicrobium aurantiacum	TGAGGAATATTGGGCAATGGAGGCAACTCTGACCCAGCCATGTCGCGTGCAGGAATAAGGTTCTATGGACTGTAAACTGCTTTTGTATAGGAAGAATAAGTAATATGTATATTGCGATGACGGTACTATACGAATAAGAACCGGCTAACTCCGTGCCAGCAGCCGCGGTAATACGGAGGGTTCAAGCGTTATCCGGATTCATTGGGTTTAAAGGGTCTGTAGGCGGGCATATAAGTCAGTGGTGAAATCTCGGGGCTCAACCCCGAAACTGCCATTGAAACTGTGTGTCTTGAATGAGATAGAAGTTGGCGGAATGTGTAGTGTAGCGGTGAAATGCATAGATATTACACAGAACACCAATTGCGAAGGCAGCTGACTATGTCTGTATTGACGCTGAGA…
Otu25	p__Bacteroidetes	KX097142	0.88	2e-139	Deep-sea sediment	GQ455433	0.84	5e-105	Cardinium endosymbiont of Aspidiotus nerii	TAGGGAATATTGGTCAATGGACGCAAGTCTGAACCAGCCATGCCGCGTGCAGGACAAAGGCCATTTGGTCGTAAACTGCTTTTGTACGAGAGCAAAAAGCTCCTGAGGGAGCCTATGAGCGTATCGTAAGAATAAGCACCGGCTAACTCCGTGCCAGCAGCCGCGGTAATACGGAGGGTGCAAGCGTTATCCGGATTTACTGGGTTTAAAGAGTACGTAGGCGGCTTAGTAAGTCGATGGTGAAATACTAGAGCTCAACTCTGGGACTGTCATTGATACTGCTAGGCTTGGGTATGGTCGAGGTGAGTGGAATGTTACATGTAGCGGTGAAATGTGTAGATATGTAGCGGAACACCAATAGCGAAGGCAACTCACTAGGCCATTACCGACGCTGAGGTA…
Otu193*	p__Bacteroidetes_c__Cytophagia_o__Cytophagales_f__Flammeovirgaceae	KR026921	0.95	0	Culicoides victoriae	KR026921	0.95	0	Candidatus Cardinium hertigii isolate 16SC-120.031	TAGGGAATATTGGTCAATGGGCGCAAGCCTGAACCAGCCATGCCGCGTGCAGGATGAAAGCCCTATGGGTTGTAAACTGCTTTTGTACAGGAACAAAAAAGTCACTGCGGAGATTATTGAGTGTACTGTAAGAATAAGCACCGGCTAACTCCGTGCCAGCAGCCGCGGTAATACGGAGGGTGCAAGCGTTATCCGGATTTATTGGGTTTAAAGGGTGCGTAGGCGGCTTTTTAAGTCAGTTGTGAAATTCTAGCGCTTAACGCTAGAACTGCAATTGATACTGGAAGGCTTGAGTCAAGAAGAGGCAAGTAGAATTTATGGTGTAGTAGTGAAATGCTTAGATATCATAAGGAATACCAATAGCGAAAGCAGCTTGCTGGTCTTGTACTGACGCTGAGG…
Otu20*	p__Bacteroidetes_c__Cytophagia_o__Cytophagales_f__Flammeovirgaceae_g__Candidatus_Paenicardinium	KR026923	0.99	0	Culicoides williwilli	KR026923	0.99	0	Candidatus Cardinium hertigii isolate 16SC-RLT1	TAGGGAATATTGGTCAATGGGCGCAAGCCTGAACCAGCCATGCCGCGTGCAGGATGAAGGCTCTATGAGTTGTAAACTGCTTTTGTACAGGAACAAAAAAGCCCCTGCGGGGGCTCTTGAGTGTACTGTAAGAATAAGCACCGGCTAATTCCGTGCCAGCAGCCGCGGTAATACGGAAGGTGCAAGCGTTATCCGGTTTTATTGGGTTTAAAGGGTGCGTAGGCGGCCTATTAAGTCAGTGGTGAAATCCTAGTGCTTAACGCTAGAACTGCGATTGATACTGGTGGGCTTGAGTCAAGAAGAGGTAAGTAGAATTTATGGTGTAGTAGTGAAATGCTTAGATATCATAAGGAATACCAATAGCGTAGGCAGCTTACTGGTCTTGAACTGACGCTGAGG…
Otu46	p__Bacteroidetes_c__Cytophagia_o__Cytophagales_f__Flammeovirgaceae_g__Reichenbachiella	KF616639	0.98	0	Seawater (deep sea)	KC295356	0.88	9e-137	Sphingobacteria bacterium DG1445	TAGGGAATATTGGTCAATGGAGGCAACTCTGAACCAGCCATGCCGCGTGTACGAAGAAGGCGTTCTGCGTCGTAAAGTACTTTTATATGGGAAGAAACGCTTTTTGCGAAGAGCTATGACGGTACCATAAGAATAAGGACCGGCTAACTCCGTGCCAGCAGCCGCGGTAATACGGAGGGTCCGAGCGTTGTCCGGAATTATTGGGTTTAAAGGGTACGTAGGCGGATCAATAAGTCAGAGCTGAAATCCTACAGCTTAACTGTAGAACTGGCTTTGAAACTGTTGATCTTGAGTATGGTAGAGGCAGGCGGAATTTATGATGTAGCGGTGAAATGCATAGATATCATAAAGAACACCGATAGCGAAGGCAGCTTGCTGGACCATAACTGACGCTAATGT…
Otu377	p__Bacteroidetes_c__Flavobacteriia_o__Flavobacteriales_f__Flavobacteriaceae	DQ656243	0.99	0	Seawater (East China Sea)	KJ399821	1	0	Leeuwenhoekiella sp. R107	TGAGGAATATTGGACAATGGTCGAAAGACTGATCCAGCCATGCCGCGTGCAGGAAGACTGCCCTATGGGTTGTAAACTGCTTTTTTACGGGAAGAATAAGGATCACGTGTGATCTGATGACGGTACCGTAGGAATAAGCACCGGCTAACTCCGTGCCAGCAGCCGCGGTAATACGGAGGGTGCAAGCGTTATCCGGAATCATTGGGTTTAAAGGGTCCGTAGGTGGATTAATAAGTCAGTGGTGAAAGTCTTCCGCTCAACGGGAGAACTGCCATTGATACTGTTAATCTTGAATTGTTATGAAGTAGCTAGAATATGTGGTGTAGCGGTGAAATGCATAGATATCACATAGAATACCGATTGCGAAGGCAGGCTACTAATAATATATTGACACTGATG…
Otu156*	p__Bacteroidetes_c__Flavobacteriia_o__Flavobacteriales_f__Flavobacteriaceae_g__Arenibacter	MH475106	1	0	Tetraselmis suecica	MH475106	1	0	Arenibacter algicola strain S11	TGAGGAATATTGGACAATGGGCGGGAGCCTGATCCAGCCATGCCGCGTGCAGGAAGACGGTCCTATGGATTGTAAACTGCTTTTGTACGGGAAGAACAAGGGGCACGTGTGCCCCTCTGACGGTACCGTAAGAATAAGGATCGGCTAACTCCGTGCCAGCAGCCGCGGTAATACGGAGGATCCGAGCGTTATCCGGAATCATTGGGTTTAAAGGGTCCGTAGGCGGGCCATTAAGTCAGGGGTGAAAGTCTGCGGCTCAACCGTAGAATTGCCCTTGATACTGGTGGTCTTGAGTTATGGTGAAGTAACTAGAATATGTAGTGTAGCGGTGAAATGCATAGATATTACATAGAATACCGATTGCGAAGGCAGGTTACTAACCATATACTGACGCTGATG…
Otu516*	p__Bacteroidetes_c__Flavobacteriia_o__Flavobacteriales_f__Flavobacteriaceae_g__Croceibacter	KP639162	1	0	Seawater (East China Sea)	KP639162	1	0	Croceibacter sp. ZYFB006	TGAGGAATATTGGACAATGGGCGGGAGCCTGATCCAGCCATGCCGCGTGCAGGAAGACTGCCCTATGGGTTGTAAACTGCTTTTATACGGGAAGAAACCCACCTACGTGTAGGTGGCTGACGGTACCGTAAGAATAAGGACCGGCTAACTCCGTGCCAGCAGCCGCGGTAATACGGAGGGTCCGAGCGTTATCCGGAATCATTGGGTTTAAAGGGTCCGCAGGCGGCCAGATAAGTCAGTGGTGAAATTCCGTGGCTCAACCACGGAACTGCCATTGATACTGTTTGGCTTGAATCAGTTCGAGGATGCCGGAATGTGTGGTGTAGCGGTGAAATGCATAGATATCACACAGAACACCAATTGCGAAGGCAGGTGTCCAGAACTGTATTGACGCTGATG…
Otu122*	p__Bacteroidetes_c__Flavobacteriia_o__Flavobacteriales_f__Flavobacteriaceae_g__Mesonia	LT601221	1	0	Seawater (Estuary)	LT601221	1	0	Mesonia algae	TGAGGAATATTGGACAATGGAGGCAACTCTGATCCAGCCATGCCGCGTGCAGGAAGACTGCCCTATGGGTTGTAAACTGCTTTTATAGAGGAAGAAACCTCCCTTCGTGAAGGGAATTGACGGTACTCTACGAATAAGGATCGGCTAACTCCGTGCCAGCAGCCGCGGTAATACGGAGGATCCAAGCGTTATCCGGAATCATTGGGTTTAAAGGGTCCGTAGGCGGACTAATAAGTCAGTGGTGAAAGTCTGCAGCTCAACTGTAGAATTGCCATTGATACTGTTAGTCTTGAGTCATTATGAAGTGGTTAGAATGAGTGGTGTAGCGGTGAAATGCATAGATATCACTCAGAATACCGATTGCGAAGGCAGATCACTAATAATGTACTGACGCTGATG…
Otu63	p__Bacteroidetes_c__Flavobacteriia_o__Flavobacteriales_f__Flavobacteriaceae_g__Polaribacter	JX530540	1	0	Seawater (Southern ocean)	NR_153703	0.99	0	Polaribacter haliotis	TGAGGAATATTGGGCAATGGAGGCAACTCTGACCCAGCCATGCCGCGTGCAGGAAGACGGCCCTATGGGTTGTAAACTGCTTTTATACAGGAAGAAACACTCGTACGTGTACGAGCTTGACGGTACTGTAAGAATAAGCACCGGCTAACTCCGTGCCAGCAGCCGCGGTAATACGGAGGGTGCAAGCGTTATCCGGAATCATTGGGTTTAAAGGGTCCGCAGGCGGTCAATTAAGTCAGAGGTGAAATACCATAGCTCAACTATGGAACTGCCTTTGATACTGGTTGACTTGAGTCATATGGAAGTAGATAGAATGTGTAGTGTAGCGGTGAAATGCATAGATATTACACAGAATACCGATTGCGAAGGCAGTCTACTACGTATGTACTGACGCTCATG…
Otu199	p__Bacteroidetes_c__Flavobacteriia_o__Flavobacteriales_f__Flavobacteriaceae_g__Wenyingzhuangia	JQ195775	0.98	0	Seawater	NR_134724	0.97	0	Flavicella marina strain 2A-7	TGAGGAATATTGGACAATGGAGGCAACTCTGATCCAGCCATGCCGCGTGAAGGAAGACTGCCCTATGGGTTGTAAACTTCTTTTATATAGGAAGAAACATTCTTACGAGTAAGAACTTGACGGTACTATATGAATAAGGACCGGCTAACTCCGTGCCAGCAGCCGCGGTAATACGGAGGGTCCGAGCGTTATCCGGAATCATTGGGTTTAAAGGGTCCGTAGGCGGACTAATAAGTCAGAGGTGAAATCCCATAGCTCAACTATGGAACTGCCTTTGATACTGTTAGTCTTGAGTTACTTGGAAGTAGATAGAATGTGTAGTGTAGCGGTGAAATGCATAGATATTACACAGAATACCGATTGCGAAGGCAGTCTACTACGAGTATACTGACGCTGATG…
Otu45	p__Chlamydiae_c__Chlamydiae_o__Chlamydiales	KY517204	0.93	2e-173	Fresh water (lake)	FJ976095	0.9	4e-150	Chlamydiales bacterium cvE41	TCGAGAATCTTTCGCAATGGGCGAAAGCCTGACGAAGCGACGCTGTGTGAGCGATGAAGGCCTTCGGGTTGTAAAGCTCTTTCGCCAGGGAACAAGGGAAGAAGACCAATAATCTTCTGACTTGAGGGTACCTGGTAAAGAAGCGCCGGCTAACTCCGTGCCAGCAGCTGCGGTAATACGGAGGGCGCAAGCATTAATCGGATTTACTGGGCGTAAAGAGTGCGTAGGCGGGTTAGCAAGTCAGGTGTGAAATTCCGGTACTCAATATCGGAGCTGCACTTGAAACTACTAATCTTGAGGATAGGCGGAGAGAACGGAATTCCATATGTAGCGGTGAAATGCGTAGATATATGGAAGAACACCTGTGGCGAAAGCGGTTCTCTAGCTTATTTCTGACGC…
Otu295	p__Proteobacteria	KF185984	0.99	0	Seawater (Northern Adriatic Sea)	AF132139	0.86	3e-117	Endosymbiont of Acanthamoeba sp. UWET39	TGAGGAATTTTGGACAATGGGGGCAACCCTGATCCAGCAATACCACGTGAGTGAAGAAAGCCTTCGGGTTGTAAAGCTCTTTTAATGGGGAAGATTATGACGGTACCCATAGAATAAGCACCGGCTAACTCTGTGCCAGCAGCCGCGGTAAGACAGAGGGTGCAAGCGTTGTTCGGATTTACTGGGCGTAAAGGGCGCGTAGGCGTATTTGTAAGTCAGCTGTGAAAGACCGGGGCTCAACCCCGGAACTGCGGCCGATACTGCAAGTATAGAGATAGTAAGAGGAAAGCGGAATTCCTAGTGTAGAGGTAAAATTCACAGATATTAGGAGGAACACCAAAGGCGAAGGCAGCTTTCTGGGACATATCTGACGTTAAAGCGCGAAAGTGTGGGTAGCAA…
Otu386	p__Proteobacteria	JQ041459	0.91	9e-152	Fresh water (CRO-C6 Shallow Groundwater)	JX570596	0.88	4e-130	Endosymbiont of Ridgeia piscesae clone LF8CM1b16	TGGGGAATCTTGCGCAATGGGCGAAAGCCTGACGCAGCAATACCGCGTGAGTGAAGAAGGTTCTCGGATCGTAAAGCTCTTTATCTCTGGGAAGATAATGACGGTACCAGAGGAATAAGCACCGGCTAACTACGTGCCAGCAGCCGCGGTAATACGTAGGGTGCGAGCGTTGTTCGGATTTACTGGGCGTAAAGAGTACGTAGGCGGACTAGTAAGCTGGAGGTGAAAGCTCAGGGCTCAACCCTGAAACTGCTTTCAGAACTGCTAGACTAGAGAGGGTTAGAGGTCAGCAGAATTCCTGGTGTAGAGGTGAAATTCGTAGATATCAGGAGGAATACCAGTGGCGAAGGCGGCTGGCTGGAACCACTCTGACGCTGAGGTACGAAAGCGTGGGTAGCA…
Otu68*	p__Proteobacteria_c__Alphaproteobacteria_o__Rhodobacterales_f__Rhodobacteraceae	NR_145549	1	0	Seawater (East China Sea)	NR_145549	1	0	Loktanella aestuariicola strain J-TF4	TGGGGAATCTTAGACAATGGGCGCAAGCCTGATCTAGCCATGCCGCGTGAGTGATGAAGGCCTTAGGGTCGTAAAGCTCTTTCGCTGGGGAAGATAATGACGGTACCCAGTAAAGAAACCCCGGCTAACTCCGTGCCAGCAGCCGCGGTAATACGGAGGGGGTTAGCGTTGTTCGGAATTACTGGGCGTAAAGCGCGCGTAGGCGGATTGGAAAGTTGGGGGTGAAATCCCGGGGCTCAACCCCGGAACTGCCTCCAAAACTATCAGTCTAGAGGTCGAGAGAGGTGAGTGGAATTCCGAGTGTAGAGGTGAAATTCGTAGATATTCGGAGGAACACCAGTGGCGAAGGCGGCTCACTGGCTCGATACTGACGCTGAGGTGCGAAAGCGTGGGGAGCAA…
Otu6	p__Proteobacteria_c__Alphaproteobacteria_o__Rhodobacterales_f__Rhodobacteraceae_g__Ascidiaceihabitans	LC314470	1	0	Seawater	EF616591	1	0	Bacterium HTCC8001	TGGGGAATCTTGGACAATGGGCGCAAGCCTGATCCAGCCATGCCGCGTGAGTGAAGAAGGCCTTAGGGTCGTAAAGCTCTTTCGCCTGTGATGATAATGACAGTAGCAGGTAAAGAAACCCCGGCTAACTCCGTGCCAGCAGCCGCGGTAATACGGAGGGGGTTAGCGTTGTTCGGAATTACTGGGCGTAAAGCGCGCGTAGGCGGATTGGAAAGTTGGGGGTGAAATCCCGAGGCTCAACCTCGGAACTGCCTCCAAAACTCCCAGTCTAGAGTTCGAGAGAGGTGAGTGGAATTCCAAGTGTAGAGGTGAAATTCGTAGATATTTGGAGGAACACCAGTGGCGAAGGCGGCTCACTGGCTCGATACTGACGCTGAGGTGCGAAAGTGTGGGGAGCAA…
Otu149*	p__Proteobacteria_c__Alphaproteobacteria_o__Rhodospirillales_f__Rhodospirillaceae_g__Thalassospira	MH746202	0.95	3e-176	Seawater (Indian Ocean)	MH746202	0.95	3e-176	Thalassospira profundimaris strain R22	TGGAGAATATTGGACAATGGGGGAAACCCTGATCCAGCCATGCCGCGTGAGTGAAGAAGGCCTTCGGGTTGTAAAGCTCTTTCAGATGTGAAGATAATGACGGTAGCATCAGAAGAAGCCCCGGCTAATTTCGTGCCAGCAGCCGCGGTAATACGAAAGGGGCTAGCGTTGTTCGGATTTACTGGGCGTAAAGGGCACGTAGGCGGTTTTATTAGTTAGGGGTGAAAGCCCGAGGCTCAACCTCGGAACTGCCTCTAATACTGTAAAACTTGAGACTAGAAGAGGGTGGTAGAATTCCCAGTGTAGAGGTGAAATTCGTAGATATTGGGAAGAATACCGGAAGCGAAGGCGGCCACCTGGACTATGTCTGACGCTCAGGTGCGAAAGCGTGGGGAGCAA…
Otu183	p__Proteobacteria_c__Alphaproteobacteria_o__Rhodospirillales_f__Rhodospirillaceae_g__Thalassospira	MH746202	0.95	2e-174	Seawater (Indian Ocean)	MH746202	0.95	2e-174	Thalassospira profundimaris strain R22	TGGAGAATATTGGACAATGGGGGAAACCCTGATCCAGCCATGCCGCGTGAGTGAAGAAGGCCTTCGGGTTGTAAAGCTCTTTCAGATGTGAAGATAATGACGGTAGCATCAGAAGAAGCCCCGGCTAATTTCGTGCCAGCAGCCGCGGTAATACGAAAGGGGCTAGCGTTGTTCGGATTTACTGGGCGTAAAGGGCACGTAGGCGGTTTTATTAGTTAGGGGTGAAAGCCCGAGGCTCAACCTCGGAATTGCCTCTAATACTGTAAGACTTGAGACTAGTAGAGGGTGGTAGAATTTCCAGTGTAGAGGTGAAATTCGTAGATATTGGGAAGAATACCGGAGGCGAAGGCGGCCACCTGGACTATGTCTGACGCTAAGGTGCGAAAGCGTGGGGAGCAA…
Otu224*	p__Proteobacteria_c__Alphaproteobacteria_o__Rhodospirillales_f__Rhodospirillaceae_g__Thalassospira	MH746202	0.94	3e-171	Seawater (Indian Ocean)	MH746202	0.94	3e-171	Thalassospira profundimaris strain R22	TGGAGAATATTGGACAATGGGGGAAACCCTGATCCAGCCATGCCGCGTGAGTGAAGAAGGCCTTCGGGTTGTAAAGCTCTTTCAGATGTGAAGATAATGACGGTAACATCAGAAGAAGCCCCGGCTAATTTCGTGCCAGCAGCCGCGGTAATACGAAAGGGGCTAGCGTTGTTCGGATTTACTGGGCGTAAAGGGCACGTAGGCGGTTTTATTAGTTAGGGGTGAAAGCCCGAGGCTCAACCTCGGAATTGCCTCTAATACTGTAAAGCTTGAGACTAGTAGAGGGTGGTAGAATTTCCAGTGTAGAGGTGAAATTCGTAGATATTGGAAAGAATACCGGAGGCGAAGGCGGCCACCTGGACTATGTCTGACGCTAAGGTGCGAAAGCGTGGGGAGCAA…
Otu231	p__Proteobacteria_c__Alphaproteobacteria_o__Rhodospirillales_f__Rhodospirillaceae_g__Thalassospira	JF824779	0.95	7e-178	Halichondria sp.	KT826355	0.9	3e-146	Novispirillum sp. TH175	TGGGGAATCTTGCACAATGGGCGAAAGCCTGATGCAGCCATGCCGCGTGAGTGAAGAAGGCCTTCGGGTTGTAAAACTCTTTTAGATGTGAAGATGATGACGGTAACATCAGAAAAAGCCCCGGCTAACTTCGTGCCAGCAGCCGCGGTAATACGAAGGGGGCTAGCGTTGTTCGGAATTACTGGGCGTAAAGAGCGTGTAGGCGGATAGCTAAGTTAGGGGTGAAATCCCGGGGCTTAACCTCGGAACTGCCCTTGATACTGGCCATCTAGAGATCGTGAGGGGATAGCGGAATATCCAGTGTAGAGGTGAAATTCGTAGATATTGGATAGAACACCAGAGGCGAAGGCGGCTATCTGGCGCGATACTGACGCTGAGACGCGAAAGCGTGGGGAGCAA…
Otu137	p__Proteobacteria_c__Alphaproteobacteria_o__Rickettsiales_f__Rickettsiaceae	MG875991	1	0	Seawater (oxygen minimum zone of the tropical Mexican Pacific)	AJ319724	0.98	0	Haplosporidium sp. endosymbiont	TGGGGAATATTGGACAATGGGCGAAAGCCTGATCCAGCAATACCGCGTGAATGATGAAGGCCCTAGGGTTGTAAAGTTCTTTTAATAGGGAAGATAATGACGGTACCTATAGAAAAAGCCCCGGCTAACTCCGTGCCAGCAGCCGCGGTAAGACGGAGGGGGCTAGCGTTATTCGGAATTACTGGGCGTAAAGGGCGCGTAGGCGGATTAGTAAGTTGGGAGTGAAAGCCCGGGGCTTAACCTCGGAACTGCTTTCAAAACTGCTAGTCTTGAGTGAAGTAGGGGGTGATGGAATTCCTAGTGTAGAGGTGAAATTCTTAGATATTAGGAGGAACACCGGTGGCGAAGGCGGTCACCTGGACTTCAACTGACGCTGAGGCGCGAAAGCGTGGGGAGCAA…
Otu102	p__Proteobacteria_c__Alphaproteobacteria_o__Rickettsiales_f__Rickettsiaceae	GQ915951	0.96	0	Seawater	JF933898	0.92	2e-154	Secondary symbiont of Rhopalosiphum padi	TGGGGAATATTGGACAATGGGCGAAAGCCTGATCCAGCAATGCCGCGTGAGTGAAGAAGGCCTTAGGGTTGTAAAACTCTTTTAGTAGGGAAGATAATGACTGTACCTACAGAAAAAGCTCCGGCTAACTCCGTGCCAGCAGCCGCGGTAATACGGAGGGAGCTAGTGTTGTTCGGATTTACTGGGCGTAAAGGGCGCGTAGGTGGTTATATAAGTTAGGAGTGAAATCCCAGAGCTTAACTCTGGAACTGCTTCTAAAACTGTATAGCTAGAGTATGGTAGAGGGCAATAGAATTCCTAGTGTAGAGGTGAAATTCTTAGATATTAGGAGGAATACCGATTGCGAAGGCAATTGCCTGGGCCATTACTGACACTGAGGCGCGAAGGCGTGGGTAGCAA…
Otu1252*	p__Proteobacteria_c__Alphaproteobacteria_o__Rickettsiales_f__Rickettsiaceae	AJ319724	0.98	0	Haliotis iris	AJ319724	0.98	0	Haplosporidium sp. endosymbiont	TGAGGAATATTGGACAATGAGCGAAAGCTTGATCCAGCAATACCGCGTGAATGATGAAGGCCTTAGGGTTGTAAAGTTCTTTTAATAGGGAAGATAATGACGGTACCTATAGAAAAAGCCCCGGCTAACTCCGTGCCAGCAGCCGCGGTAAGACGGAGGGGGCTAGCGTTATTCGGAATTACTGGGCGTAAAGAGCGCGTAGGCGGATTAGTAAGTTGGGAGTGAAAGCCCGGGGCTCAACCTCGGAACTGCTTTCAAAACTGCTAGTCTTGAGTGAAGTAGGGGGTGATGGAATTCCTAGTGTAGAGGTGAAATTCTTAGATATTAGGAGGAACACCGGTGGCGAAGGCGGTCACCTGGACTTTAACTGACGCTGAGGTGCGAAAGCGTGGGGAGCAA…
Otu78	p__Proteobacteria_c__Alphaproteobacteria_o__Rickettsiales_f__Rickettsiales_Incertae_Sedis_g__Candidatus_Lariskella	KU243156	0.93	7e-163	Scleractinian coral (mucus)	JF488597	0.92	7e-158	Alpha proteobacterium SCGC AAA160-M08	TGAGGAATATTGGACAATGGGCGAAAGCCTGATCCAGCGACGCCACGTGAATGATGAAGGCCTTAGGGTTGTAAAATTCTTTTAGTAGGAAAGATAATGACGGTACCTACAAAAAAAGTCCCGGCTAACTTCGTGCCAGCAGCCGCGGTAATACGAAGGGGGCAAGCGTTACTCGGAATTATTGGGCGTAAAGCGTGCGTAGGCTGCTTTATAAGTTGCAAGTGAAATCCTATAGCTCAACTATAGAATTGCTTACAAAACTGTAAAGCTTGAGTGTCAAAGAGGACAGAAGAATTCCTGATGTAGGGGTGAAATCCGTAGATATCAGGAGGAAGACCAAAGGCGTAAGCATCTGTCTGGTTGAATACTGACGCTGAGGTACGAAAGCGTGGGGAGCAA…
Otu300	p__Proteobacteria_c__Alphaproteobacteria_o__Rickettsiales_f__Rickettsiales_Incertae_Sedis_g__Candidatus_Lariskella	EU394580	0.99	0	Seawater	LN864514	0.9	6e-144	Bacterium Sq1_host	TGAAGAATCCTGGACAATGGGCGAAAGCCTGATCCGGCGATACCACGTGAATGATGAAGGCCTTAGGGTTGTAAAGTTCTTTTAGTGAAGATGAAAATGACAGTATTCACAGAAAAAGTCCCGGCTAACTTCGTGCCAGCAGCCGCGGTGATACGAAGGGGGCAAGCGTTACTCGGAATTATTGGGCGTAAAGCGTGCGTAGGCGGGTTTACAAGTTGCAAGTGAAAGCCTTTGGCTCAACCAAAGAATTGCTTGCAAAACTGTAAATCTTGAGTTCTAGAGAGGACAGAGGAATTCCTGGTGTAGGGGTGAAATCCGTAGATATCAGGAGGAAGGTCAAATGCGAAGGCATCTGTCTGGATAGGTACTGACGCTGAGGTACGAAAGCGTGGGGAGCAA…
Otu195*	p__Proteobacteria_c__Alphaproteobacteria_o__Rickettsiales_f__Rickettsiales_Incertae_Sedis_g__Candidatus_Lariskella	JF488597	1	0	Seawater	JF488597	1	0	Alpha proteobacterium SCGC AAA160-M08	TGGGGAATATTGGACAATGGGCGAAAGCCTGATCCAGCGACGTCACGTGAATGATGAAGACCTTAGGGTTGTAAAATTCTTTTAGTGGAGAAGATAATGACGGTATCCACAGAAAAAGTCCCGGCTAACTTCGTGCCAGCAGCCGCGGTAATACGAAGGGGGCAAGCGTTACTCGGAATTATTGGGCGTAAAGCGTGCGTAGGCGGCTTTATAAGTTGGAAGTGAAAGCCTTTGGCTCAACCAAAGAATTGCTTACAAAACTGTAAAGCTAGAGTATTAGAGAGGATAGAAGAATTTCTGATGTAGGGGTGAAATCCGTAGATATCAGAAAGAATATCGAAGGCGAAAGCATCTGTCTGGCTAAATACTGACGCTGTTGCACGAAAGCGTGGGGAGCAA…
Otu178	p__Proteobacteria_c__Alphaproteobacteria_o__Rickettsiales_f__Rickettsiales_Incertae_Sedis_g__Candidatus_Lariskella	JQ197610	0.99	0	Seawater	LN864514	0.95	1e-179	Bacterium Sq1_host	TGAGGAATATTGGACAATGGGCGAAAGCCTGATCCAGCGACGCCACGTGAATGATGAAGGCCTTAGGGTTGTAAAGTTCTTTTAGTGGAGAAGATAATGACGGTATCCACAGAAAAAGTCCCGGCTAACTTCGTGCCAGCAGCCGCGGTAATACGAAGGGGGCAAGCGTTACTCGGAATTATTGGGCGTAAAGCGTGCGCAGGCGGTTTTATAAGTTGGAAGTGAAAGCCTTTGGCTCAACCAAAGAATTGCTTACAAAACTGTAAAACTTGAGTCTCAGAGAGGGCAGAGGAATTCCTGATGTAGGGGTGGAATCCGTAGATATCAGGAGGAATACCAAAGGCGAAGGCATCTGTCTGGCTGAGTACTGACGCTGTTGCACGAAAGCGTGGGGAGCAA…
Otu393	p__Proteobacteria_c__Deltaproteobacteria_o__Sh765B-TzT-29	MG876420	0.99	0	Seawater (oxygen minimum zone of the tropical Mexican Pacific)	NR_159236	0.87	2e-129	Desulfonatronum parangueonense	TCGGGAATCTTGGTCAATGGGGGAAACCCTGAACCAGCAACTCCGCGTGAGGGATGAAGGCCTTCGGGTCGTAAACCTCTGTCAGAAGGGAAGAATAGGGTCGTTTCAAATAGGTTCGACCTGTGACGGTACCTTCAAAGGAAGCACCGGCTAACTCCGTGCCAGCAGCCGCGGTAATACGGAGGGTGCAAGCGTTGTTCGGAATTATTGGGCGTAAAGCGGGTGTAGGCGGCTTTGCAAGTCGGGTGTGAAATCCCTGGGCCCAACCCAGGAACTGCATTCGATACTGCATCGCTAGAGTCCCGGAGAGGATGGCGGAATTCCAGGTGTAGAGGTGAAATTCGTAGATATCTGGAGGAACACCAGTGGCGAAGGCGGCCATCTGGACGGTGACTGACG…
Otu38	p__Proteobacteria_c__Epsilonproteobacteria_o__Campylobacterales_f__Campylobacteraceae_g__Arcobacter	MG875767	0.99	0	Seawater (oxygen minimum zone of the tropical Mexican Pacific)	MF796658	0.99	0	Arcobacter sp. strain Hali33	TGGGGAATATTGCACAATGGAGGGAACTCTGATGCAGCAACGCCGCGTGGAGGATGACACTTTTCGGAGCGTAAACTCCTTTTATATAGGAAGATAATGACGGTACTATATGAATAAGCACCGGCTAACTCCGTGCCAGCAGCCGCGGTAATACGGAGGGTGCAAGCGTTACTCGGAATCACTGGGCGTAAAGAGCGTGTAGGCGGATAGATAAGTTTGAAGTGAAATCCAATGGCTCAACCATTGAACTGCTTTGAAAACTGTCAATCTAGAATATGGGAGAGGTAGATGGAATTTCTGGTGTAGGGGTAAAATCCGTAGAGATCAGAAGGAATACCGATTGCGAAGGCGATCTACTGGAACATTATTGACGCTGAGACGCGAAAGCGTGGGGAGCAA…
Otu176	p__Proteobacteria_c__Gammaproteobacteria	KX935266	0.94	4e-180	Seawater	CP022355	0.93	2e-178	Paraphotobacterium marinum strain NSCS20N07D	TGGGGAATATTGCACAATGAGGGAAACCTTGATGCAGCTATGCCGCGTGTATGAAGAAGGCCTTCGGGTTGTAAAGTACTTTCAGTTATGAGGAATATAATAATGTTAATACCATTATTATTTGACGTTAGTAACAGAAGAAGCACCGGCTAACTCCGTGCCAGCAGCCGCGGTAATACGGAGGGTGCGAGCGTTAATCGGAATTACTGGGCGTAAAGCGCATGCAGGCGGCTTATTAAGCCAGATGTGAAAGACTCGGGCTCAACCTGAGACATGCATTTGGAACTATTAGGCTAGAGTTTTGTAGAGGGGGGTAGAATTTCAGGTGTAGCGGTGAAATGCGTAGATATCTGAAGGAATACCAGTGGCGAAGGCGGCCCCCTGGACAAAAACTGACGC…
Otu266	p__Proteobacteria_c__Gammaproteobacteria	KX935279	0.97	0	Seawater	MF429889	0.94	0	Sodalis endosymbiont of Pseudolynchia sp. ES-2018	TGGGGAATATTGCACAATGGGGGAAACCCTGATGCAGCCATGCCGCGTGTGTGAAGAAGGCCTTCGGGTTGTAAAGCACTTTCAGTAGGGAAGAAAAAAAAAGTCTAATAAACTTTTTTACTGACGTTACCTACAGAAGAAGCACCGGCTAACTCCGTGCCAGCAGCCGCGGTAATACGGAGGGTGCGAGTGTTAATCGGAATTACTGGGCGTAAAGCGTACGCAGGTGGTTTACTAAGTCAGTTGTGAAATCCCTGGGCTCAACCTAGGAACTGCATTTGAAACTGGTAGACTAGAGTCTTGTAGAGGGGGGTAGAATTCCAGGTGTAGCGGTGAAATGCGTAGAGATCTGGAGGAATACCAGTGGCGAAGGCGGCCCCCTGGACAAAGACTGACACT…
Otu422	p__Proteobacteria_c__Gammaproteobacteria	MG001994	0.98	0	Seawter (subsurface)	AY371439	0.94	4e-180	Gamma proteobacterium L193	TGGGGAATATTGCACAATGGAGGAAACTCTGATGCAGCCATGCCGCGTGTGTGAAGAAGGCTCTAGGGTTGTAAAGCACTTTCAGTGGGGAGGAAAAGTTAAGTGTTAATACCACTTAGCCCTGACGTTACCCACAGAAGAAGCACCGGCTAACTCCGTGCCAGCAGCCGCGGTAATACGGAGGGTGCAAGCGTTAATCGGAATTACTGGGCGTAAAGCGCGCGTAGGCGGCTTGTTAAGTCAGCTGTGAAAGCCCCGGGCTCAACCTGGGAATTGCAGTTGATACTGGCAGGCTAGAGTACAGTAGAGGGTGGTAGAATTTCTTGTGTAGCGGTGAAATGCGTAGATATAAGAAGGAATACCAGTGGCGAAGGCGGCCACCTGGACTGATACTGACGC…
Otu519	p__Proteobacteria_c__Gammaproteobacteria	KP866451	0.9	9e-152	Aphid	KP866451	0.9	9e-152	Buchnera aphidicola (Cinara sp.) voucher 30106	TGGAGAATATTGCACAATGGGCGAAAGCCTGATGCAGCCATACCGTGTGTATGAAGAAGGCCTTAGGGTTGTAAAATACTTTCAGTAGAAAAGAAAGTAAATTAGATAATACCTAATTTATGTGACATTAACTACAAAAGAAGCACCGGCTAACTCCGTGCCAGCAGCCGCGGTAATACGGGGGGTGCAAGCGTTAATCGGAATTACTGGGCGTAAAGCGCATGTAGGTGGTTTTTTAAGTCAGATGTGAAATCCCAAAGCTTAACTTTGGAACTGCATTTGAAACTAATAAACTAGAGTATTGTAGAGGAGAGTAGAATTTCAGGTGTAGCGGTGAAATGCGTAGATATCTGAAGGAATACCAGTGGCGAAAGCGGCTCTCTGGACAAATACTGACAC…
Otu412	p__Proteobacteria_c__Gammaproteobacteria_o__Alteromonadales_f__Alteromonadaceae	MK134003	1	0	Seawater (Antarctic ocean)	MK134003	1	0	Alteromonas addita strain ACBC104	TGGGGAATATTGGACAATGGGGGCAACCCTGATCCAGCCATGCCGCGTGTGTGAAGAAGGCCTTCGGGTTGTAAAGCACTTTCAGTGGGGAGGAAAGGTTAACGGTTAATACCCGTTAGCTGTGACGTTACCCACAGAAGAAGCACCGGCTAACTCCGTGCCAGCAGCCGCGGTAATACGGAGGGTGCAAGCGTTAATCGGAATTACTGGGCGTAAAGCGCACGCAGGCGGTTTGTTAAGCTAGATGTGAAAGCCCCGGGCTCAACCTGGGACGGTCATTTAGAACTGGCAGACTAGAGTCTTGGAGAGGGGAGTGGAATTCCAGGTGTAGCGGTGAAATGCGTAGATATCTGGAGGAACATCAGTGGCGAAGGCGACTCCCTGGCCAAAGACTGACGC…
Otu243*	p__Proteobacteria_c__Gammaproteobacteria_o__Alteromonadales_f__Alteromonadaceae_g__Marinobacter	MF581897	1	0	Holothuria arguinensis	MF581897	1	0	Marinobacter litoralis strain T1C1	TGGGGAATATTGGACAATGGGGGCAACCCTGATCCAGCCATGCCGCGTGTGTGAAGAAGGCTTTCGGGTTGTAAAGCACTTTCAGCGAGGAGGAAGGCTCTAAAGCTAATACCTTTAGGGATTGACGTTACTCGCAGAAGAAGCACCGGCTAACTCCGTGCCAGCAGCCGCGGTAATACGGAGGGTGCAAGCGTTAATCGGAATTACTGGGCGTAAAGCGCGCGTAGGTGGTTGAGTAAGCGAGATGTGAAAGCCCCGGGCTTAACCTGGGAACGGCATTTCGAACTGCTCGGCTAGAGTGTGGTAGAGGGTAGTGGAATTTCCTGTGTAGCGGTGAAATGCGTAGATATAGGAAGGAACACCAGTGGCGAAGGCGGCTACCTGGACCAACACTGACAC…
Otu16*	p__Proteobacteria_c__Gammaproteobacteria_o__Alteromonadales_f__Pseudoalteromonadaceae_g__Pseudoalteromonas	KX453247	1	0	Seawater (oxygen minimum zone of the tropical Mexican Pacific)	KX453247	1	0	Pseudoalteromonas denitrificans	TGGGGAATATTGCACAATGGGCGCAAGCCTGATGCAGCCATGCCGCGTGTGTGAAGAAGGCCCTAGGGTTGTAAAGCACTTTCAGCGAGGAGGAAAGGTTATAGTTTAATAGACTATAGCTGTGACGTTACTCGCAGAAGAAGCACCGGCTAACTTCGTGCCAGCAGCCGCGGTAATACGAGGGGTGCAAGCGTTAATCGGAATTACTGGGCGTAAAGCGTACGCAGGCGGTTTGTTAAGCGAGATGTGAAAGCCCCGGGCTCAACCTGGGAACTGCATTTCGAACTGGCAGACTAGAGTATGATAGAGGGTGGTAGAATTTCAGGTGTAGCGGTGAAATGCGTAGAGATCTGAAGGAATACCGATGGCGAAGGCAGCCACCTGGGTCAATACTGACGC…
Otu18*	p__Proteobacteria_c__Gammaproteobacteria_o__Alteromonadales_f__Pseudoalteromonadaceae_g__Pseudoalteromonas	CP023464	1	0	Seawater (East China Sea)	CP023464	1	0	Pseudoalteromonas atlantica	TGGGGAATATTGCACAATGGGCGCAAGCCTGATGCAGCCATGCCGCGTGTGTGAAGAAGGCCTTCGGGTTGTAAAGCACTTTCAGTCAGGAGGAAAGGTTAGTAGTTAATACCTGCTAGCTGTGACGTTACTGACAGAAGAAGCACCGGCTAACTCCGTGCCAGCAGCCGCGGTAATACGGAGGGTGCGAGCGTTAATCGGAATTACTGGGCGTAAAGCGTACGCAGGCGGTTTGTTAAGCGAGATGTGAAAGCCCCGGGCTCAACCTGGGAACTGCATTTCGAACTGGCAAACTAGAGTGTGATAGAGGGTGGTAGAATTTCAGGTGTAGCGGTGAAATGCGTAGAGATCTGAAGGAATACCGATGGCGAAGGCAGCCACCTGGGTCAACACTGACGC…
Otu12	p__Proteobacteria_c__Gammaproteobacteria_o__Cellvibrionales_f__Spongiibacteraceae_g__BD1-7_clade	AY371439	1	0	Marine sponge	AY371439	1	0	Gamma proteobacterium L193	TGGGGAATATTGCACAATGGGCGCAAGCCTGATGCAGCCATGCCGCGTGTGTGAAGAAGGCTCTAGGGTTGTAAAGCACTTTCAGTGGGGAGGAAAGGTTAGTAGTTAATACTTACTAGCTGTGACGTTACCCACAGAAGAAGCACCGGCTAACTCCGTGCCAGCAGCCGCGGTAATACGGAGGGTGCAAGCGTTAATCGGAATTACTGGGCGTAAAGCGCGCGTAGGCGGATAATTAAGTCGGATGTGAAATCCCCGGGCTCAACCTGGGAACTGCATCCGATACTGGTTATCTAGAGTACGATAGAGGGTGGTAGAATTTCTTGTGTAGCGGTGAAATGCGTAGATATAAGAAGGAATACCAGTGGCGAAGGCGGCCACCTGGATCGATACTGACGC…
Otu36	p__Proteobacteria_c__Gammaproteobacteria_o__Cellvibrionales_f__Spongiibacteraceae_g__BD1-7_clade	KP008644	1	0	Eunicella cavolini	AY371439	0.96	0	Gamma proteobacterium L193	TGGGGAATATTGCACAATGGGGGAAACCCTGATGCAGCCATGCCGCGTGTGTGAAGAAGGCTCTAGGGTTGTAAAGCACTTTCAGTGGGGAGGAAAGGTTGTAATTTAATAGATTGCAGCTGTGACGTTACCCACAGAAGAAGCACCGGCTAACTCCGTGCCAGCAGCCGCGGTAATACGGAGGGTGCAAGCGTTAATCGGAATTACTGGGCGTAAAGCGCGCGTAGGCGGATGCTTAAGTCGGATGTGAAAGCCCAGGGCTCAACCTTGGAATAGCATCTGATACTGGGCATCTAGAGTACGATAGAGGGTGGTAGAATTTCTTGTGTAGCGGTGAAATGCGTAGATATAAGAAGGAATACCAGTGGCGAAGGCGGCCACCTGGATCGATACTGACGC…
Otu145*	p__Proteobacteria_c__Gammaproteobacteria_o__Oceanospirillales_f__Alcanivoracaceae_g__Alcanivorax	CP032351	1	0	Settling tank	CP032351	1	0	Alcanivorax sp. E4	TGGGGAATCTTGGACAATGGGGGCAACCCTGATCCAGCCATGCCGCGTGTGTGAAGAAGGCCTTCGGGTTGTAAAGCACTTTCAGTAGGGAGGAAGGCTTATCCTTAATACGGATGAGTACTTGACGTTACCTACAGAAGAAGCACCGGCTAATTTCGTGCCAGCAGCCGCGGTAATACGAAAGGTGCGAGCGTTAATCGGAATTACTGGGCGTAAAGCGCGCGTAGGCGGTTTGCTAAGTCAGATGTGAAAGCCCCGGGCTCAACCTGGGAACTGCATTTGAAACTGGCAGGCTAGAATGCAGTAGAGGGAGGTGGAATTTCCGGTGTAGCGGTGAAATGCGTAGAGATCGGAAGGAACACCAGTGGCGAAGGCGGCCTCCTGGACTGACATTGACGC…
Otu2	p__Proteobacteria_c__Gammaproteobacteria_o__Oceanospirillales_f__Hahellaceae_g__Endozoicomonas	KP008664	1	0	Eunicella cavolini	NR_146693	0.92	4e-170	Endozoicomonas ascidiicola	TGGGGAATATTGCACAATGGGCGCAAGCCTGATGCAGCCATGCCGCGTGTGTGAAGAAGGCCCTAGGGTTGTAAAGCACTTTCAGCGAGGAGGAAGGGTATCTTGCTAATATCAAGGTACATTGACGTTACTCGCAGAAGAAGCACCGGCTAACTCCGTGCCAGCAGCCGCGGTAATACGGAGGGTGCAAGCGTTAATCGGAATTACTGGGCGTAAAGCGTGCGTAGGCGGTTAAATAAGTTGGATGTGAAAGCCCTGGGCTCAACCTAGGAACTGCACCCAAAACTGTTTAACTAGAGTACGAGAGAGGAGTGTGGAATTTCCTGTGTAGCGGTGGAATGCGTAGATATAGGAAGGAACACCAGTGGCGAAGGCGGCACTCTGGCTCGATACTGACGC…
Otu58	p__Proteobacteria_c__Gammaproteobacteria_o__Oceanospirillales_f__Hahellaceae_g__Endozoicomonas	HM768492	0.99	0	Colpophyllia natans	KP171662	0.99	0	Bacterium associated with Thyasira cf. gouldi clone D2	TGGGGAATATTGCACAATGGGCGAAAGCCTGATGCAGCCATGCCGCGTGTGTGAAGAAGGCTCTAGGGTTGTAAAGCACTTTCAGTGGGGAGGAAAGGTTGAAGGTTAATACCCTTCAGCTGTGACGTTACCCACAGAAGAAGCACCGGCTAACTCCGTGCCAGCAGCCGCGGTAATACGGAGGGTGCAAGCGTTAATCGGAATTACTGGGCGTAAAGCGTGCGTAGGCGGCTGCCTAAGTTGGATGTGAAAGCCCCGGGCTTAACCTGGGAACTGCATCCAAAACTGGGCAGCTAGAGTGCGGAAGAGGAGTGTGGAATTTCCTGTGTAGCGGTGAAATGCGTAGATATAGGAAGGAACACCAGTGGCGAAGGCGACACTCTGGTCTGACACTGACGC…
Otu169	p__Proteobacteria_c__Gammaproteobacteria_o__Oceanospirillales_f__Hahellaceae_g__Endozoicomonas	KU648088	1	0	Ascidia sp.	KT364260	0.98	0	Endozoicomonas ascidiicola strain KASP37	TGGGGAATATTGCACAATGGGCGAAAGCCTGATGCAGCCATGCCGCGTGTGTGAAGAAGGCTCTAGGGTTGTAAAGCACTTTCAGCGAGGAGGAAAGGTTTAAGGTTAATACCCTTAAGCTGTGACGTTACTCGCAGAAGAAGCACCGGCTAACTCCGTGCCAGCAGCCGCGGTAATACGGAGGGTGCAAGCGTTAATCGGAATTACTGGGCGTAAAGCGTGCGTAGGCGGCTACTTAAGTTGGATGTGAAAGCCCCGGGCTCAACCTGGGAACTGCATCCAAAACTGGGTGGCTAGAGTGCGAGAGAGGAGTGTGGAATTTCCTGTGTAGCGGTGAAATGCGTAGATATAGGAAGGAACACCAGTGGCGAAGGCGACACTCTGGCTTGACACTGACGC…
Otu368	p__Proteobacteria_c__Gammaproteobacteria_o__Oceanospirillales_f__Hahellaceae_g__Endozoicomonas	KP008770	1	0	Corallium rubrum	KJ573540	0.98	0	Endozoicomonas sp. TSASRA102	TGGGGAATATTGCACAATGGGCGAAAGCCTGATGCAGCCATGCCGCGTGTGTGAAGAAGGCTCTAGGGTTGTAAAGCACTTTCAGCGAGGAGGAAAGGTTGATGATTAATACTCATTAGCTGTGACGTTACTCGCAGAAGAAGCACCGGCTAACTCCGTGCCAGCAGCCGCGGTAATACGGAGGGTGCAAGCGTTAATCGGAATTACTGGGCGTAAAGCGTGCGTAGGCGGCTTGCTAAGTTGGATGTGAAAGCCCCGGGCTCAACCTGGGAACTGCATTCAAAACTGGTGAGCTAGAGTGCGGAAGAGGAGTGTGGAATTTCCTGTGTAGCGGTGAAATGCGTAGATATAGGAAGGAACACCAGTGGCGAAGGCGACACTCTGGTCTGACACTGACGC…
Otu67	p__Proteobacteria_c__Gammaproteobacteria_o__Oceanospirillales_f__Oceanospirillaceae	AB611534	0.99	0	Hydrothermal vent plume	AM402959	0.94	2e-178	Bacterial endosymbiont of Idas sp.	TGGGGAATATTGCACAATGGGGGAAACCCTGATGCAGCCATGCCGCGTGTGTGAAGAAGGCCTTCGGGTTGTAAAGCACTTTCAGTGGGGAAGAAAAGGTAAAGTCTAATACGCCTTACCCGTGACGTTACCCACAGAAGAAGCACCGGCTAACTCCGTGCCAGCAGCCGCGGTAATACGGAGGGTGCAAGCGTTAATCGGAATTACTGGGCGTAAAGCGCGCGTAGGTGGTTTGTTAAGTGGGATGTGAAAGCCCTGGGCTCAACCTAGGAACTGCATCCCAAACTGGCAGGCTAGAGTACGATAGAGGGGTGTGGAATTTCCTGTGTAGCGGTGAAATGCGTAGATATAGGAAGGAACACCAGTGGCGAAGGCGACACCCTGGATTGATACTGACAC…
Otu166	p__Proteobacteria_c__Gammaproteobacteria_o__Oceanospirillales_f__Oceanospirillaceae_g__Balneatrix	MG875743	1	0	Seawater (oxygen minimum zone of the tropical Mexican Pacific)	NR_134077	0.94	4e-180	Marinobacterium mangrovicola strain Gal22	TGGGGAATATTGCACAATGGGGGAAACCCTGATGCAGCCATGCCGCGTGTGTGAAGAAGGCCTTCGGGTTGTAAAGCACTTTCAGTTGTGAGGAAAGGTGTGTGGTTAATACCCGCATACTGTGACGTTAGCAACAGAAGAAGCACCGGCTAACTCCGTGCCAGCAGCCGCGGTAATACGGAGGGTGCGAGCGTTAATCGGAATTACTGGGCGTAAAGCGCGCGTAGGTGGTTTGTTAAGTGGGATGTGAAAGCCCCGGGCTCAACCTGGGAATCGCATCCCAAACTGACAGGCTAGAGTACAATAGAGGGGTGTGGAATTTCCTGTGTAGCGGTGAAATGCGTAGATATAGGAAGGAACACCAGTGGCGAAGGCGACACCCTGGATTGATACTGACAC…
Otu187	p__Proteobacteria_c__Gammaproteobacteria_o__Oceanospirillales_f__Oceanospirillaceae_g__Balneatrix	JQ347430	0.99	0	Acropora pruinosa	NR_134077	0.93	9e-177	Marinobacterium mangrovicola strain Gal22	TGGGGAATATTGCACAATGGGGGGAACCCTGATGCAGCCATGCCGCGTGTGTGAAGAAGGCCTTCGGGTTGTAAAGCACTTTCAGTTGTGAGGAAAGGTGTGTGGTTAATACCCGCATACTGTGACGTTAGCAACAGAAGAAGCACCGGCTAACTCCGTGCCAGCAGCCGCGGTAATACGGAGGGTGCGAGCGTTAATCGGAATTACTGGGCGTAAAGCGCGCGTAGGTGGTTTGTTAAGTGGGATGTGAAAGCCCCGGGCTCAACCTGGGAATGGCTTCCCAAACTGACAGGCTAGAGTACAATAGAGGGGTGTGGAATTTTCTGTGTAGCGGTGAAATGCGTAGATATAGGAAGGAACACCAGTGGCGAAGGCGACACCCTGGATTGATACTGACAC…
Otu55*	p__Proteobacteria_c__Gammaproteobacteria_o__Pseudomonadales_f__Moraxellaceae_g__Psychrobacter	MK123479	1	0	Seawater (Southern ocean)	MK123479	1	0	Psychrobacter submarinus	TGGGGAATATTGGACAATGGGGGCAACCCTGATCCAGCCATGCCGCGTGTGTGAAGAAGGCCTTTTGGTTGTAAAGCACTTTAAGCAGTGAAGAAGACCTAACGGTTAATACCCGTTAGCGATGACATTAGCTGCAGAATAAGCACCGGCTAACTCTGTGCCAGCAGCCGCGGTAATACAGAGGGTGCAAGCGTTAATCGGAATTACTGGGCGTAAAGCGAGCGTAGGTGGCTTGATAAGTCAGATGTGAAATCCCCGGGCTTAACCTGGGAACTGCATCTGATACTGTTAGGCTAGAATAGGTGAGAGGAAGGTAGAATTCCAGGTGTAGCGGTGAAATGCGTAGAGATCTGGAGGAATACCGATGGCGAAGGCAGCCTTCTGGCATCATATTGACAC…
Otu342*	p__Proteobacteria_c__Gammaproteobacteria_o__Pseudomonadales_f__Moraxellaceae_g__Psychrobacter	MH978646	1	0	…	MH978646	1	0	Psychrobacter nivimaris strain TNB015	TGGGGAATATTGGACAATGGGGGAAACCCTGATCCAGCCATGCCGCGTGTGTGAAGAAGGCCTTTTGGTTGTAAAGCACTTTAAGCAGTGAAGAAGACTCTTCGGTTAATACCCGGAGACGATGACATTAGCTGCAGAATAAGCACCGGCTAACTCTGTGCCAGCAGCCGCGGTAATACAGAGGGTGCAAGCGTTAATCGGAATTACTGGGCGTAAAGCGAGCGTAGGTGGCTTGATAAGTCAGATGTGAAATCCCCGGGCTTAACCTGGGAACTGCATCTGAAACTGTTAGGCTAGAGTAGGTGAGAGGGAAGTAGAATTTCAGGTGTAGCGGTGAAATGCGTAGAGATCTGAAGGAATACCGATGGCGAAGGCAGCTTCCTGGCATCATACTGACAC…
Otu29*	p__Proteobacteria_c__Gammaproteobacteria_o__Thiotrichales_f__Francisellaceae_g__Francisella	CP021781	1	0	Francisella adeliensis FDC440	CP021781	1	0	Francisella adeliensis FDC440	TGGGGAATATTGGACAATGGGCGGAAGCCTGATCCAGCAATACCATGTGTGTGAAGAAGGCTCTAGGGTTGTAAAGCACTTTAGTCAGGGAGGAAGTTTATTTGGTTAATAGCTGAATAAATTGACGTTACCTGAAGAATAAGCACCGGCTAACTCCGTGCCAGCAGCCGCGGTAATACGGGGGGTGCAAGCGTTAATCGGAATTACTGGGCGTAAAGGGTCTGTAGGTGGTATAGTAAGTCAGATGTGAAAGCCCAGGGCTCAACCTTGGAACTGCATTTGATACTGCTAAACTAGAGTATAGTAGAGGAATGGGGAATTTCTGGTGTAGCGGTGAAATGCGTAGAGATCAGAAGGAACACCAATGGCGAAGGCAACATTCTGGACTAATACTGACAC…
Otu8*	p__Proteobacteria_c__Gammaproteobacteria_o__Thiotrichales_f__Thiotrichales_Incertae_Sedis	NR_157652	1	0	Seawater (coastal)	NR_157652	1	0	Cysteiniphilum litorale SYSU D3-2	TGGGGAATATTGGACAATGGGGGCAACCCTGATCCAGCAATACCACGTGTGTGAAGAAGGCCTTAGGGTTGTAAAGCACTTTAGTTAGGGAGGAAGGTTATCAGGTTAAGAGCTAGATAATTTGACGTTACCTAAAGAATAAGCACCGGCTAACTCCGTGCCAGCAGCCGCGGTAATACGGAGGGTGCGAGCGTTAATCGGAATTACTGGGCGTAAAGGGTTCGTAGGTGGTTAGATAAGTCAGATGTGAAAGCCCTGGGCTCAACCTGGGAACTGCATTTGATACTGTTTAACTAGAGTTTACTAGAGGATTGGGGAATTTCCGGTGTAGCGGTGAAATGCGTAGAGATCGGAAGGAACATCAATGGCGAAGGCAACAATCTGGGGTTAAACTGACAC…
Otu1044	p__Proteobacteria_c__Gammaproteobacteria_o__Thiotrichales_f__Thiotrichales_Incertae_Sedis_g__Caedibacter	FJ425621	0.97	0	Montastrea faveolata	HG326497	0.96	0	Fangia hongkongensis	TGGGGAATATTGGACAATGGGCGAAAGCCTGATCCAGCAATACCATGTGTGTGAAGAAGGCCTTAGGGTTGTAAAGCACTTTAGTTTGTGAGGAAGTTGGCTAGGTTAAGAGCTAGGTTAATTGACGTTAGCAAAAGAATAAGCACCGGCTAACTCCGTGCCAGCAGCCGCGGTAATACGGAGGGTGCGAGCGTTAATCGGAATTACTGGGCGTAAAGGGTTCGTAGGTGGTTAGATAAGTCAGATGTGAAAGCCCTGGGCTTAACCTGGGAGTTGCATATGAAACTGTTTGACTAGAGTTTGGTAGAGGATTGGGGAATTTCCAGTGTAGCGGTGAAATGCGTAGAGATTGGAAAGAACATCGATGGCGAAGGCAACAATCTGGACTTGAACTGACAC…
Otu174*	p__Proteobacteria_c__Gammaproteobacteria_o__Vibrionales_f__Vibrionaceae_g__Vibrio	MH989593	1	0	…	MH989593	1	0	Vibrio gigantis strain LPB0246	TGGGGAATATTGCACAATGGGCGAAAGCCTGATGCAGCCATGCCGCGTGTATGAAGAAGGCCTTCGGGTTGTAAAGTACTTTCAGTTGTGAGGAAGGGGGTAGCGTTAATAGCGCTATCTCTTGACGTTAGCAACAGAAGAAGCACCGGCTAACTCCGTGCCAGCAGCCGCGGTAATACGGAGGGTGCGAGCGTTAATCGGAATTACTGGGCGTAAAGCGCATGCAGGTGGTTCATTAAGTCAGATGTGAAAGCCCGGGGCTCAACCTCGGAACTGCATTTGAAACTGGTGAACTAGAGTACTGTAGAGGGGGGTAGAATTTCAGGTGTAGCGGTGAAATGCGTAGAGATCTGAAGGAATACCAGTGGCGAAGGCGGCCCCCTGGACAGATACTGACAC…
Otu161*	p__Proteobacteria_c__Gammaproteobacteria_o__Vibrionales_f__Vibrionaceae_g__Vibrio	MK163432	1	0	Algae	MK163432	1	0	Vibrio sp. strain 138B-3	TGGGGAATATTGCACAATGGGCGAAAGCCTGATGCAGCCATGCCGCGTGTATGAAGAAGGCCTTCGGGTTGTAAAGTACTTTCAGTTGTGAGGAAGGGTGTGTAGTTAATAGCTGCGCATCTTGACGTTAGCAACAGAAGAAGCACCGGCTAACTCCGTGCCAGCAGCCGCGGTAATACGGAGGGTGCGAGCGTTAATCGGAATTACTGGGCGTAAAGCGCATGCAGGTGGTTCATTAAGTCAGATGTGAAAGCCCGGGGCTCAACCTCGGAACTGCATTTGAAACTGGTGAACTAGAGTGCTGTAGAGGGGGGTAGAATTTCAGGTGTAGCGGTGAAATGCGTAGAGATCTGAAGGAATACCAGTGGCGAAGGCGGCCCCCTGGACAGACACTGACAC…
Otu553	p__Spirochaetae_c__Spirochaetes_o__Spirochaetales_f__Leptospiraceae_g__Leptospira	JQ236494	0.93	3e-171	Balanophyllia europaea	MF498634	0.86	2e-119	Leptospira sp. strain SD93	TTAAGAATTTTGCTCAATGGGGGAAACCCTGAAGCAGCGACACCGTGTAAATGAAGAAGGTCTTCGGATTGTAAAATTTAATAAGTAGGGAAAAATAAGCAATTTATTGTGATGATGGTACCTACCTAAAGTACCGGCTAACTACGTGCCAGCAGCCGCGGTAATACGTATGGTACAAGCGTTGTTCGGAATTATTGGGCGTAAAGGGTGTGTAGGTGGAATGAAAAGTCAGATGTGAAATCTATAAGCTTAACTTATAAATTGCATTTGAAACTTTCAATCTAGAGTTTAGAAAAGGTAAGTGGAATTCTTGGTGTAGCGGTGGAATGCGTAGATATCAAGAGGAACACCTAGGGCGAAAGCAACTTACTGTTCTAAAACTGACACTGAGGCACGAAA…
Otu34*	p__Tenericutes_c__Mollicutes_o__Mycoplasmatales_f__Mycoplasmataceae_g__Mycoplasma	KX786695	0.88	3e-136	Phalacrocorax carbo	KX786695	0.88	3e-136	Mycoplasma sp. strain BA019827	TAGGGAATATTTTACAATGAGCGAAAGCTTGATAAAGCGATACAGCGTGCAGGAAGAAGATCTTCGGATTGTAAACTGCTGTTGCAAGGGAAGAAAAAAAATGAGAGGAAATGCTCATTTCTTGACGGTACCTTGCTAGAAAGTACCGGCAAACTATGTGCCAGCAGCCGCGGTAATACATAGGGTGCAAGCGTTATCCGGAATTATTGGGCGTAAAGCGTTTGTAGGCGGTTTGTTAAGTCTAATGTTAAATTTTGGGGCTCAACCCCATTTTGCATTGGATACTGGCAAACTAGAGTTATGTAGAGGTTAGTAGAACTCCATGTGGAGCGGTGGAATGCGTAGATATATGGAAGAATACCATTTTGGCGAAGGCGACTAACTGGGCATTAACTGACG…
Otu14642	p__Verrucomicrobia_c__Opitutae_o__Puniceicoccales_f__Puniceicoccaceae	JN802270	0.99	0	Mangrove forest mud	MG490168	0.99	0	Coraliomargarita sp. strain WN38	TTTCGAATCATTCACAATGGGGGAAACCCTGATGGTGCAACGCCGCGTGAGGGATGAAGGCCTTCGGGTCGTAAACCTCTGTCACCAAGGAGCAACAAGCAGGTTCATAGCCTGCCCTGAGTTAACTTGGAGAGGAAGCAGTGGCTAACTCCGTGCCAGCAGCCGCGGTAATACGGAGACTGCAAGCGTTACTCGGATTCACTGGGCGTAAAGGGTGCGTAGGCCGCTAAGCGTGTCAGGTGTGAAATCTCGGGGCTCAACCTCGAAACTGCGCCTGAAACTGTTTAGCTTGAGTATTGGAGAGGTAAGCGGAATTTCTGGTGTAGCGGTGAAATGCGTAGATATCAGAAGGAACACCAATGGCGAAGGCAGCTTACTGGACAATAACTGACGCTGAGG…
Otu7	p__Proteobacteria_c__Gammaproteobacteria_o__Oceanospirillales_f__Hahellaceae_g__Endozoicomonas	KP008558	1	0	Eunicella cavolini	NR_146693	0.9256	5e-173	Endozoicomonas ascidiicola strain AVMART05	TGGGGAATATTGCACAATGGGCGCAAGCCTGATGCAGCCATGCCGCGTGTGTGAAGAAGGCCCTAGGGTTGTAAAGCACTTTCAGCGAGGAGGAAGGGTATCTTGCTAATATCAAGATGCATTGACGTTACTCGCAGAAGAAGCACCGGCTAACTCCGTGCCAGCAGCCGCGGTAATACGGAGGGTGCAAGCGTTAATCGGAATTACTGGGCGTAAAGCGTGCGTAGGCGGTTAAATAAGTTGGATGTGAAAGCCCTGGGCTCAACCTAGGAACTGCACCCAAAACTGTTTAACTAGAGTACGAGAGAGGAGTGTGGAATTTCCTGTGTAGCGGTGGAATGCGTAGATATAGGAAGGAACACCAGTGGCGAAGGCGGCACTCTGGCTCGATACTGACGC…
Otu69	p__Proteobacteria_c__Gammaproteobacteria_o__Vibrionales_f__Vibrionaceae_g__Vibrio	AF022409	1	0	Loligo pealei	AF022409	1	0	Vibrio sp. ANG.218	TGGGGAATATTGCACAATGGGCGAAAGCCTGATGCAGCCATGCCGCGTGTATGAAGAAGGCCTTCGGGTTGTAAAGTACTTTCAGTTGTGAGGAAGGGTGTGTAGTTAATAACTGCATATCTTGACGTTAGCAACAGAAGAAGCACCGGCTAACTCCGTGCCAGCAGCCGCGGTAATACGGAGGGTGCGAGCGTTAATCGGAATTACTGGGCGTAAAGCGCATGCAGGTGGTTCATTAAGTCAGATGTGAAAGCCCGGGGCTCAACCTCGGAACTGCATTTGAAACTGGTGAACTAGAGTACTGTAGAGGGGGGTAGAATTTCAGGTGTAGCGGTGAAATGCGTAGAGATCTGAAGGAATACCAGTGGCGAAGGCGGCCCCCTGGACAGATACTGACAC…
Otu536	p__Proteobacteria_c__Alphaproteobacteria_o__Rickettsiales_f__Rickettsiales_Incertae_Sedis_g__Candidatus_Lariskella	MG875610	0.99	0	Seawater (oxygen minimum zone of the tropical Mexican Pacific)	LN864514	0.9	3e-142	Bacterium Sq1_host	TGAAGAATCCTGGACAATGGGCGAAAGCCTGATCCGGCGATACCACGTGAATGATGAAGGCCTTAGGGTTGTAAAGTTCTTTTAGTGAAGATGAAAATGACAGTATTCACAGAAAAAGTCCCGGCTAACTTCGTGCCAGCAGCCGCGGTGATACGAAGGGGGCAAGCGTTACTCGGAATTATTGGGCGTAAAGCGTGCGTAGGCGGGTTTACAAGTTGCAAGTGAAAGCCTTTGGCTCAACCAAAGAATTGCTCGCAAAACTGTAGACCTTGAGTCCTAGAGAGGACAGAGGAATTCCTGGTGTAGGGGTGAAATCCGTAGATATCAGGAGGAAGGTCAAATGCGAAGGCATCTGTCTGGATAGGTACTGACGCTGAGGTACGAAAGCGTGGGGAGCAA…
