# Supplementary material for: Local Conditions Influence the Prokaryotic Communities Associated With the Mesophotic Black Coral Antipathella subpinnata
Source: Front Microbiol. 2020 Oct 6;11:537813. doi: 10.3389/fmicb.2020.537813 (PMC7573217; doi:10.3389/fmicb.2020.537813)
Supplement: Supplementary file 1 [file Data_Sheet_1.ZIP › Suppl File S5 - DESeq2 significant outcomes.xlsx]

## Sheet: A) As - Portofino vs Savona
Differential abundance of bacteria associated with A. subpinnata - comparison between microbiota in samples collected near Portofino and near Savona
OTUs with negative log2FoldChange value were higher abundant in A. subpinnata collected near Savona
OTUs with positive log2FoldChange value were higher abundant in A. subpinnata collected near Portofino
Multiple comparison corrections using the Benjamini-Hochberg False-Discovery Rate method were applied (p_adjusted).
	baseMean	log2FoldChange	lfcSE	stat	pvalue	padj	Kingdom	Phylum	Class	Order	Family	Genus	Species
Otu2	128.421	10.6921	1.46678	7.28949	3.11124e-13	3.00234e-11	k__Bacteria	p__Proteobacteria	c__Gammaproteobacteria	o__Oceanospirillales	f__Hahellaceae	g__Endozoicomonas	NA
Otu3	8922.19	-4.5111	0.588468	-7.66583	1.77677e-14	2.57188e-12	k__Bacteria	p__Bacteroidetes	NA	NA	NA	NA	NA
Otu9	58.4867	1.70425	0.996583	1.71009	0.0872486	0.331063	k__Bacteria	p__Proteobacteria	c__Alphaproteobacteria	o__SAR11_clade	f__Surface_1	NA	NA
Otu5	109.533	-10.7501	1.60396	-6.70221	2.05294e-11	1.48582e-09	k__Bacteria	NA	NA	NA	NA	NA	NA
Otu7	26.6048	8.17691	1.53289	5.33433	9.59002e-08	4.62718e-06	k__Bacteria	p__Proteobacteria	c__Gammaproteobacteria	o__Oceanospirillales	f__Hahellaceae	g__Endozoicomonas	NA
Otu6	1079.45	2.87722	0.786122	3.66002	0.000252196	0.00598132	k__Bacteria	p__Proteobacteria	c__Alphaproteobacteria	o__Rhodobacterales	f__Rhodobacteraceae	g__Ascidiaceihabitans	NA
Otu26	13.8832	1.2816	1.3076	0.980113	0.32703	0.586225	k__Bacteria	p__Proteobacteria	c__Alphaproteobacteria	o__SAR11_clade	NA	NA	NA
Otu8	51.3977	3.32703	1.59619	2.08436	0.0371276	0.225858	k__Bacteria	p__Proteobacteria	c__Gammaproteobacteria	o__Thiotrichales	f__Thiotrichales_Incertae_Sedis	NA	NA
Otu100	164.836	0.888507	0.673041	1.32014	0.186789	0.427473	k__Bacteria	p__Cyanobacteria	c__Cyanobacteria	o__SubsectionI	f__FamilyI	NA	NA
Otu16	276.802	-2.50081	1.82599	-1.36956	0.170824	0.408707	k__Bacteria	p__Proteobacteria	c__Gammaproteobacteria	o__Alteromonadales	f__Pseudoalteromonadaceae	g__Pseudoalteromonas	NA
Otu30	2.12151	-4.31203	3.63604	-1.18591	0.235656	0.482152	k__Bacteria	p__Bacteroidetes	c__Flavobacteriia	o__Flavobacteriales	f__Flavobacteriaceae	g__Tenacibaculum	NA
Otu12	64.9656	-0.662101	1.14846	-0.576514	0.564268	0.800763	k__Bacteria	p__Proteobacteria	c__Gammaproteobacteria	o__Cellvibrionales	f__Spongiibacteraceae	g__BD1-7_clade	NA
Otu24	5.98086	3.6266	1.79585	2.01944	0.0434419	0.241855	k__Bacteria	p__Actinobacteria	c__Acidimicrobiia	o__Acidimicrobiales	f__OM1_clade	g__Candidatus_Actinomarina	NA
Otu18	108.218	-2.0574	1.04341	-1.9718	0.0486327	0.251413	k__Bacteria	p__Proteobacteria	c__Gammaproteobacteria	o__Alteromonadales	f__Pseudoalteromonadaceae	g__Pseudoalteromonas	NA
Otu13	17.2468	6.00807	2.1562	2.78642	0.00532932	0.05934	k__Bacteria	p__Proteobacteria	c__Alphaproteobacteria	o__Rhodospirillales	f__Rhodospirillaceae	g__Thalassospira	NA
Otu44	10.8917	3.39943	1.65074	2.05934	0.0394616	0.23079	k__Bacteria	p__Proteobacteria	c__Alphaproteobacteria	o__Rhodospirillales	f__Rhodospirillaceae	g__AEGEAN-169_marine_group	NA
Otu17	160.417	-2.01974	0.740712	-2.72675	0.0063961	0.0661311	k__Bacteria	p__Verrucomicrobia	c__Opitutae	o__Puniceicoccales	f__Puniceicoccaceae	g__marine_group	NA
Otu43	30.7511	0.626545	1.29748	0.482894	0.629171	0.837328	k__Bacteria	p__Firmicutes	c__Clostridia	o__Clostridiales	f__Clostridiaceae_1	g__Clostridium_sensu_stricto_1	NA
Otu19	2.13564	-0.0913936	3.57048	-0.025597	0.979579	0.991815	k__Bacteria	p__Proteobacteria	c__Gammaproteobacteria	NA	NA	NA	NA
Otu51	12.739	0.964471	1.57751	0.611387	0.540943	0.784978	k__Bacteria	p__Proteobacteria	c__Alphaproteobacteria	o__Rhodospirillales	f__Rhodospirillaceae	g__AEGEAN-169_marine_group	NA
Otu20	193.332	2.66509	0.765933	3.47953	0.000502291	0.0100285	k__Bacteria	p__Bacteroidetes	c__Cytophagia	o__Cytophagales	f__Flammeovirgaceae	g__Candidatus_Paenicardinium	NA
Otu28	26.4736	0.298722	1.71997	0.173678	0.862118	0.935156	k__Bacteria	NA	NA	NA	NA	NA	NA
Otu52	17.2011	-0.675479	1.10306	-0.61237	0.540293	0.784978	k__Bacteria	p__Proteobacteria	c__Alphaproteobacteria	o__Rickettsiales	f__SAR116_clade	NA	NA
Otu25	87.7128	4.88839	1.41998	3.44257	0.000576217	0.011121	k__Bacteria	p__Bacteroidetes	NA	NA	NA	NA	NA
Otu135	6.21085	4.17583	2.24402	1.86087	0.0627626	0.277401	k__Bacteria	p__Proteobacteria	c__Alphaproteobacteria	o__SAR11_clade	f__Surface_1	NA	NA
Otu22	15.5931	-8.18208	2.05564	-3.98031	6.88255e-05	0.00181136	k__Bacteria	p__Proteobacteria	c__Gammaproteobacteria	o__Cellvibrionales	f__Spongiibacteraceae	NA	NA
Otu32	6.82852	5.22145	1.95646	2.66883	0.00761157	0.0773175	k__Bacteria	p__Proteobacteria	c__Alphaproteobacteria	o__SAR11_clade	f__Surface_4	NA	NA
Otu34	0	NA	NA	NA	NA	NA	k__Bacteria	p__Tenericutes	c__Mollicutes	o__Mycoplasmatales	f__Mycoplasmataceae	g__Mycoplasma	NA
Otu6807	0.476344	-2.32301	3.31756	-0.700217	0.483792	NA	k__Bacteria	p__Proteobacteria	c__Alphaproteobacteria	o__SAR11_clade	f__Surface_1	NA	NA
Otu1280	1.90016	-1.64727	2.77915	-0.592725	0.553365	0.795034	k__Bacteria	p__Proteobacteria	c__Alphaproteobacteria	o__SAR11_clade	f__Surface_1	NA	NA
Otu83	30.7139	0.899356	0.868109	1.03599	0.300205	0.560077	k__Bacteria	p__Bacteroidetes	c__Flavobacteriia	o__Flavobacteriales	f__Cryomorphaceae	g__Fluviicola	NA
Otu55	124.208	-11.3127	1.29975	-8.70376	3.21068e-18	1.85899e-15	k__Bacteria	p__Proteobacteria	c__Gammaproteobacteria	o__Pseudomonadales	f__Moraxellaceae	g__Psychrobacter	NA
Otu50	101.524	-2.3172	0.739936	-3.13162	0.00173846	0.0264887	k__Bacteria	p__Proteobacteria	c__Gammaproteobacteria	o__Alteromonadales	f__Alteromonadaceae	g__Alteromonas	NA
Otu29	138.631	2.42085	0.716341	3.37947	0.000726261	0.0129835	k__Bacteria	p__Proteobacteria	c__Gammaproteobacteria	o__Thiotrichales	f__Francisellaceae	g__Francisella	NA
Otu54	5.03508	2.96347	1.86441	1.58949	0.111949	0.377826	k__Bacteria	p__Proteobacteria	c__Alphaproteobacteria	o__SAR11_clade	f__Surface_1	NA	NA
Otu63	66.1736	-2.48371	1.44585	-1.71782	0.0858298	0.331063	k__Bacteria	p__Bacteroidetes	c__Flavobacteriia	o__Flavobacteriales	f__Flavobacteriaceae	g__Polaribacter	NA
Otu31	0	NA	NA	NA	NA	NA	k__Bacteria	NA	NA	NA	NA	NA	NA
Otu58	102.897	3.69333	1.28903	2.8652	0.0041675	0.05134	k__Bacteria	p__Proteobacteria	c__Gammaproteobacteria	o__Oceanospirillales	f__Hahellaceae	g__Endozoicomonas	NA
Otu97	1.6574	3.51052	3.60114	0.974836	0.329642	0.589082	k__Bacteria	p__Cyanobacteria	c__Cyanobacteria	o__SubsectionI	f__FamilyI	g__Prochlorococcus	NA
Otu42	5.21059	3.64636	2.38484	1.52898	0.12627	0.389277	k__Bacteria	p__Actinobacteria	c__Acidimicrobiia	o__Acidimicrobiales	f__OM1_clade	g__Candidatus_Actinomarina	NA
Otu82	7.28196	0.496095	1.28742	0.38534	0.699985	0.855862	k__Bacteria	p__Proteobacteria	c__Gammaproteobacteria	o__Oceanospirillales	f__SAR86_clade	NA	NA
Otu73	8.44525	0.00308273	1.60926	0.00191562	0.998472	0.999835	k__Bacteria	p__Proteobacteria	c__Gammaproteobacteria	o__Oceanospirillales	f__SAR86_clade	NA	NA
Otu40	0.903052	-2.79469	3.35791	-0.832271	0.405256	NA	k__Bacteria	p__Proteobacteria	c__Gammaproteobacteria	o__Thiotrichales	f__Francisellaceae	g__Francisella	s__Francisella_sp._TX077310
Otu36	0	0	0	0	1	NA	k__Bacteria	p__Proteobacteria	c__Gammaproteobacteria	o__Cellvibrionales	f__Spongiibacteraceae	g__BD1-7_clade	NA
Otu38	127.234	-0.703476	1.16909	-0.601732	0.547352	0.790317	k__Bacteria	p__Proteobacteria	c__Epsilonproteobacteria	o__Campylobacterales	f__Campylobacteraceae	g__Arcobacter	NA
Otu89	8.68419	-0.078205	1.92566	-0.0406121	0.967605	0.989829	k__Bacteria	p__Bacteroidetes	c__Flavobacteriia	o__Flavobacteriales	f__Flavobacteriaceae	g__NS5_marine_group	NA
Otu33	14.1834	-5.40632	1.96826	-2.74676	0.00601875	0.0633611	k__Bacteria	p__Bacteroidetes	c__Flavobacteriia	o__Flavobacteriales	f__Flavobacteriaceae	g__Tenacibaculum	NA
Otu206	0.228202	-2.00971	3.66532	-0.548304	0.583483	NA	k__Bacteria	p__Proteobacteria	c__Alphaproteobacteria	o__Rhodospirillales	f__Rhodospirillaceae	g__AEGEAN-169_marine_group	NA
Otu57	0.485081	2.49874	3.54569	0.704726	0.480981	NA	k__Bacteria	p__Verrucomicrobia	c__Verrucomicrobiae	o__Verrucomicrobiales	f__DEV007	NA	NA
Otu47	2.43531	3.17994	2.44432	1.30095	0.193274	0.434708	k__Bacteria	p__Verrucomicrobia	c__Verrucomicrobiae	o__Verrucomicrobiales	f__Verrucomicrobiaceae	g__Roseibacillus	NA
Otu9699	0	0	0	0	1	NA	k__Bacteria	p__Proteobacteria	c__Alphaproteobacteria	o__SAR11_clade	NA	NA	NA
Otu76	17.9759	0.179362	1.45922	0.122916	0.902173	0.951606	k__Bacteria	p__Bacteroidetes	c__Flavobacteriia	o__Flavobacteriales	f__Flavobacteriaceae	g__NS5_marine_group	NA
Otu48	0	0	0	0	1	NA	k__Bacteria	p__Tenericutes	c__Mollicutes	o__Mycoplasmatales	f__Mycoplasmataceae	g__Mycoplasma	NA
Otu46	83.0188	1.15495	1.88183	0.613736	0.53939	0.784978	k__Bacteria	p__Bacteroidetes	c__Cytophagia	o__Cytophagales	f__Flammeovirgaceae	g__Reichenbachiella	NA
Otu218	5.03292	4.88391	2.24839	2.17218	0.0298419	0.204382	k__Bacteria	p__Proteobacteria	c__Alphaproteobacteria	o__SAR11_clade	f__Surface_1	NA	NA
Otu106	7.94997	2.51274	2.15048	1.16845	0.242623	0.488937	k__Bacteria	p__Proteobacteria	c__Gammaproteobacteria	o__Oceanospirillales	f__SAR86_clade	NA	NA
Otu45	66.9316	2.76839	1.00748	2.74782	0.00599926	0.0633611	k__Bacteria	p__Chlamydiae	c__Chlamydiae	o__Chlamydiales	NA	NA	NA
Otu168	5.11733	0.668805	1.91135	0.349913	0.726404	0.855862	k__Bacteria	p__Proteobacteria	c__Alphaproteobacteria	o__Rhodobacterales	f__Rhodobacteraceae	NA	NA
Otu53	102.123	7.77975	2.53519	3.0687	0.00214992	0.031096	k__Bacteria	p__Verrucomicrobia	c__Verrucomicrobiae	o__Verrucomicrobiales	f__Rubritaleaceae	g__Rubritalea	NA
Otu131	10.4028	4.52312	1.71682	2.63459	0.00842393	0.0820948	k__Bacteria	p__Proteobacteria	c__Gammaproteobacteria	o__Oceanospirillales	f__SAR86_clade	NA	NA
Otu174	58.7844	1.88446	1.32164	1.42585	0.153911	0.390853	k__Bacteria	p__Proteobacteria	c__Gammaproteobacteria	o__Vibrionales	f__Vibrionaceae	g__Vibrio	NA
Otu65	7.06784	4.69097	1.64219	2.85653	0.00428296	0.0516632	k__Bacteria	p__Proteobacteria	c__Alphaproteobacteria	o__SAR11_clade	f__Surface_1	NA	NA
Otu41	16.2024	-6.08041	1.66408	-3.65393	0.000258261	0.00598132	k__Bacteria	p__Bacteroidetes	c__Flavobacteriia	o__Flavobacteriales	f__Flavobacteriaceae	NA	NA
Otu74	18.3446	-2.87754	1.21934	-2.35992	0.0182788	0.145744	k__Bacteria	p__Proteobacteria	c__Alphaproteobacteria	o__Rhodobacterales	f__Rhodobacteraceae	NA	NA
Otu192	0.946948	-1.46451	3.62387	-0.404127	0.686119	NA	k__Bacteria	p__Proteobacteria	c__Alphaproteobacteria	o__SAR11_clade	NA	NA	NA
Otu145	60.274	-9.84935	1.28452	-7.66776	1.75028e-14	2.57188e-12	k__Bacteria	p__Proteobacteria	c__Gammaproteobacteria	o__Oceanospirillales	f__Alcanivoracaceae	g__Alcanivorax	NA
Otu70	5.34024	3.94875	2.14169	1.84376	0.0652186	0.28171	k__Bacteria	p__Actinobacteria	c__Acidimicrobiia	o__Acidimicrobiales	f__OM1_clade	g__Candidatus_Actinomarina	NA
Otu14203	0.595061	-0.116356	3.63498	-0.03201	0.974464	NA	k__Bacteria	p__Proteobacteria	c__Alphaproteobacteria	o__SAR11_clade	f__Surface_1	NA	NA
Otu59	0.48969	-1.25709	3.66633	-0.342875	0.731692	NA	k__Bacteria	p__Proteobacteria	c__Gammaproteobacteria	o__Alteromonadales	f__Psychromonadaceae	g__Psychromonas	NA
Otu60	25.3151	-0.0971372	1.33942	-0.0725217	0.942187	0.977645	k__Bacteria	p__Cyanobacteria	c__Cyanobacteria	o__SubsectionI	f__FamilyI	NA	NA
Otu287	4.6291	3.66735	2.18696	1.67691	0.0935598	0.340699	k__Bacteria	p__Proteobacteria	c__Alphaproteobacteria	o__SAR11_clade	NA	NA	NA
Otu67	73.5391	-4.58402	1.49729	-3.06155	0.00220196	0.031096	k__Bacteria	p__Proteobacteria	c__Gammaproteobacteria	o__Oceanospirillales	f__Oceanospirillaceae	NA	NA
Otu207	19.1131	0.161047	1.35742	0.118642	0.905559	0.951606	k__Bacteria	p__Bacteroidetes	c__Flavobacteriia	o__Flavobacteriales	f__Flavobacteriaceae	g__NS4_marine_group	NA
Otu64	0	NA	NA	NA	NA	NA	k__Bacteria	p__Proteobacteria	c__Betaproteobacteria	o__Nitrosomonadales	f__Nitrosomonadaceae	g__Candidatus_Branchiomonas	NA
Otu137	62.3503	0.456661	0.711226	0.642076	0.520824	0.771246	k__Bacteria	p__Proteobacteria	c__Alphaproteobacteria	o__Rickettsiales	f__Rickettsiaceae	NA	NA
Otu62	3.5521	0.705063	2.2978	0.306843	0.758963	0.876906	k__Bacteria	p__Marinimicrobia_[SAR406_clade]	c__Marinimicrobia_bacterium_JGI_OTU-2	NA	NA	NA	NA
Otu68	71.4812	1.23779	0.883209	1.40147	0.161073	0.401987	k__Bacteria	p__Proteobacteria	c__Alphaproteobacteria	o__Rhodobacterales	f__Rhodobacteraceae	NA	NA
Otu86	3.48018	1.66191	2.36162	0.703716	0.48161	0.739661	k__Bacteria	p__Proteobacteria	c__Gammaproteobacteria	o__Order_Incertae_Sedis	f__Family_Incertae_Sedis	g__Marinicella	NA
Otu71	0.931341	2.05543	3.61556	0.568495	0.569699	NA	k__Bacteria	p__Actinobacteria	c__Acidimicrobiia	o__Acidimicrobiales	f__Sva0996_marine_group	NA	NA
Otu126	52.7246	2.73273	2.22149	1.23014	0.218645	0.466666	k__Bacteria	p__Proteobacteria	c__Gammaproteobacteria	o__Alteromonadales	f__Pseudoalteromonadaceae	g__Pseudoalteromonas	NA
Otu5621	0	0	0	0	1	NA	k__Bacteria	p__Proteobacteria	c__Alphaproteobacteria	o__SAR11_clade	f__Surface_1	NA	NA
Otu94	4.12447	1.29279	2.13799	0.604676	0.545395	0.789459	k__Bacteria	p__Proteobacteria	c__Gammaproteobacteria	o__Vibrionales	f__Vibrionaceae	g__Vibrio	NA
Otu61	0	NA	NA	NA	NA	NA	k__Bacteria	p__Proteobacteria	c__Alphaproteobacteria	NA	NA	NA	NA
Otu184	6.92156	3.37141	2.46026	1.37035	0.170578	0.408707	k__Bacteria	p__Firmicutes	c__Clostridia	o__Clostridiales	f__Ruminococcaceae	g__Faecalibacterium	NA
Otu72	22.837	0.607011	1.21358	0.500181	0.616947	0.836659	k__Bacteria	p__Proteobacteria	c__Gammaproteobacteria	o__Thiotrichales	f__Thiotrichales_Incertae_Sedis	g__Caedibacter	NA
Otu85	5.31937	-0.14778	2.17808	-0.0678487	0.945906	0.978955	k__Bacteria	p__Cyanobacteria	c__Cyanobacteria	o__SubsectionI	f__FamilyI	g__Prochlorococcus	s__Prochlorococcus_marinus_subsp._pastoris_str._CCMP1986
Otu118	59.3472	-3.36775	2.03099	-1.65818	0.0972807	0.352035	k__Bacteria	p__Bacteroidetes	c__Flavobacteriia	o__Flavobacteriales	f__Flavobacteriaceae	NA	NA
Otu111	4.04371	-2.73735	3.26597	-0.838144	0.40195	0.674577	k__Bacteria	p__Bacteroidetes	c__Flavobacteriia	o__Flavobacteriales	f__Flavobacteriaceae	g__Kordia	s__Kordia_sp._LCM-6
Otu88	6.17309	2.57416	2.14624	1.19938	0.23038	0.479819	k__Bacteria	p__Proteobacteria	c__Gammaproteobacteria	o__Salinisphaerales	f__Salinisphaeraceae	g__ZD0417_marine_group	NA
Otu77	5.44817	0.857909	1.57453	0.544866	0.585846	0.810796	k__Bacteria	p__Bacteroidetes	c__Flavobacteriia	o__Flavobacteriales	f__Flavobacteriaceae	g__NS4_marine_group	NA
Otu79	4.41689	4.75983	2.19407	2.16941	0.0300514	0.204382	k__Bacteria	p__Verrucomicrobia	c__OPB35_soil_group	NA	NA	NA	NA
Otu110	4.80914	1.37965	2.17526	0.634248	0.525919	0.773829	k__Bacteria	p__Proteobacteria	c__Gammaproteobacteria	o__Oceanospirillales	f__SAR86_clade	NA	NA
Otu91	3.9707	3.39436	2.17573	1.5601	0.118736	0.384092	k__Bacteria	p__Proteobacteria	c__Alphaproteobacteria	o__OCS116_clade	NA	NA	NA
Otu80	0.490095	-0.213268	3.62566	-0.058822	0.953094	NA	k__Bacteria	p__Proteobacteria	c__Gammaproteobacteria	o__Oceanospirillales	f__Oceanospirillaceae	g__Pseudospirillum	NA
Otu152	2.57374	1.55635	2.76121	0.563647	0.572994	0.804358	k__Bacteria	p__Marinimicrobia_[SAR406_clade]	NA	NA	NA	NA	NA
Otu141	30.4648	0.837732	2.31458	0.361937	0.717399	0.855862	k__Bacteria	p__Bacteroidetes	c__Flavobacteriia	o__Flavobacteriales	f__Flavobacteriaceae	g__Tenacibaculum	NA
Otu75	57.9995	-3.17921	1.96725	-1.61607	0.106079	0.370405	k__Bacteria	p__Bacteroidetes	c__Cytophagia	o__Cytophagales	f__Flammeovirgaceae	g__Reichenbachiella	NA
Otu241	8.75041	-2.4938	1.77454	-1.40532	0.159925	0.401106	k__Bacteria	p__Proteobacteria	c__Alphaproteobacteria	o__Rickettsiales	f__SAR116_clade	NA	NA
Otu69	1.74214	1.15737	2.49302	0.464243	0.642474	0.83782	k__Bacteria	p__Proteobacteria	c__Gammaproteobacteria	o__Vibrionales	f__Vibrionaceae	g__Vibrio	NA
Otu198	1.82083	4.26181	3.15759	1.3497	0.177112	0.415037	k__Bacteria	p__Proteobacteria	c__Alphaproteobacteria	o__Rhodospirillales	f__Rhodospirillaceae	g__OM75_clade	NA
Otu999	0.972015	3.21438	3.31104	0.970806	0.331645	NA	k__Bacteria	p__Proteobacteria	c__Alphaproteobacteria	o__SAR11_clade	f__Deep_1	NA	NA
Otu143	1.70321	-3.78858	2.69653	-1.40498	0.160027	0.401106	k__Bacteria	p__Proteobacteria	c__Alphaproteobacteria	o__Rhodobacterales	f__Rhodobacteraceae	NA	NA
Otu274	15.8714	0.964547	1.40489	0.686565	0.492357	0.747713	k__Bacteria	p__Cyanobacteria	c__Cyanobacteria	o__SubsectionI	f__FamilyI	NA	NA
Otu556	6.48688	2.21758	2.06657	1.07307	0.28324	0.53946	k__Bacteria	p__Proteobacteria	c__Gammaproteobacteria	o__Xanthomonadales	f__JTB255_marine_benthic_group	NA	NA
Otu134	9.76746	1.25871	1.93832	0.64938	0.516093	0.766199	k__Bacteria	p__Bacteroidetes	c__Cytophagia	o__Cytophagales	f__Flammeovirgaceae	g__Marinoscillum	NA
Otu214	1.88653	0.478263	3.38961	0.141097	0.887793	0.94844	k__Bacteria	p__Bacteroidetes	c__Flavobacteriia	o__Flavobacteriales	f__NS9_marine_group	NA	NA
Otu96	4.63842	4.37384	2.09477	2.08798	0.0367993	0.225858	k__Bacteria	p__Proteobacteria	c__Alphaproteobacteria	o__Rhodobacterales	f__Rhodobacteraceae	NA	NA
Otu108	7.64162	-1.27604	2.54077	-0.502228	0.615507	0.836659	k__Bacteria	p__Proteobacteria	c__Alphaproteobacteria	o__SAR11_clade	f__Surface_4	NA	NA
Otu140	2.09537	-0.956795	3.14636	-0.304095	0.761055	0.876906	k__Bacteria	p__Firmicutes	c__Clostridia	o__Clostridiales	f__Peptostreptococcaceae	g__Intestinibacter	NA
Otu146	0.253797	-1.2571	3.66633	-0.342876	0.731692	NA	k__Bacteria	p__Proteobacteria	c__Gammaproteobacteria	o__Alteromonadales	f__Pseudoalteromonadaceae	g__Pseudoalteromonas	s__Pseudoalteromonas_sp._710P1
Otu98	6.27786	4.13175	2.17117	1.90301	0.0570392	0.272412	k__Bacteria	p__Actinobacteria	c__Acidimicrobiia	o__Acidimicrobiales	f__Sva0996_marine_group	NA	NA
Otu78	51.6158	-1.2571	1.47735	-0.850918	0.394815	0.666907	k__Bacteria	p__Proteobacteria	c__Alphaproteobacteria	o__Rickettsiales	f__Rickettsiales_Incertae_Sedis	g__Candidatus_Lariskella	NA
Otu114	0.032986	-0.896432	3.66633	-0.244504	0.806841	NA	k__Bacteria	p__Proteobacteria	c__Gammaproteobacteria	o__Alteromonadales	f__Colwelliaceae	g__Colwellia	NA
Otu227	3.6566	0.474298	3.45818	0.137153	0.89091	0.94844	k__Bacteria	p__Verrucomicrobia	c__Verrucomicrobiae	o__Verrucomicrobiales	f__DEV007	NA	NA
Otu92	24.0721	2.86011	1.17969	2.42445	0.0153315	0.130543	k__Bacteria	p__Planctomycetes	c__Planctomycetacia	o__Planctomycetales	f__Planctomycetaceae	g__Rhodopirellula	NA
Otu87	3.51337	-1.02979	2.1568	-0.477459	0.633036	0.837328	k__Bacteria	p__Proteobacteria	c__Gammaproteobacteria	o__Oceanospirillales	f__ZD0405	NA	NA
Otu112	7.24531	-2.42656	1.73968	-1.39484	0.163065	0.403482	k__Bacteria	p__Bacteroidetes	c__Flavobacteriia	o__Flavobacteriales	f__Flavobacteriaceae	g__NS2b_marine_group	NA
Otu171	15.6442	1.71773	1.58483	1.08386	0.278426	0.535577	k__Bacteria	p__Verrucomicrobia	c__Verrucomicrobiae	o__Verrucomicrobiales	f__Verrucomicrobiaceae	g__Roseibacillus	NA
Otu90	0	NA	NA	NA	NA	NA	k__Bacteria	p__Marinimicrobia_[SAR406_clade]	NA	NA	NA	NA	NA
Otu212	7.20333	-0.120289	2.3364	-0.0514847	0.958939	0.987946	k__Bacteria	p__Proteobacteria	c__Gammaproteobacteria	o__Cellvibrionales	f__Halieaceae	g__OM60[NOR5]_clade	NA
Otu193	38.3001	0.992954	1.24427	0.798024	0.424857	0.690989	k__Bacteria	p__Bacteroidetes	c__Cytophagia	o__Cytophagales	f__Flammeovirgaceae	NA	NA
Otu125	0.327452	-1.2571	3.66633	-0.342875	0.731692	NA	k__Bacteria	p__Proteobacteria	c__Alphaproteobacteria	o__Rhodospirillales	f__Rhodospirillaceae	g__AEGEAN-169_marine_group	NA
Otu435	19.3843	1.79207	2.04898	0.874615	0.381784	0.655943	k__Bacteria	p__Proteobacteria	c__Gammaproteobacteria	o__BD7-8_marine_group	NA	NA	NA
Otu290	5.15051	-0.377517	1.82643	-0.206697	0.836247	0.925787	k__Bacteria	p__Proteobacteria	c__Alphaproteobacteria	o__Rickettsiales	f__S25-593	NA	NA
Otu138	0.245527	1.63343	3.6226	0.450899	0.652062	NA	k__Bacteria	p__Proteobacteria	c__Alphaproteobacteria	o__Rhodospirillales	f__Rhodospirillaceae	g__AEGEAN-169_marine_group	NA
Otu148	0.406075	-3.16711	3.65257	-0.867089	0.385893	NA	k__Bacteria	p__Bacteroidetes	c__Flavobacteriia	o__Flavobacteriales	f__Flavobacteriaceae	g__Aquimarina	NA
Otu121	1.92654	-0.896418	3.66633	-0.2445	0.806844	0.901932	k__Bacteria	p__Proteobacteria	c__Gammaproteobacteria	o__Alteromonadales	f__Colwelliaceae	g__Colwellia	NA
Otu123	4.61062	1.84217	2.24145	0.821865	0.411154	0.679476	k__Bacteria	p__Proteobacteria	c__Gammaproteobacteria	o__Thiotrichales	f__Thiotrichaceae	g__Thiothrix	NA
Otu1312	0.0946302	-0.130125	3.66373	-0.0355171	0.971667	NA	k__Bacteria	p__Proteobacteria	c__Alphaproteobacteria	o__SAR11_clade	f__Surface_1	NA	NA
Otu160	0.0209555	-0.896432	3.66633	-0.244504	0.806841	NA	k__Bacteria	p__Chloroflexi	c__SAR202_clade	NA	NA	NA	NA
Otu95	18.6505	-8.58211	2.44239	-3.51382	0.000441707	0.00933145	k__Bacteria	p__Proteobacteria	c__Gammaproteobacteria	o__Oceanospirillales	f__Oleiphilaceae	g__Oleiphilus	NA
Otu115	35.7824	-1.25709	2.69159	-0.467044	0.640468	0.83782	k__Bacteria	p__Proteobacteria	c__Gammaproteobacteria	o__Alteromonadales	f__Colwelliaceae	g__Colwellia	NA
Otu149	40.9767	-1.42034	1.10475	-1.28567	0.19856	0.437549	k__Bacteria	p__Proteobacteria	c__Alphaproteobacteria	o__Rhodospirillales	f__Rhodospirillaceae	g__Thalassospira	NA
Otu103	1.15109	3.89017	3.60055	1.08044	0.279947	NA	k__Bacteria	p__Chloroflexi	c__SAR202_clade	NA	NA	NA	NA
Otu13650	0	0	0	0	1	NA	k__Bacteria	p__Proteobacteria	c__Alphaproteobacteria	o__SAR11_clade	NA	NA	NA
Otu122	37.3609	-9.58518	1.27912	-7.49359	6.70159e-14	7.76045e-12	k__Bacteria	p__Bacteroidetes	c__Flavobacteriia	o__Flavobacteriales	f__Flavobacteriaceae	g__Mesonia	NA
Otu221	22.0346	-1.87074	1.23177	-1.51874	0.128829	0.389277	k__Bacteria	p__Proteobacteria	c__Alphaproteobacteria	o__Sphingomonadales	f__Erythrobacteraceae	g__Erythrobacter	NA
Otu117	6.83673	-6.53667	1.56293	-4.18233	2.88542e-05	0.000835328	k__Bacteria	p__Proteobacteria	c__Gammaproteobacteria	o__Oceanospirillales	f__Alcanivoracaceae	g__Alcanivorax	NA
Otu155	0	0	0	0	1	NA	k__Bacteria	p__Verrucomicrobia	c__Verrucomicrobiae	o__Verrucomicrobiales	f__Rubritaleaceae	g__Rubritalea	NA
Otu124	37.8839	-9.60391	1.86056	-5.16184	2.44531e-07	1.01131e-05	k__Bacteria	p__Proteobacteria	c__Gammaproteobacteria	o__Oceanospirillales	f__Oleiphilaceae	g__Oleiphilus	NA
Otu166	41.3889	5.94559	1.21829	4.88026	1.05945e-06	4.08947e-05	k__Bacteria	p__Proteobacteria	c__Gammaproteobacteria	o__Oceanospirillales	f__Oceanospirillaceae	g__Balneatrix	NA
Otu183	37.7881	-2.2313	1.05275	-2.11949	0.0340487	0.214285	k__Bacteria	p__Proteobacteria	c__Alphaproteobacteria	o__Rhodospirillales	f__Rhodospirillaceae	g__Thalassospira	NA
Otu105	28.4958	3.87936	1.57312	2.46603	0.0136622	0.119855	k__Bacteria	p__Planctomycetes	c__Planctomycetacia	o__Planctomycetales	f__Planctomycetaceae	g__Blastopirellula	NA
Otu104	0	NA	NA	NA	NA	NA	k__Bacteria	p__Proteobacteria	c__Deltaproteobacteria	o__Sh765B-TzT-29	NA	NA	NA
Otu300	37.7062	1.23274	0.790182	1.56007	0.118743	0.384092	k__Bacteria	p__Proteobacteria	c__Alphaproteobacteria	o__Rickettsiales	f__Rickettsiales_Incertae_Sedis	g__Candidatus_Lariskella	NA
Otu186	1.01879	2.62604	3.60472	0.728501	0.466307	NA	k__Bacteria	p__Firmicutes	c__Clostridia	o__Clostridiales	f__Peptostreptococcaceae	NA	NA
Otu354	2.80303	1.04812	2.63261	0.398131	0.690534	0.855862	k__Bacteria	p__Proteobacteria	c__Alphaproteobacteria	o__Rhodobacterales	f__Rhodobacteraceae	NA	NA
Otu101	0.149944	0.95803	3.63837	0.263313	0.792309	NA	k__Bacteria	p__Proteobacteria	c__Gammaproteobacteria	NA	NA	NA	NA
Otu200	23.7197	1.89668	1.2736	1.48923	0.136427	0.390853	k__Bacteria	p__Bacteroidetes	c__Flavobacteriia	o__Flavobacteriales	f__NS9_marine_group	NA	NA
Otu163	9.93574	-2.2391	1.2279	-1.82352	0.0682246	0.284187	k__Bacteria	p__Bacteroidetes	c__Flavobacteriia	o__Flavobacteriales	f__Flavobacteriaceae	g__NS4_marine_group	NA
Otu326	5.51651	1.08847	2.02918	0.53641	0.591675	0.815666	k__Bacteria	p__Bacteroidetes	c__Flavobacteriia	o__Flavobacteriales	f__Flavobacteriaceae	g__NS5_marine_group	NA
Otu159	0	NA	NA	NA	NA	NA	k__Bacteria	NA	NA	NA	NA	NA	NA
Otu364	3.78509	2.21661	2.89808	0.764854	0.444359	0.702961	k__Bacteria	p__Bacteroidetes	c__Flavobacteriia	o__Flavobacteriales	f__Flavobacteriaceae	g__NS4_marine_group	NA
Otu116	4.98806	2.89491	2.21211	1.30866	0.190648	0.432883	k__Bacteria	p__Proteobacteria	c__Alphaproteobacteria	o__Rickettsiales	f__Rickettsiales_Incertae_Sedis	NA	NA
Otu102	38.4715	3.20353	1.24256	2.57816	0.00993279	0.0926042	k__Bacteria	p__Proteobacteria	c__Alphaproteobacteria	o__Rickettsiales	f__Rickettsiaceae	NA	NA
Otu293	2.29898	-5.56545	3.62602	-1.53487	0.124816	0.389277	k__Bacteria	p__Proteobacteria	c__Gammaproteobacteria	NA	NA	NA	NA
Otu119	18.8493	0.958648	1.67946	0.570809	0.568129	0.804271	k__Bacteria	p__Cyanobacteria	c__Cyanobacteria	o__SubsectionI	f__FamilyI	g__Synechococcus	NA
Otu142	0	NA	NA	NA	NA	NA	k__Bacteria	p__Proteobacteria	NA	NA	NA	NA	NA
Otu158	33.6356	-2.85391	2.47672	-1.15229	0.249201	0.497542	k__Bacteria	p__Bacteroidetes	c__Flavobacteriia	o__Flavobacteriales	f__Flavobacteriaceae	NA	NA
Otu161	35.5836	-2.96525	1.46101	-2.02959	0.0423981	0.240672	k__Bacteria	p__Proteobacteria	c__Gammaproteobacteria	o__Vibrionales	f__Vibrionaceae	g__Vibrio	NA
Otu459	10.6583	0.759882	1.94046	0.3916	0.695354	0.855862	k__Bacteria	p__Bacteroidetes	c__Flavobacteriia	o__Flavobacteriales	f__Flavobacteriaceae	NA	NA
Otu305	3.25069	1.41569	2.13465	0.663197	0.507205	0.757252	k__Bacteria	p__Proteobacteria	c__Gammaproteobacteria	o__Oceanospirillales	f__SAR86_clade	NA	NA
Otu189	2.51596	4.35796	2.64755	1.64604	0.0997562	0.358751	k__Bacteria	p__Proteobacteria	c__Gammaproteobacteria	o__Oceanospirillales	f__SAR86_clade	NA	NA
Otu139	35.3302	1.66923	2.15312	0.775258	0.438187	0.698926	k__Bacteria	p__Proteobacteria	c__Gammaproteobacteria	o__Oceanospirillales	NA	NA	NA
Otu144	2.5169	-0.631472	3.56552	-0.177105	0.859426	0.935156	k__Bacteria	p__Actinobacteria	c__Acidimicrobiia	o__Acidimicrobiales	f__Sva0996_marine_group	NA	NA
Otu153	4.79536	1.14662	2.90695	0.394442	0.693255	0.855862	k__Bacteria	p__Actinobacteria	c__Acidimicrobiia	o__Acidimicrobiales	f__Sva0996_marine_group	NA	NA
Otu497	0.531975	-3.51041	3.64707	-0.962529	0.335784	NA	k__Bacteria	p__Proteobacteria	c__Gammaproteobacteria	NA	NA	NA	NA
Otu151	20.9977	2.6307	2.37803	1.10625	0.268617	0.523719	k__Bacteria	p__Bacteroidetes	c__Cytophagia	o__Cytophagales	f__Flammeovirgaceae	NA	NA
Otu294	2.41573	0.271428	2.86208	0.0948361	0.924445	0.962686	k__Bacteria	p__Proteobacteria	c__Deltaproteobacteria	o__Desulfobacterales	f__Nitrospinaceae	g__Nitrospina	NA
Otu222	27.2243	0.780527	1.64985	0.473089	0.63615	0.837328	k__Bacteria	p__Proteobacteria	c__Gammaproteobacteria	o__Vibrionales	f__Vibrionaceae	g__Vibrio	NA
Otu195	32.7171	-0.184586	1.17285	-0.157382	0.874944	0.939907	k__Bacteria	p__Proteobacteria	c__Alphaproteobacteria	o__Rickettsiales	f__Rickettsiales_Incertae_Sedis	g__Candidatus_Lariskella	NA
Otu325	0.523723	1.67345	3.62185	0.462042	0.644051	NA	k__Bacteria	p__Bacteroidetes	c__Flavobacteriia	o__Flavobacteriales	f__Flavobacteriaceae	g__Tenacibaculum	NA
Otu127	6.39586	1.85981	3.61857	0.513962	0.607279	0.83124	k__Bacteria	p__Proteobacteria	c__Gammaproteobacteria	o__Alteromonadales	f__Colwelliaceae	g__Colwellia	NA
Otu329	0.700389	2.34094	3.61182	0.648132	0.5169	NA	k__Bacteria	p__Firmicutes	c__Clostridia	o__Clostridiales	f__Ruminococcaceae	g__Faecalibacterium	NA
Otu204	2.22488	2.09048	3.11233	0.671676	0.50179	0.756332	k__Bacteria	p__Proteobacteria	c__Alphaproteobacteria	o__Rhodospirillales	f__Rhodospirillaceae	g__Defluviicoccus	NA
Otu374	0.0699753	-0.89643	3.66633	-0.244503	0.806841	NA	k__Bacteria	p__Bacteroidetes	c__Flavobacteriia	o__Flavobacteriales	f__Flavobacteriaceae	g__NS4_marine_group	NA
Otu130	0	NA	NA	NA	NA	NA	k__Bacteria	p__Bacteroidetes	c__Flavobacteriia	o__Flavobacteriales	f__Flavobacteriaceae	g__Wenyingzhuangia	NA
Otu196	1.56123	4.32681	3.59902	1.20222	0.229278	0.479819	k__Bacteria	p__Bacteroidetes	c__Flavobacteriia	o__Flavobacteriales	f__Flavobacteriaceae	g__Tenacibaculum	s__Flavobacteria_bacterium_Yb009
Otu199	35.557	-0.0287691	1.24317	-0.0231418	0.981537	0.991815	k__Bacteria	p__Bacteroidetes	c__Flavobacteriia	o__Flavobacteriales	f__Flavobacteriaceae	g__Wenyingzhuangia	NA
Otu301	1.3317	3.26114	3.06178	1.06511	0.286825	NA	k__Bacteria	p__Proteobacteria	c__Gammaproteobacteria	o__Oceanospirillales	f__SAR86_clade	NA	NA
Otu136	0	NA	NA	NA	NA	NA	k__Bacteria	p__Bacteroidetes	NA	NA	NA	NA	NA
Otu150	0.275146	1.82428	3.61916	0.504062	0.614218	NA	k__Bacteria	p__Proteobacteria	c__Alphaproteobacteria	o__Sphingomonadales	f__Erythrobacteraceae	g__Altererythrobacter	NA
Otu179	0.0245099	-1.2571	3.66633	-0.342877	0.731691	NA	k__Bacteria	p__Verrucomicrobia	c__Verrucomicrobiae	o__Verrucomicrobiales	f__Rubritaleaceae	g__Rubritalea	NA
Otu133	0	0	0	0	1	NA	k__Bacteria	p__Proteobacteria	c__Gammaproteobacteria	NA	NA	NA	NA
Otu269	0.372382	-3.01924	3.65487	-0.826088	0.408754	NA	k__Bacteria	p__Proteobacteria	c__Alphaproteobacteria	o__SAR11_clade	f__Surface_4	NA	NA
Otu215	2.45267	-0.858778	3.05574	-0.281038	0.778681	0.882302	k__Bacteria	p__Proteobacteria	c__Gammaproteobacteria	o__Oceanospirillales	f__SAR86_clade	NA	NA
Otu178	31.7516	-1.10736	0.860706	-1.28658	0.198242	0.437549	k__Bacteria	p__Proteobacteria	c__Alphaproteobacteria	o__Rickettsiales	f__Rickettsiales_Incertae_Sedis	g__Candidatus_Lariskella	NA
Otu335	1.0583	1.2523	3.36849	0.371767	0.710066	NA	k__Bacteria	p__Proteobacteria	c__Gammaproteobacteria	o__Oceanospirillales	f__SAR86_clade	NA	NA
Otu254	1.79708	2.22768	3.61322	0.616536	0.537541	0.784978	k__Bacteria	p__Proteobacteria	c__Gammaproteobacteria	o__Oceanospirillales	f__Oceanospirillaceae	g__Oleispira	NA
Otu181	24.427	-2.43705	2.3329	-1.04464	0.296188	0.556795	k__Bacteria	p__Bacteroidetes	c__Cytophagia	o__Cytophagales	f__Flammeovirgaceae	NA	NA
Otu188	14.7029	3.41668	1.59408	2.14335	0.032085	0.211105	k__Bacteria	p__Bacteroidetes	c__Flavobacteriia	o__Flavobacteriales	f__Cryomorphaceae	g__Owenweeksia	NA
Otu156	32.7214	2.34395	0.910907	2.57321	0.0100761	0.0926042	k__Bacteria	p__Bacteroidetes	c__Flavobacteriia	o__Flavobacteriales	f__Flavobacteriaceae	g__Arenibacter	s__bacterium_DG1027
Otu194	0.524015	-0.535753	3.61592	-0.148165	0.882212	NA	k__Bacteria	p__Proteobacteria	c__Alphaproteobacteria	o__Rhodobacterales	f__Rhodobacteraceae	NA	NA
Otu240	0.647868	-0.535751	3.66633	-0.146127	0.883821	NA	k__Bacteria	p__Proteobacteria	c__Alphaproteobacteria	o__Rickettsiales	f__SAR116_clade	NA	NA
Otu165	6.91702	-4.4464	2.60671	-1.70575	0.0880547	0.331063	k__Bacteria	p__Proteobacteria	c__Gammaproteobacteria	o__Alteromonadales	f__Shewanellaceae	g__Psychrobium	NA
Otu311	0	NA	NA	NA	NA	NA	k__Bacteria	NA	NA	NA	NA	NA	NA
Otu226	2.5704	-4.52067	2.40476	-1.87989	0.0601235	0.276282	k__Bacteria	p__Bacteroidetes	c__Cytophagia	o__Order_III	f__Unknown_Family	g__Balneola	NA
Otu333	6.88996	0.310062	1.78745	0.173466	0.862285	0.935156	k__Bacteria	p__Proteobacteria	c__Gammaproteobacteria	o__KI89A_clade	NA	NA	NA
Otu1627	1.33616	0.140399	1.85522	0.0756779	0.939675	NA	k__Bacteria	p__Proteobacteria	c__Alphaproteobacteria	o__Rhodospirillales	f__Rhodospirillaceae	g__AEGEAN-169_marine_group	NA
Otu441	9.23806	-1.68198	1.42589	-1.17959	0.238162	0.485549	k__Bacteria	p__Proteobacteria	c__Gammaproteobacteria	o__Cellvibrionales	f__Halieaceae	g__OM60[NOR5]_clade	NA
Otu162	0	NA	NA	NA	NA	NA	k__Bacteria	p__Bacteroidetes	c__Flavobacteriia	o__Flavobacteriales	f__Flavobacteriaceae	g__Wenyingzhuangia	NA
Otu510	8.57787	0.0532858	1.75356	0.0303872	0.975758	0.991165	k__Bacteria	p__Bacteroidetes	c__Flavobacteriia	o__Flavobacteriales	f__Flavobacteriaceae	g__NS5_marine_group	NA
Otu176	28.0476	1.26509	1.69244	0.747491	0.454767	0.716295	k__Bacteria	p__Proteobacteria	c__Gammaproteobacteria	NA	NA	NA	NA
Otu260	0	NA	NA	NA	NA	NA	k__Bacteria	p__Proteobacteria	c__Gammaproteobacteria	o__Oceanospirillales	f__OM182_clade	NA	NA
Otu169	21.3706	1.16299	1.64768	0.705833	0.480292	0.739599	k__Bacteria	p__Proteobacteria	c__Gammaproteobacteria	o__Oceanospirillales	f__Hahellaceae	g__Endozoicomonas	NA
Otu173	0.351461	-1.25709	3.66633	-0.342875	0.731692	NA	k__Bacteria	p__Proteobacteria	c__Alphaproteobacteria	NA	NA	NA	NA
Otu203	0.379475	-1.28284	3.64515	-0.351931	0.72489	NA	k__Bacteria	p__Proteobacteria	c__Alphaproteobacteria	o__OCS116_clade	NA	NA	NA
Otu167	24.1895	8.28367	1.55238	5.33611	9.49625e-08	4.62718e-06	k__Bacteria	NA	NA	NA	NA	NA	NA
Otu316	9.03066	-5.45144	3.14105	-1.73555	0.0826437	0.330005	k__Bacteria	p__Bacteroidetes	c__Flavobacteriia	o__Flavobacteriales	f__Flavobacteriaceae	g__Pseudofulvibacter	NA
Otu265	2.0943	1.2695	3.63055	0.349671	0.726585	0.855862	k__Bacteria	p__Bacteroidetes	c__Flavobacteriia	o__Flavobacteriales	f__Flavobacteriaceae	g__NS5_marine_group	NA
Otu266	19.8939	3.48853	1.76314	1.97859	0.0478618	0.251413	k__Bacteria	p__Proteobacteria	c__Gammaproteobacteria	NA	NA	NA	NA
Otu187	25.9363	0.733702	1.24695	0.588395	0.556267	0.797224	k__Bacteria	p__Proteobacteria	c__Gammaproteobacteria	o__Oceanospirillales	f__Oceanospirillaceae	g__Balneatrix	NA
Otu256	3.20235	5.27038	2.21587	2.37847	0.0173846	0.144377	k__Bacteria	p__Planctomycetes	c__Pla3_lineage	NA	NA	NA	NA
Otu284	0	NA	NA	NA	NA	NA	k__Bacteria	p__Bacteroidetes	c__Flavobacteriia	o__Flavobacteriales	f__Flavobacteriaceae	g__Tenacibaculum	NA
Otu424	3.37457	0.803327	2.78854	0.288081	0.773285	0.87963	k__Bacteria	p__Proteobacteria	c__Alphaproteobacteria	o__Rhodobacterales	f__Rhodobacteraceae	g__Ascidiaceihabitans	NA
Otu208	22.6206	-1.73929	2.35501	-0.73855	0.46018	0.72012	k__Bacteria	p__Proteobacteria	c__Gammaproteobacteria	o__Cellvibrionales	f__Spongiibacteraceae	g__BD1-7_clade	NA
Otu213	25.4826	0.641817	1.74306	0.368212	0.712715	0.855862	k__Bacteria	p__Proteobacteria	c__Gammaproteobacteria	o__Thiotrichales	f__Francisellaceae	g__Francisella	NA
Otu202	19.4207	3.60143	1.18694	3.03421	0.00241169	0.0332469	k__Bacteria	p__Bacteroidetes	c__Flavobacteriia	o__Flavobacteriales	f__Flavobacteriaceae	NA	NA
Otu14642	20.2267	-3.72178	1.15489	-3.22264	0.00127013	0.020428	k__Bacteria	p__Verrucomicrobia	c__Opitutae	o__Puniceicoccales	f__Puniceicoccaceae	NA	NA
Otu482	2.85952	0.0664668	3.56626	0.0186377	0.98513	0.993696	k__Bacteria	p__Firmicutes	c__Clostridia	o__Clostridiales	f__Lachnospiraceae	g__Anaerostipes	NA
Otu190	0	NA	NA	NA	NA	NA	k__Bacteria	p__Tenericutes	c__Mollicutes	o__Mycoplasmatales	f__Mycoplasmataceae	g__Mycoplasma	NA
Otu216	0	NA	NA	NA	NA	NA	k__Bacteria	p__Proteobacteria	c__Gammaproteobacteria	NA	NA	NA	NA
Otu3190	0	0	0	0	1	NA	k__Bacteria	p__Proteobacteria	c__Alphaproteobacteria	NA	NA	NA	NA
Otu323	0.163685	0.81585	3.64197	0.224014	0.822747	NA	k__Bacteria	p__Marinimicrobia_[SAR406_clade]	NA	NA	NA	NA	NA
Otu219	0	NA	NA	NA	NA	NA	k__Bacteria	p__Bacteroidetes	c__Cytophagia	o__Cytophagales	f__Flammeovirgaceae	NA	NA
Otu235	1.14088	1.33154	3.62905	0.366912	0.713685	NA	k__Bacteria	p__Bacteroidetes	c__Flavobacteriia	o__Flavobacteriales	f__Flavobacteriaceae	g__NS5_marine_group	NA
Otu312	0.538317	2.79108	3.60724	0.773743	0.439083	NA	k__Bacteria	p__Proteobacteria	c__Deltaproteobacteria	o__SAR324_clade[Marine_group_B]	NA	NA	NA
Otu191	0	0	0	0	1	NA	k__Bacteria	p__Proteobacteria	c__Alphaproteobacteria	NA	NA	NA	NA
Otu232	0.406075	-1.25709	3.66633	-0.342875	0.731692	NA	k__Bacteria	p__Proteobacteria	c__Gammaproteobacteria	o__Oceanospirillales	f__SAR86_clade	NA	NA
Otu884	2.40042	0.2801	1.98624	0.14102	0.887854	0.94844	k__Bacteria	p__Verrucomicrobia	c__Arctic97B-4_marine_group	NA	NA	NA	NA
Otu205	20.3708	4.26061	1.53595	2.77393	0.0055384	0.0605044	k__Bacteria	p__Proteobacteria	c__Gammaproteobacteria	o__Thiotrichales	f__Thiotrichales_Incertae_Sedis	g__Candidatus_Endoecteinascidia	NA
Otu464	7.4084	-5.92138	2.39245	-2.47503	0.0133224	0.118672	k__Bacteria	p__Proteobacteria	c__Alphaproteobacteria	o__Rhizobiales	f__Rhodobiaceae	g__Rhodobium	NA
Otu201	0.450133	2.52056	3.60982	0.698251	0.48502	NA	k__Bacteria	p__Bacteroidetes	c__Flavobacteriia	o__Flavobacteriales	f__Flavobacteriaceae	g__Wenyingzhuangia	NA
Otu264	1.44951	-1.96242	3.24101	-0.605498	0.544848	NA	k__Bacteria	p__Bacteroidetes	c__Flavobacteriia	o__Flavobacteriales	f__Flavobacteriaceae	g__NS5_marine_group	NA
Otu371	19.2719	-8.63124	1.46181	-5.90451	3.53707e-09	2.27551e-07	k__Bacteria	p__Bacteroidetes	c__Flavobacteriia	o__Flavobacteriales	f__Flavobacteriaceae	g__Gramella	s__Gramella_sp._Sl59
Otu820	1.49997	1.07764	2.89024	0.372856	0.709256	NA	k__Bacteria	p__Proteobacteria	c__Gammaproteobacteria	o__Oceanospirillales	f__Halomonadaceae	g__Halomonas	NA
Otu308	11.6762	-0.754145	1.8464	-0.40844	0.682951	0.855862	k__Bacteria	p__Bacteroidetes	c__Flavobacteriia	o__Flavobacteriales	f__Cryomorphaceae	g__Fluviicola	NA
Otu384	16.5048	0.360134	2.23453	0.161168	0.871961	0.939907	k__Bacteria	p__Bacteroidetes	c__Flavobacteriia	o__Flavobacteriales	f__Cryomorphaceae	g__Owenweeksia	NA
Otu252	1.3373	3.81056	3.59993	1.05851	0.289823	NA	k__Bacteria	p__Actinobacteria	c__Coriobacteriia	o__Coriobacteriales	f__Coriobacteriaceae	NA	NA
Otu225	0	NA	NA	NA	NA	NA	k__Bacteria	p__Proteobacteria	c__Gammaproteobacteria	NA	NA	NA	NA
Otu634	1.9163	4.48291	2.86471	1.56488	0.117612	0.384092	k__Bacteria	p__Proteobacteria	c__Alphaproteobacteria	o__Rhodospirillales	f__Rhodospirillaceae	g__AEGEAN-169_marine_group	NA
Otu209	20.5763	-28.5261	3.34399	-8.53056	1.45636e-17	4.21616e-15	k__Bacteria	p__Proteobacteria	NA	NA	NA	NA	NA
Otu288	16.4136	0.263584	2.70916	0.0972936	0.922493	0.962385	k__Bacteria	p__Bacteroidetes	c__Flavobacteriia	o__Flavobacteriales	f__Flavobacteriaceae	NA	NA
Otu267	1.39769	2.55909	3.066	0.834667	0.403905	NA	k__Bacteria	p__Proteobacteria	c__Gammaproteobacteria	o__Oceanospirillales	f__SAR86_clade	NA	NA
Otu1148	6.28718	3.77101	1.89432	1.9907	0.0465144	0.249369	k__Bacteria	p__Proteobacteria	c__Gammaproteobacteria	o__Xanthomonadales	f__JTB255_marine_benthic_group	NA	NA
Otu660	0.536635	2.48075	3.61025	0.687142	0.491993	NA	k__Bacteria	p__Bacteroidetes	c__Flavobacteriia	o__Flavobacteriales	f__Flavobacteriaceae	g__NS5_marine_group	NA
Otu243	18.8674	-8.59847	1.78298	-4.82253	1.41751e-06	5.12962e-05	k__Bacteria	p__Proteobacteria	c__Gammaproteobacteria	o__Alteromonadales	f__Alteromonadaceae	g__Marinobacter	NA
Otu760	0.979638	2.61671	3.60885	0.725083	0.468401	NA	k__Bacteria	p__Proteobacteria	c__Alphaproteobacteria	o__SAR11_clade	f__Surface_1	NA	NA
Otu413	2.936	4.21194	2.43905	1.72688	0.0841889	0.331063	k__Bacteria	p__Proteobacteria	c__Gammaproteobacteria	o__Oceanospirillales	f__SAR86_clade	NA	NA
Otu1125	0	NA	NA	NA	NA	NA	k__Bacteria	p__Proteobacteria	c__Alphaproteobacteria	o__SAR11_clade	f__Deep_1	NA	NA
Otu10	0.0209555	-1.2571	3.66633	-0.342877	0.731691	NA	k__Bacteria	p__Proteobacteria	c__Alphaproteobacteria	o__SAR11_clade	f__Surface_1	NA	NA
Otu523	18.0153	0.413575	2.96299	0.13958	0.888991	0.94844	k__Bacteria	p__Bacteroidetes	c__Cytophagia	o__Cytophagales	f__Flammeovirgaceae	g__Reichenbachiella	NA
Otu467	0.480486	1.45249	3.62631	0.400543	0.688757	NA	k__Bacteria	p__Proteobacteria	c__Alphaproteobacteria	o__Rhodospirillales	f__Rhodospirillaceae	NA	NA
Otu919	0.355315	-1.25709	3.66633	-0.342875	0.731692	NA	k__Bacteria	p__Cyanobacteria	c__Cyanobacteria	o__SubsectionI	f__FamilyI	g__Prochlorococcus	NA
Otu303	2.25913	0.97343	2.33237	0.417357	0.676417	0.855862	k__Bacteria	p__Proteobacteria	c__Gammaproteobacteria	o__Oceanospirillales	f__OM182_clade	NA	NA
Otu342	17.3124	-4.98898	1.21548	-4.10455	4.05096e-05	0.00111691	k__Bacteria	p__Proteobacteria	c__Gammaproteobacteria	o__Pseudomonadales	f__Moraxellaceae	g__Psychrobacter	NA
Otu224	17.5663	-2.51313	1.37435	-1.82859	0.0674613	0.284187	k__Bacteria	p__Proteobacteria	c__Alphaproteobacteria	o__Rhodospirillales	f__Rhodospirillaceae	g__Thalassospira	NA
Otu337	15.7831	-1.96947	2.7046	-0.728192	0.466496	0.724132	k__Bacteria	p__Proteobacteria	c__Gammaproteobacteria	o__Alteromonadales	f__Colwelliaceae	NA	NA
Otu313	2.45844	4.98565	3.59742	1.38589	0.165779	0.406721	k__Bacteria	p__Proteobacteria	c__Deltaproteobacteria	o__Desulfobacterales	f__Nitrospinaceae	g__Nitrospina	NA
Otu1217	0.0701747	-0.116287	3.6635	-0.031742	0.974678	NA	k__Bacteria	p__Bacteroidetes	c__Flavobacteriia	o__Flavobacteriales	f__Flavobacteriaceae	g__NS2b_marine_group	NA
Otu2087	0.246023	1.67344	3.62185	0.462041	0.644052	NA	k__Bacteria	p__Proteobacteria	c__Alphaproteobacteria	o__SAR11_clade	NA	NA	NA
Otu528	7.6074	4.89595	2.58437	1.89444	0.0581665	0.272748	k__Bacteria	p__Bacteroidetes	c__Sphingobacteriia	o__Sphingobacteriales	f__Saprospiraceae	g__Aureispira	NA
Otu261	5.92494	-0.652882	2.21873	-0.29426	0.76856	0.876906	k__Bacteria	p__Actinobacteria	c__Acidimicrobiia	o__Acidimicrobiales	f__Sva0996_marine_group	NA	NA
Otu250	18.9653	2.37614	1.65683	1.43415	0.151531	0.390853	k__Bacteria	NA	NA	NA	NA	NA	NA
Otu278	0.204606	1.36487	3.62827	0.376178	0.706785	NA	k__Bacteria	p__Proteobacteria	c__Alphaproteobacteria	o__OCS116_clade	NA	NA	NA
Otu236	3.35024	5.43016	3.59669	1.50976	0.131104	0.389277	k__Bacteria	p__Proteobacteria	c__Gammaproteobacteria	o__Oceanospirillales	f__Alcanivoracaceae	g__Kangiella	NA
Otu231	26.2108	-9.06654	1.29621	-6.99463	2.6596e-12	2.19987e-10	k__Bacteria	p__Proteobacteria	c__Alphaproteobacteria	o__Rhodospirillales	f__Rhodospirillaceae	g__Thalassospira	NA
Otu245	1.43752	1.9425	3.44297	0.564193	0.572623	NA	k__Bacteria	p__Proteobacteria	c__Deltaproteobacteria	o__Bdellovibrionales	f__Bdellovibrionaceae	g__OM27_clade	NA
Otu268	17.9479	-2.40624	1.0808	-2.22635	0.0259907	0.190489	k__Bacteria	p__Lentisphaerae	c__R76-B128	NA	NA	NA	NA
Otu431	0.760667	-3.79691	3.6429	-1.04228	0.297284	NA	k__Bacteria	p__Proteobacteria	c__Gammaproteobacteria	o__BD7-8_marine_group	NA	NA	NA
Otu253	0	NA	NA	NA	NA	NA	k__Bacteria	p__Cyanobacteria	c__ML635J-21	NA	NA	NA	NA
Otu461	1.4151	4.03958	3.59997	1.12211	0.261814	NA	k__Bacteria	p__Firmicutes	c__Bacilli	o__Bacillales	f__Planococcaceae	g__Lysinibacillus	NA
Otu237	0.0209555	-1.2571	3.66633	-0.342877	0.731691	NA	k__Bacteria	p__Proteobacteria	c__Alphaproteobacteria	o__Rickettsiales	f__Rickettsiaceae	NA	NA
Otu249	0	NA	NA	NA	NA	NA	k__Bacteria	p__Acidobacteria	c__Holophagae	o__Acanthopleuribacterales	f__Acanthopleuribacteraceae	g__Acanthopleuribacter	NA
Otu282	17.2705	-3.77605	2.21007	-1.70857	0.0875308	0.331063	k__Bacteria	p__Bacteroidetes	c__Flavobacteriia	o__Flavobacteriales	f__Cryomorphaceae	g__NS10_marine_group	NA
Otu422	16.654	-8.41971	1.44525	-5.82579	5.68443e-09	3.29129e-07	k__Bacteria	p__Proteobacteria	c__Gammaproteobacteria	NA	NA	NA	NA
Otu295	21.2925	-1.42714	1.50216	-0.950059	0.342082	0.607563	k__Bacteria	p__Proteobacteria	NA	NA	NA	NA	NA
Otu1130	5.37572	-6.4627	1.96268	-3.29279	0.000991988	0.016893	k__Bacteria	p__Bacteroidetes	c__Flavobacteriia	o__Flavobacteriales	f__Flavobacteriaceae	g__Formosa	NA
Otu257	0.97139	-0.162247	3.59169	-0.0451728	0.96397	NA	k__Bacteria	p__Proteobacteria	c__Gammaproteobacteria	o__Alteromonadales	f__Alteromonadaceae	NA	NA
Otu281	21.1646	-3.47182	1.82275	-1.90471	0.0568177	0.272412	k__Bacteria	p__Proteobacteria	c__Alphaproteobacteria	o__Rickettsiales	f__Rickettsiaceae	g__Candidatus_Cryptoprodotis	NA
Otu328	0.54274	-0.535752	3.66633	-0.146127	0.883821	NA	k__Bacteria	p__Proteobacteria	c__Deltaproteobacteria	o__SAR324_clade[Marine_group_B]	NA	NA	NA
Otu242	5.28673	-6.76412	3.6219	-1.86756	0.0618233	0.277401	k__Bacteria	p__Proteobacteria	c__Alphaproteobacteria	o__Rickettsiales	f__SAR116_clade	NA	NA
Otu412	19.7169	-4.54388	1.40915	-3.22455	0.0012617	0.020428	k__Bacteria	p__Proteobacteria	c__Gammaproteobacteria	o__Alteromonadales	f__Alteromonadaceae	NA	NA
Otu345	0	NA	NA	NA	NA	NA	k__Bacteria	p__Proteobacteria	c__Betaproteobacteria	o__Nitrosomonadales	f__Nitrosomonadaceae	g__Nitrosomonas	NA
Otu380	0.22845	1.56719	3.62391	0.432459	0.665408	NA	k__Bacteria	p__Chloroflexi	c__SAR202_clade	NA	NA	NA	NA
Otu262	0	NA	NA	NA	NA	NA	k__Bacteria	p__Bacteroidetes	c__Cytophagia	o__Cytophagales	NA	NA	NA
Otu488	16.1294	-0.785931	3.66633	-0.214364	0.830263	0.920924	k__Bacteria	p__Bacteroidetes	c__Cytophagia	o__Cytophagales	f__Flammeovirgaceae	g__Ekhidna	NA
Otu375	17.3981	-4.1461	1.83841	-2.25527	0.0241163	0.181342	k__Bacteria	p__Bacteroidetes	c__Flavobacteriia	o__Flavobacteriales	f__Flavobacteriaceae	NA	NA
Otu548	1.13867	2.92907	3.6061	0.812255	0.416645	NA	k__Bacteria	p__Bacteroidetes	c__Flavobacteriia	o__Flavobacteriales	f__NS9_marine_group	NA	NA
Otu434	0.570652	-0.896422	3.66633	-0.244501	0.806843	NA	k__Bacteria	p__Proteobacteria	c__Alphaproteobacteria	o__Rhodobacterales	f__Rhodobacteraceae	NA	NA
Otu272	8.6343	3.18494	1.8589	1.71335	0.0866484	0.331063	k__Bacteria	p__Proteobacteria	c__Gammaproteobacteria	o__Alteromonadales	f__Alteromonadaceae	g__Alteromonas	NA
Otu304	3.29288	1.12021	2.36775	0.473113	0.636133	0.837328	k__Bacteria	p__Planctomycetes	c__Planctomycetacia	o__Planctomycetales	f__Planctomycetaceae	NA	NA
Otu306	1.59841	-4.72024	3.6318	-1.2997	0.193704	0.434708	k__Bacteria	p__Bacteroidetes	c__Flavobacteriia	o__Flavobacteriales	f__Flavobacteriaceae	NA	NA
Otu686	4.17023	0.541012	1.92173	0.281523	0.778309	0.882302	k__Bacteria	p__Proteobacteria	c__Alphaproteobacteria	o__Rhodobacterales	f__Rhodobacteraceae	g__Pseudophaeobacter	NA
Otu275	5.57273	-0.0297845	2.07495	-0.0143543	0.988547	0.993696	k__Bacteria	p__Actinobacteria	c__Actinobacteria	o__PeM15	NA	NA	NA
Otu297	26.605	-4.18988	2.04977	-2.04408	0.040946	0.237078	k__Bacteria	p__Bacteroidetes	c__Flavobacteriia	o__Flavobacteriales	f__Flavobacteriaceae	g__Wenyingzhuangia	NA
Otu399	0.390492	1.69963	3.62136	0.469334	0.638831	NA	k__Bacteria	p__Proteobacteria	c__Deltaproteobacteria	o__Sh765B-TzT-29	NA	NA	NA
Otu725	1.0555	3.65056	3.26218	1.11905	0.263117	NA	k__Bacteria	p__Proteobacteria	c__Gammaproteobacteria	o__Vibrionales	f__Vibrionaceae	g__Enterovibrio	NA
Otu509	1.19264	-1.73944	3.66628	-0.474442	0.635184	NA	k__Bacteria	p__Proteobacteria	c__Gammaproteobacteria	o__Vibrionales	f__Vibrionaceae	g__Vibrio	NA
Otu818	0.253797	-1.2571	3.66633	-0.342876	0.731692	NA	k__Bacteria	p__Verrucomicrobia	c__Arctic97B-4_marine_group	NA	NA	NA	NA
Otu2904	0.19169	-0.776207	3.50989	-0.221148	0.824977	NA	k__Bacteria	p__Proteobacteria	c__Alphaproteobacteria	o__SAR11_clade	NA	NA	NA
Otu436	6.57425	0.0663071	2.10442	0.0315085	0.974864	0.991165	k__Bacteria	p__Bacteroidetes	c__Flavobacteriia	o__Flavobacteriales	f__Flavobacteriaceae	g__NS5_marine_group	s__marine_metagenome
Otu378	2.30198	-3.02767	3.65477	-0.828415	0.407436	0.677889	k__Bacteria	p__Bacteroidetes	c__Sphingobacteriia	o__Sphingobacteriales	f__Saprospiraceae	g__Aureispira	NA
Otu263	0.911139	-1.96068	3.09972	-0.632534	0.527038	NA	k__Bacteria	p__Proteobacteria	c__Alphaproteobacteria	o__Rickettsiales	f__Rickettsiaceae	NA	NA
Otu317	2.15292	3.62766	2.95272	1.22858	0.219228	0.466666	k__Bacteria	p__Proteobacteria	c__Alphaproteobacteria	o__Rhodobacterales	f__Rhodobacteraceae	NA	NA
Otu557	0.829992	-4.10392	3.63871	-1.12785	0.259382	NA	k__Bacteria	p__Firmicutes	c__Erysipelotrichia	o__Erysipelotrichales	f__Erysipelotrichaceae	g__Turicibacter	NA
Otu280	0.793983	1.19901	3.62659	0.330616	0.740935	NA	k__Bacteria	p__Proteobacteria	c__Alphaproteobacteria	o__Rickettsiales	f__Rickettsiaceae	NA	NA
Otu283	18.4671	-0.305661	2.36575	-0.129203	0.897197	0.951423	k__Bacteria	p__Proteobacteria	c__Gammaproteobacteria	o__Oceanospirillales	f__Hahellaceae	g__Endozoicomonas	NA
Otu469	0.342775	0.653599	3.64582	0.179273	0.857723	NA	k__Bacteria	p__Proteobacteria	c__Gammaproteobacteria	o__Oceanospirillales	NA	NA	NA
Otu382	0.204606	1.36487	3.62827	0.376178	0.706785	NA	k__Bacteria	p__Verrucomicrobia	c__Opitutae	o__Puniceicoccales	f__Puniceicoccaceae	g__Pelagicoccus	NA
Otu545	0.297363	-2.00971	3.66532	-0.548304	0.583483	NA	k__Bacteria	p__Firmicutes	c__Erysipelotrichia	o__Erysipelotrichales	f__Erysipelotrichaceae	g__Erysipelotrichaceae_UCG-003	NA
Otu285	6.68765	-2.57532	1.87563	-1.37304	0.169741	0.408707	k__Bacteria	p__Proteobacteria	c__Alphaproteobacteria	o__Rickettsiales	f__Rickettsiaceae	g__Candidatus_Cryptoprodotis	NA
Otu286	6.21975	-6.99706	3.62143	-1.93213	0.0533439	0.266157	k__Bacteria	p__Proteobacteria	c__Alphaproteobacteria	o__Sneathiellales	f__Sneathiellaceae	g__Sneathiella	NA
Otu273	0	0	0	0	1	NA	k__Bacteria	p__Proteobacteria	c__Gammaproteobacteria	o__Cellvibrionales	f__Spongiibacteraceae	g__BD1-7_clade	NA
Otu279	0.0464594	-1.2571	3.66633	-0.342877	0.731691	NA	k__Bacteria	p__Proteobacteria	c__Gammaproteobacteria	o__Cellvibrionales	f__Spongiibacteraceae	g__BD1-7_clade	NA
Otu423	15.9189	-8.35282	1.93382	-4.31934	1.56494e-05	0.000476894	k__Bacteria	p__Proteobacteria	c__Gammaproteobacteria	o__Alteromonadales	f__Alteromonadaceae	g__Marinobacter	NA
Otu348	1.82835	-4.25424	3.63674	-1.16979	0.242083	0.488937	k__Bacteria	p__Proteobacteria	c__Gammaproteobacteria	o__Cellvibrionales	f__Porticoccaceae	g__SAR92_clade	NA
Otu298	0.422005	-3.2314	3.65144	-0.884966	0.376175	NA	k__Bacteria	p__Proteobacteria	c__Deltaproteobacteria	o__Myxococcales	f__Nannocystaceae	NA	NA
Otu659	5.24189	-6.72527	2.16664	-3.10402	0.00190914	0.0283433	k__Bacteria	p__Proteobacteria	c__Gammaproteobacteria	o__Alteromonadales	f__Pseudoalteromonadaceae	g__Pseudoalteromonas	NA
Otu409	0.152278	-2.00971	3.66532	-0.548304	0.583483	NA	k__Bacteria	p__Proteobacteria	c__Deltaproteobacteria	o__SAR324_clade[Marine_group_B]	NA	NA	NA
Otu289	2.76267	-5.82757	2.89331	-2.01415	0.0439933	0.242592	k__Bacteria	p__Proteobacteria	c__Gammaproteobacteria	o__Oceanospirillales	f__Oceanospirillaceae	g__Pseudospirillum	s__Pseudohongiella_sp._GBSW-5
Otu276	0	NA	NA	NA	NA	NA	k__Bacteria	p__Bacteroidetes	c__Flavobacteriia	o__Flavobacteriales	f__Cryomorphaceae	g__Crocinitomix	NA
Otu924	0.869643	1.90408	3.34061	0.569978	0.568693	NA	k__Bacteria	p__Proteobacteria	c__Alphaproteobacteria	o__SAR11_clade	f__Deep_1	NA	NA
Otu500	1.22453	3.7073	3.60134	1.02942	0.303282	NA	k__Bacteria	p__Marinimicrobia_[SAR406_clade]	NA	NA	NA	NA	NA
Otu477	2.84357	0.955714	2.42328	0.394389	0.693294	0.855862	k__Bacteria	p__Proteobacteria	c__Gammaproteobacteria	o__E01-9C-26_marine_group	NA	NA	NA
Otu320	0	NA	NA	NA	NA	NA	k__Bacteria	p__Bacteroidetes	c__Sphingobacteriia	o__Sphingobacteriales	f__Saprospiraceae	g__Lewinella	NA
Otu359	0.229521	1.56233	3.62401	0.431105	0.666392	NA	k__Bacteria	p__Verrucomicrobia	c__Opitutae	o__Puniceicoccales	f__Puniceicoccaceae	g__Cerasicoccus	NA
Otu2034	4.27975	-6.45632	3.62266	-1.78221	0.0747158	0.306812	k__Bacteria	p__Proteobacteria	c__Gammaproteobacteria	o__Chromatiales	f__Chromatiaceae	g__Rheinheimera	NA
Otu398	0.847872	2.75667	3.60754	0.76414	0.444784	NA	k__Bacteria	p__Proteobacteria	c__Gammaproteobacteria	o__Thiotrichales	f__Thiotrichaceae	g__Thiothrix	NA
Otu405	0.49876	2.23048	3.54132	0.629844	0.528796	NA	k__Bacteria	p__Proteobacteria	c__Gammaproteobacteria	o__E01-9C-26_marine_group	NA	NA	NA
Otu391	1.29633	-0.672902	3.42039	-0.196732	0.844037	NA	k__Bacteria	p__Proteobacteria	c__Gammaproteobacteria	o__Oceanospirillales	f__Oceanospirillaceae	g__Pseudospirillum	NA
Otu532	13.6081	-8.1269	2.10804	-3.85519	0.000115639	0.00291108	k__Bacteria	p__Bacteroidetes	c__Flavobacteriia	o__Flavobacteriales	f__Cryomorphaceae	g__Brumimicrobium	NA
Otu470	0.152278	-1.2571	3.66633	-0.342877	0.731691	NA	k__Bacteria	p__Marinimicrobia_[SAR406_clade]	NA	NA	NA	NA	NA
Otu361	7.94121	-0.741112	3.66633	-0.20214	0.839807	0.927955	k__Bacteria	p__Verrucomicrobia	c__Verrucomicrobiae	o__Verrucomicrobiales	f__Rubritaleaceae	g__Rubritalea	NA
Otu529	15.1713	-1.25708	3.66633	-0.342871	0.731695	0.855862	k__Bacteria	p__Proteobacteria	c__Gammaproteobacteria	o__Cellvibrionales	f__Spongiibacteraceae	g__BD1-7_clade	NA
Otu392	6.24721	0.35348	1.91047	0.185022	0.853211	0.935156	k__Bacteria	p__Bacteroidetes	c__Sphingobacteriia	o__Sphingobacteriales	f__NS11-12_marine_group	NA	NA
Otu373	0.294119	-1.2571	3.66633	-0.342876	0.731692	NA	k__Bacteria	p__Bacteroidetes	c__Flavobacteriia	o__Flavobacteriales	f__Cryomorphaceae	g__Owenweeksia	NA
Otu368	2.32661	-5.56383	3.62603	-1.53442	0.124927	0.389277	k__Bacteria	p__Proteobacteria	c__Gammaproteobacteria	o__Oceanospirillales	f__Hahellaceae	g__Endozoicomonas	NA
Otu609	0.579629	0.939959	3.63881	0.258315	0.796164	NA	k__Bacteria	p__Bacteroidetes	c__Flavobacteriia	o__Flavobacteriales	f__Flavobacteriaceae	g__NS4_marine_group	NA
Otu324	0	NA	NA	NA	NA	NA	k__Bacteria	p__Proteobacteria	c__Alphaproteobacteria	NA	NA	NA	NA
Otu1038	0	NA	NA	NA	NA	NA	k__Bacteria	p__Proteobacteria	c__Alphaproteobacteria	o__Rhodospirillales	f__Rhodospirillaceae	g__AEGEAN-169_marine_group	NA
Otu310	0	0	0	0	1	NA	k__Bacteria	p__Proteobacteria	c__Gammaproteobacteria	NA	NA	NA	NA
Otu355	0	NA	NA	NA	NA	NA	k__Bacteria	p__Tenericutes	c__Mollicutes	o__Entomoplasmatales	f__type_III	NA	NA
Otu462	1.90706	4.13027	3.59965	1.14741	0.251213	0.498124	k__Bacteria	p__Proteobacteria	c__Gammaproteobacteria	o__Alteromonadales	f__Colwelliaceae	g__Colwellia	NA
Otu443	4.01008	-5.55231	2.83395	-1.95921	0.0500879	0.252829	k__Bacteria	p__Bacteroidetes	c__Cytophagia	o__Cytophagales	f__Flammeovirgaceae	g__Fabibacter	NA
Otu307	0	NA	NA	NA	NA	NA	k__Bacteria	p__Bacteroidetes	c__Cytophagia	o__Cytophagales	f__Flammeovirgaceae	NA	NA
Otu251	3.55069	2.30696	2.51938	0.915688	0.359831	0.629276	k__Bacteria	p__Bacteroidetes	c__Flavobacteriia	o__Flavobacteriales	f__Flavobacteriaceae	g__NS2b_marine_group	NA
Otu383	0.287687	-2.32508	3.66311	-0.634727	0.525606	NA	k__Bacteria	p__Bacteroidetes	c__Flavobacteriia	o__Flavobacteriales	f__Flavobacteriaceae	g__NS5_marine_group	s__marine_metagenome
Otu352	0.89377	3.52955	3.60222	0.979829	0.327171	NA	k__Bacteria	p__Bacteroidetes	c__Sphingobacteriia	o__Sphingobacteriales	f__Saprospiraceae	NA	NA
Otu2160	0.668646	0.961578	3.38348	0.284198	0.776259	NA	k__Bacteria	p__Proteobacteria	c__Alphaproteobacteria	o__SAR11_clade	f__Surface_1	NA	NA
Otu570	0	NA	NA	NA	NA	NA	k__Bacteria	p__Bacteroidetes	c__Flavobacteriia	o__Flavobacteriales	f__NS9_marine_group	NA	NA
Otu519	14.2153	-8.08161	1.71467	-4.71321	2.43847e-06	8.30513e-05	k__Bacteria	p__Proteobacteria	c__Gammaproteobacteria	NA	NA	NA	NA
Otu309	6.63161	-7.09084	3.62126	-1.95812	0.0502165	0.252829	k__Bacteria	p__Proteobacteria	c__Gammaproteobacteria	o__Alteromonadales	f__Alteromonadaceae	g__Marinobacter	NA
Otu508	6.04574	0.84439	2.07484	0.406965	0.684033	0.855862	k__Bacteria	p__Proteobacteria	c__Alphaproteobacteria	o__Sphingomonadales	f__Sphingomonadaceae	g__Sphingomonas	NA
Otu341	15.0294	0.782576	1.57391	0.497219	0.619035	0.836659	k__Bacteria	p__Tenericutes	c__Mollicutes	o__Mycoplasmatales	f__Mycoplasmataceae	g__Mycoplasma	NA
Otu650	3.2008	3.69592	3.58859	1.02991	0.303052	0.560412	k__Bacteria	p__Proteobacteria	c__Gammaproteobacteria	o__Vibrionales	f__Vibrionaceae	g__Vibrio	NA
Otu455	1.50872	-4.85996	3.6306	-1.33861	0.180697	NA	k__Bacteria	p__Proteobacteria	c__Gammaproteobacteria	o__Vibrionales	f__Vibrionaceae	g__Photobacterium	NA
Otu401	0	NA	NA	NA	NA	NA	k__Bacteria	p__Proteobacteria	c__Gammaproteobacteria	o__Oceanospirillales	f__SAR86_clade	NA	NA
Otu385	0	NA	NA	NA	NA	NA	k__Bacteria	p__Verrucomicrobia	NA	NA	NA	NA	NA
Otu336	0.609112	-1.25709	3.66633	-0.342875	0.731693	NA	k__Bacteria	p__Proteobacteria	c__Gammaproteobacteria	o__Oceanospirillales	NA	NA	NA
Otu9455	0	NA	NA	NA	NA	NA	k__Bacteria	p__Bacteroidetes	c__Flavobacteriia	o__Flavobacteriales	f__Flavobacteriaceae	g__NS2b_marine_group	NA
Otu1254	0.246023	1.67344	3.62185	0.462041	0.644052	NA	k__Bacteria	p__Proteobacteria	c__Alphaproteobacteria	o__SAR11_clade	NA	NA	NA
Otu870	3.26066	-2.32508	3.66311	-0.634727	0.525606	0.773829	k__Bacteria	p__Proteobacteria	c__Gammaproteobacteria	o__Alteromonadales	f__Colwelliaceae	g__Colwellia	NA
Otu450	1.73208	-2.03878	3.58587	-0.568559	0.569656	0.804358	k__Bacteria	p__Proteobacteria	c__Gammaproteobacteria	o__Alteromonadales	f__Shewanellaceae	g__Shewanella	NA
Otu430	2.59501	-5.66545	2.40268	-2.35797	0.0183753	0.145744	k__Bacteria	p__Bacteroidetes	c__Flavobacteriia	o__Flavobacteriales	f__Flavobacteriaceae	g__NS5_marine_group	NA
Otu955	0.0462834	-1.2571	3.66633	-0.342877	0.731691	NA	k__Bacteria	p__Bacteroidetes	c__Flavobacteriia	o__Flavobacteriales	f__NS9_marine_group	NA	NA
Otu1630	2.34629	2.26854	2.79671	0.811146	0.417282	0.684436	k__Bacteria	p__Nitrospirae	c__Nitrospira	o__Nitrospirales	f__Nitrospiraceae	g__Nitrospira	NA
Otu327	0	NA	NA	NA	NA	NA	k__Bacteria	p__Proteobacteria	c__Betaproteobacteria	o__Nitrosomonadales	f__Nitrosomonadaceae	g__Nitrosomonas	NA
Otu387	0.152278	-2.00971	3.66532	-0.548304	0.583483	NA	k__Bacteria	p__Proteobacteria	c__Alphaproteobacteria	o__Rhodobacterales	f__Rhodobacteraceae	g__Labrenzia	NA
Otu745	0.69338	-1.73944	3.66628	-0.474443	0.635184	NA	k__Bacteria	p__Bacteroidetes	c__Flavobacteriia	o__Flavobacteriales	NA	NA	NA
Otu425	13.2224	-5.79782	1.82209	-3.18196	0.0014628	0.0228909	k__Bacteria	p__Proteobacteria	c__Gammaproteobacteria	o__Vibrionales	f__Vibrionaceae	g__Vibrio	NA
Otu518	0.825378	0.653601	3.64582	0.179274	0.857723	NA	k__Bacteria	p__Proteobacteria	c__Alphaproteobacteria	o__Rhodobacterales	f__Rhodobacteraceae	g__Planktomarina	NA
Otu530	0.687319	-1.28836	3.66532	-0.351501	0.725213	NA	k__Bacteria	p__Bacteroidetes	c__Flavobacteriia	o__Flavobacteriales	f__Flavobacteriaceae	NA	NA
Otu4103	0	0	0	0	1	NA	k__Bacteria	p__Proteobacteria	c__Alphaproteobacteria	o__SAR11_clade	f__Surface_1	NA	NA
Otu555	0.246023	1.67344	3.62185	0.462041	0.644052	NA	k__Bacteria	p__Firmicutes	c__Clostridia	o__Clostridiales	f__Ruminococcaceae	g__Subdoligranulum	NA
Otu402	4.39966	-4.29945	2.2336	-1.92489	0.0542428	0.266157	k__Bacteria	p__Proteobacteria	c__Gammaproteobacteria	o__E01-9C-26_marine_group	NA	NA	NA
Otu647	1.71489	-2.61287	3.23691	-0.807211	0.419545	0.686205	k__Bacteria	p__Proteobacteria	c__Gammaproteobacteria	o__Cellvibrionales	f__Halieaceae	g__OM60[NOR5]_clade	NA
Otu396	1.25347	4.01041	3.60008	1.11398	0.265289	NA	k__Bacteria	p__Bacteroidetes	c__Cytophagia	o__Cytophagales	f__Flammeovirgaceae	g__Candidatus_Amoebophilus	NA
Otu451	0.602212	-1.25709	3.66633	-0.342875	0.731693	NA	k__Bacteria	p__Bacteroidetes	c__Flavobacteriia	o__Flavobacteriales	f__Flavobacteriaceae	g__NS5_marine_group	NA
Otu344	12.1103	5.63457	2.43416	2.31479	0.0206242	0.159219	k__Bacteria	p__Proteobacteria	c__Alphaproteobacteria	o__Rickettsiales	f__LWSR-14	NA	NA
Otu370	6.23121	1.10044	1.31966	0.83388	0.404349	0.674692	k__Bacteria	p__Planctomycetes	c__Planctomycetacia	o__Planctomycetales	f__Planctomycetaceae	NA	NA
Otu357	4.62353	7.26576	3.59615	2.02043	0.0433391	0.241855	k__Bacteria	p__Proteobacteria	c__Gammaproteobacteria	NA	NA	NA	NA
Otu622	0.995403	-3.55338	3.64646	-0.974474	0.329821	NA	k__Bacteria	p__Bacteroidetes	c__Flavobacteriia	o__Flavobacteriales	f__NS7_marine_group	NA	NA
Otu377	13.2895	-8.09052	1.5355	-5.26898	1.37183e-07	6.10992e-06	k__Bacteria	p__Bacteroidetes	c__Flavobacteriia	o__Flavobacteriales	f__Flavobacteriaceae	NA	NA
Otu356	8.06155	0.186448	1.4178	0.131505	0.895376	0.951234	k__Bacteria	p__Proteobacteria	c__Deltaproteobacteria	o__GR-WP33-30	NA	NA	NA
Otu554	11.7619	1.2555	2.25939	0.55568	0.578429	0.805538	k__Bacteria	p__Bacteroidetes	c__Cytophagia	o__Cytophagales	f__Flammeovirgaceae	g__Reichenbachiella	NA
Otu5029	0	0	0	0	1	NA	k__Bacteria	p__Proteobacteria	c__Alphaproteobacteria	o__SAR11_clade	NA	NA	NA
Otu379	0.650203	-1.25709	3.66633	-0.342875	0.731693	NA	k__Bacteria	p__Proteobacteria	c__Gammaproteobacteria	o__Alteromonadales	f__Alteromonadaceae	NA	NA
Otu1329	3.6073	1.95233	2.54156	0.768161	0.442391	0.701766	k__Bacteria	p__Proteobacteria	c__Gammaproteobacteria	o__Xanthomonadales	f__JTB255_marine_benthic_group	NA	NA
Otu4176	0.0878653	0.340506	3.6539	0.0931896	0.925753	NA	k__Bacteria	p__Proteobacteria	c__Gammaproteobacteria	o__Enterobacteriales	f__Enterobacteriaceae	NA	NA
Otu525	0.897199	-1.49754	3.66633	-0.408457	0.682938	NA	k__Bacteria	p__Proteobacteria	c__Gammaproteobacteria	o__Alteromonadales	f__Alteromonadaceae	NA	NA
Otu351	0	0	0	0	1	NA	k__Bacteria	p__Proteobacteria	c__Alphaproteobacteria	o__Caulobacterales	f__Hyphomonadaceae	g__Hellea	s__Hellea_balneolensis
Otu2094	0.624151	2.87998	3.60649	0.798555	0.424548	NA	k__Bacteria	p__Verrucomicrobia	c__Opitutae	o__MB11C04_marine_group	NA	NA	NA
Otu1174	2.16489	3.39715	3.40861	0.996637	0.318941	0.580769	k__Bacteria	p__Proteobacteria	c__Gammaproteobacteria	o__Xanthomonadales	f__JTB255_marine_benthic_group	NA	NA
Otu478	11.1981	-0.56536	1.22529	-0.461411	0.644504	0.83858	k__Bacteria	p__Proteobacteria	c__Gammaproteobacteria	o__Thiotrichales	f__Thiotrichales_Incertae_Sedis	g__Caedibacter	NA
Otu440	0.0935663	0.395089	3.65237	0.108173	0.913858	NA	k__Bacteria	p__Bacteroidetes	c__Flavobacteriia	o__Flavobacteriales	f__NS7_marine_group	NA	NA
Otu366	0	0	0	0	1	NA	k__Bacteria	p__Bacteroidetes	c__Flavobacteriia	o__Flavobacteriales	f__Cryomorphaceae	g__Owenweeksia	NA
Otu552	13.9306	2.9121	1.79849	1.61919	0.105406	0.370405	k__Bacteria	NA	NA	NA	NA	NA	NA
Otu353	4.7515	-6.61042	3.62226	-1.82494	0.0680095	0.284187	k__Bacteria	p__Proteobacteria	c__Alphaproteobacteria	NA	NA	NA	NA
Otu596	0.552355	-3.13594	3.64726	-0.859807	0.389896	NA	k__Bacteria	p__Proteobacteria	c__Alphaproteobacteria	o__Rhodobacterales	f__Rhodobacteraceae	NA	NA
Otu736	0.327586	1.25144	3.63099	0.344656	0.730353	NA	k__Bacteria	p__Bacteroidetes	c__Flavobacteriia	o__Flavobacteriales	f__Flavobacteriaceae	NA	NA
Otu376	0	NA	NA	NA	NA	NA	k__Bacteria	p__Proteobacteria	c__Gammaproteobacteria	o__Legionellales	f__Legionellaceae	g__Legionella	NA
Otu1385	0	NA	NA	NA	NA	NA	k__Bacteria	p__Proteobacteria	c__Alphaproteobacteria	o__SAR11_clade	NA	NA	NA
Otu1587	4.3844	5.2502	2.52311	2.08085	0.037448	0.225858	k__Bacteria	p__Proteobacteria	c__Deltaproteobacteria	o__Desulfobacterales	f__Desulfobulbaceae	g__Desulfobulbus	NA
Otu1268	5.77295	1.01151	1.86088	0.543564	0.586742	0.810796	k__Bacteria	p__Bacteroidetes	c__Flavobacteriia	o__Flavobacteriales	f__NS9_marine_group	NA	NA
Otu491	2.62105	-5.61409	3.27538	-1.71403	0.0865235	0.331063	k__Bacteria	p__Bacteroidetes	c__Flavobacteriia	o__Flavobacteriales	f__NS9_marine_group	NA	NA
Otu407	3.02756	-0.618156	2.28988	-0.269951	0.787198	0.888475	k__Bacteria	p__Proteobacteria	c__Alphaproteobacteria	o__Rickettsiales	f__SAR116_clade	NA	NA
Otu749	0.725139	3.22384	3.60399	0.89452	0.371044	NA	k__Bacteria	p__Firmicutes	c__Clostridia	o__Clostridiales	f__Ruminococcaceae	g__Faecalibacterium	NA
Otu429	1.98155	0.346682	2.90019	0.119538	0.904849	0.951606	k__Bacteria	p__Proteobacteria	c__Gammaproteobacteria	o__Xanthomonadales	f__Solimonadaceae	g__Polycyclovorans	s__gamma_proteobacterium_DSW25-19
Otu705	2.11011	-5.05915	3.62679	-1.39494	0.163034	0.403482	k__Bacteria	p__Firmicutes	c__Erysipelotrichia	o__Erysipelotrichales	f__Erysipelotrichaceae	g__Holdemanella	NA
Otu479	1.66029	-4.48532	3.27303	-1.37039	0.170566	0.408707	k__Bacteria	p__Proteobacteria	c__Alphaproteobacteria	o__Rhodobacterales	f__Rhodobacteraceae	NA	NA
Otu699	0.327369	2.05542	3.61556	0.568492	0.569701	NA	k__Bacteria	p__Gemmatimonadetes	c__Gemmatimonadetes	o__BD2-11_terrestrial_group	NA	NA	NA
Otu411	0	NA	NA	NA	NA	NA	k__Bacteria	p__Proteobacteria	c__SPOTSOCT00m83	NA	NA	NA	NA
Otu598	0.24987	-0.896426	3.66633	-0.244502	0.806842	NA	k__Bacteria	p__Proteobacteria	c__Alphaproteobacteria	o__Rickettsiales	f__S25-593	NA	NA
Otu1669	0.0490198	-1.2571	3.66633	-0.342877	0.731691	NA	k__Bacteria	p__Proteobacteria	c__Alphaproteobacteria	o__SAR11_clade	NA	NA	NA
Otu473	11.6104	1.48528	2.01881	0.735723	0.461899	0.720861	k__Bacteria	NA	NA	NA	NA	NA	NA
Otu683	0.424721	1.32786	3.62914	0.36589	0.714447	NA	k__Archaea	p__Euryarchaeota	c__Thermoplasmata	o__Thermoplasmatales	f__Marine_Group_II	NA	NA
Otu748	1.37134	-4.82238	3.63091	-1.32815	0.184129	NA	k__Bacteria	p__Firmicutes	c__Clostridia	o__Clostridiales	f__Lachnospiraceae	g__[Eubacterium]_hallii_group	NA
Otu463	2.02275	1.66241	2.4055	0.691086	0.489512	0.745861	k__Bacteria	p__Proteobacteria	c__Deltaproteobacteria	o__Bdellovibrionales	f__Bdellovibrionaceae	g__OM27_clade	NA
Otu673	0.278756	-1.2571	3.66633	-0.342876	0.731692	NA	k__Bacteria	p__Proteobacteria	c__Alphaproteobacteria	o__Rickettsiales	f__SAR116_clade	NA	NA
Otu854	2.89976	2.99222	3.50712	0.853185	0.393557	0.666907	k__Bacteria	p__Proteobacteria	c__Alphaproteobacteria	o__Rhodospirillales	f__Rhodospirillaceae	g__Defluviicoccus	NA
Otu386	0.34166	2.14333	3.61433	0.593009	0.553175	NA	k__Bacteria	p__Proteobacteria	NA	NA	NA	NA	NA
Otu395	1.08049	2.87177	3.60656	0.796264	0.425879	NA	k__Bacteria	p__Bacteroidetes	c__Flavobacteriia	o__Flavobacteriales	NA	NA	NA
Otu417	3.05089	5.13211	3.25762	1.57541	0.115161	0.383207	k__Bacteria	p__Proteobacteria	c__Gammaproteobacteria	o__Cellvibrionales	f__Halieaceae	g__Luminiphilus	NA
Otu566	0	0	0	0	1	NA	k__Bacteria	p__Bacteroidetes	c__Flavobacteriia	o__Flavobacteriales	f__Flavobacteriaceae	g__NS4_marine_group	NA
Otu793	0.35837	-1.38951	3.65806	-0.379849	0.704058	NA	k__Bacteria	p__Proteobacteria	c__Alphaproteobacteria	o__SAR11_clade	NA	NA	NA
Otu586	0.431487	1.56719	3.62391	0.43246	0.665407	NA	k__Archaea	p__Euryarchaeota	c__Thermoplasmata	o__Thermoplasmatales	f__Marine_Group_II	NA	NA
Otu410	0.25155	1.68204	3.62169	0.464434	0.642337	NA	k__Bacteria	p__Planctomycetes	c__OM190	NA	NA	NA	NA
Otu568	0.402066	-3.13725	3.65309	-0.858795	0.390454	NA	k__Bacteria	p__Marinimicrobia_[SAR406_clade]	NA	NA	NA	NA	NA
Otu381	0	NA	NA	NA	NA	NA	k__Bacteria	p__Bacteroidetes	c__Sphingobacteriia	o__Sphingobacteriales	NA	NA	NA
Otu576	4.33677	-0.850939	2.53182	-0.336097	0.736797	0.858362	k__Bacteria	p__Proteobacteria	c__Alphaproteobacteria	o__Rhodospirillales	f__Rhodospirillaceae	g__Thalassospira	NA
Otu389	6.44472	-1.25708	3.66633	-0.342872	0.731695	0.855862	k__Bacteria	p__Proteobacteria	c__Gammaproteobacteria	o__Alteromonadales	f__Colwelliaceae	g__Colwellia	NA
Otu927	1.37597	-4.82215	3.53599	-1.36374	0.17265	NA	k__Bacteria	p__Bacteroidetes	c__Flavobacteriia	o__Flavobacteriales	f__NS9_marine_group	NA	NA
Otu814	0	NA	NA	NA	NA	NA	k__Bacteria	p__Bacteroidetes	c__Cytophagia	o__Cytophagales	f__Flammeovirgaceae	g__Marinoscillum	NA
Otu393	8.11164	0.429618	1.44907	0.296478	0.766865	0.876906	k__Bacteria	p__Proteobacteria	c__Deltaproteobacteria	o__Sh765B-TzT-29	NA	NA	NA
Otu595	7.72939	0.479377	1.84039	0.260475	0.794497	0.8915	k__Bacteria	p__Bacteroidetes	c__Flavobacteriia	o__Flavobacteriales	f__Flavobacteriaceae	g__Leeuwenhoekiella	NA
Otu615	0.676806	0.876039	3.603	0.243142	0.807896	NA	k__Bacteria	p__Verrucomicrobia	c__OPB35_soil_group	NA	NA	NA	NA
Otu472	0	0	0	0	1	NA	k__Bacteria	p__Actinobacteria	c__Acidimicrobiia	o__Acidimicrobiales	f__OM1_clade	g__Candidatus_Actinomarina	NA
Otu612	0.0409211	-0.896432	3.66633	-0.244504	0.806841	NA	k__Bacteria	p__Bacteroidetes	c__Flavobacteriia	o__Flavobacteriales	f__Flavobacteriaceae	g__NS5_marine_group	NA
Otu415	0.0455134	-1.2571	3.66633	-0.342877	0.731691	NA	k__Bacteria	p__Proteobacteria	c__Gammaproteobacteria	o__Thiotrichales	f__Francisellaceae	g__Francisella	NA
Otu734	5.7495	-2.8011	2.08797	-1.34154	0.179744	0.415037	k__Bacteria	p__Proteobacteria	c__Alphaproteobacteria	o__Rhodobacterales	f__Rhodobacteraceae	g__Sulfitobacter	NA
Otu475	7.33279	5.03278	1.73859	2.89475	0.00379458	0.0499332	k__Bacteria	p__Planctomycetes	c__Planctomycetacia	o__Planctomycetales	f__Planctomycetaceae	g__Planctomyces	NA
Otu565	12.3351	3.11302	1.63821	1.90026	0.0573995	0.272412	k__Bacteria	NA	NA	NA	NA	NA	NA
Otu1057	0	0	0	0	1	NA	k__Bacteria	p__Firmicutes	c__Clostridia	o__Clostridiales	f__Lachnospiraceae	g__Blautia	NA
Otu447	11.0796	-4.31688	1.85531	-2.32677	0.0199774	0.15631	k__Bacteria	p__Proteobacteria	c__Alphaproteobacteria	o__Sphingomonadales	f__Erythrobacteraceae	g__Erythrobacter	NA
Otu572	4.85841	2.77195	1.90999	1.45129	0.146699	0.390853	k__Bacteria	p__Proteobacteria	c__Gammaproteobacteria	o__Cellvibrionales	f__Spongiibacteraceae	g__BD1-7_clade	NA
Otu1415	0	0	0	0	1	NA	k__Bacteria	p__Proteobacteria	c__Alphaproteobacteria	o__SAR11_clade	f__Surface_4	NA	NA
Otu485	6.47863	-4.77357	2.57894	-1.85098	0.0641725	0.279368	k__Bacteria	p__Proteobacteria	c__Gammaproteobacteria	o__Vibrionales	f__Vibrionaceae	g__Vibrio	NA
Otu468	0.509619	2.71948	3.60788	0.75376	0.450993	NA	k__Bacteria	p__Proteobacteria	c__Gammaproteobacteria	o__Oceanospirillales	f__Oceanospirillaceae	g__Pseudospirillum	NA
Otu585	2.31891	3.78846	2.93953	1.2888	0.197468	0.437549	k__Bacteria	p__Proteobacteria	c__Gammaproteobacteria	o__Oceanospirillales	f__OM182_clade	NA	NA
Otu575	0	0	0	0	1	NA	k__Bacteria	p__Firmicutes	c__Clostridia	o__Clostridiales	f__Ruminococcaceae	g__[Eubacterium]_coprostanoligenes_group	NA
Otu445	2.95276	5.24821	3.59697	1.45907	0.144547	0.390853	k__Bacteria	p__Chloroflexi	c__JG30-KF-CM66	NA	NA	NA	NA
Otu408	11.407	-7.13406	2.08297	-3.42494	0.000614934	0.0114854	k__Bacteria	p__Proteobacteria	c__Gammaproteobacteria	o__Vibrionales	f__Vibrionaceae	NA	NA
Otu14497	0	NA	NA	NA	NA	NA	k__Bacteria	p__Proteobacteria	c__Alphaproteobacteria	o__SAR11_clade	NA	NA	NA
Otu1066	4.37524	3.94678	1.81514	2.17437	0.0296772	0.204382	k__Archaea	p__Euryarchaeota	c__Thermoplasmata	o__Thermoplasmatales	f__Marine_Group_II	NA	NA
Otu1390	2.8308	1.22378	3.10718	0.393855	0.693688	0.855862	k__Bacteria	p__Bacteroidetes	c__Flavobacteriia	o__Flavobacteriales	f__NS9_marine_group	NA	NA
Otu418	5.66781	2.56784	1.95209	1.31543	0.188365	0.429384	k__Bacteria	p__Proteobacteria	c__Alphaproteobacteria	o__Rhodobacterales	f__Rhodobacteraceae	NA	NA
Otu639	0.365241	-1.25709	3.66633	-0.342875	0.731692	NA	k__Bacteria	p__Proteobacteria	c__Gammaproteobacteria	o__Oceanospirillales	f__OM182_clade	NA	NA
Otu372	0	0	0	0	1	NA	k__Bacteria	p__Proteobacteria	c__Alphaproteobacteria	o__Rickettsiales	f__LWSR-14	NA	NA
Otu512	14.4332	0.750815	1.861	0.403446	0.68662	0.855862	k__Bacteria	p__Proteobacteria	c__Gammaproteobacteria	o__Legionellales	f__Coxiellaceae	g__Coxiella	NA
Otu432	0.471082	-3.34162	3.64961	-0.91561	0.359872	NA	k__Bacteria	p__Proteobacteria	c__Gammaproteobacteria	o__Thiotrichales	f__Thiotrichales_Incertae_Sedis	g__Fangia	s__Fangia_hongkongensis
Otu397	5.21305	-6.74396	3.62195	-1.86197	0.0626072	0.277401	k__Bacteria	p__Proteobacteria	NA	NA	NA	NA	NA
Otu695	0.693847	-3.81093	3.6427	-1.04618	0.295477	NA	k__Bacteria	p__Verrucomicrobia	c__Verrucomicrobiae	o__Verrucomicrobiales	f__Rubritaleaceae	g__Rubritalea	NA
Otu569	0	NA	NA	NA	NA	NA	k__Bacteria	p__Bacteroidetes	c__Flavobacteriia	o__Flavobacteriales	f__Cryomorphaceae	g__Fluviicola	NA
Otu487	4.2431	5.09625	2.38648	2.13547	0.032723	0.212883	k__Bacteria	p__Proteobacteria	c__Deltaproteobacteria	o__Bdellovibrionales	f__Bdellovibrionaceae	g__OM27_clade	NA
Otu504	11.4413	-3.03357	2.84317	-1.06697	0.285987	0.542906	k__Bacteria	p__Bacteroidetes	c__Flavobacteriia	o__Flavobacteriales	f__Cryomorphaceae	g__NS10_marine_group	NA
Otu433	0	NA	NA	NA	NA	NA	k__Bacteria	p__Proteobacteria	c__Gammaproteobacteria	o__Enterobacteriales	f__Enterobacteriaceae	NA	NA
Otu1249	1.84621	1.30325	2.72258	0.478683	0.632164	0.837328	k__Bacteria	p__Bacteroidetes	c__Flavobacteriia	o__Flavobacteriales	f__Flavobacteriaceae	g__Aquibacter	NA
Otu492	0.146689	0.939954	3.63881	0.258314	0.796165	NA	k__Bacteria	p__Bacteroidetes	c__Flavobacteriia	o__Flavobacteriales	f__Flavobacteriaceae	g__NS5_marine_group	NA
Otu724	11.6918	0.404888	1.72539	0.234664	0.814469	0.90688	k__Bacteria	p__Proteobacteria	c__Gammaproteobacteria	o__Thiotrichales	f__Thiotrichales_Incertae_Sedis	g__Caedibacter	NA
Otu10794	0.0175731	-0.896432	3.66633	-0.244504	0.806841	NA	k__Bacteria	p__Proteobacteria	c__Alphaproteobacteria	o__SAR11_clade	f__Surface_1	NA	NA
Otu427	0.450133	2.52056	3.60982	0.698251	0.48502	NA	k__Bacteria	p__Bacteroidetes	c__Cytophagia	o__Cytophagales	f__Flammeovirgaceae	NA	NA
Otu580	4.0726	-0.994291	2.5024	-0.397334	0.691121	0.855862	k__Bacteria	p__Proteobacteria	c__Betaproteobacteria	o__Methylophilales	f__Methylophilaceae	g__OM43_clade	NA
Otu892	5.17885	-0.331664	1.91465	-0.173224	0.862475	0.935156	k__Bacteria	p__Bacteroidetes	c__Flavobacteriia	o__Flavobacteriales	f__Flavobacteriaceae	NA	NA
Otu727	1.5369	-1.25709	3.66633	-0.342874	0.731693	0.855862	k__Bacteria	p__Firmicutes	c__Clostridia	o__Clostridiales	f__Peptostreptococcaceae	NA	NA
Otu762	10.1651	2.76651	1.93655	1.42858	0.153126	0.390853	k__Bacteria	p__Tenericutes	c__Mollicutes	o__Mycoplasmatales	f__Mycoplasmataceae	g__Mycoplasma	NA
Otu593	0	NA	NA	NA	NA	NA	k__Bacteria	p__Firmicutes	c__Bacilli	o__Bacillales	f__Planococcaceae	g__Lysinibacillus	NA
Otu490	3.85994	3.96846	3.5875	1.10619	0.268643	0.523719	k__Bacteria	p__Bacteroidetes	c__Flavobacteriia	o__Flavobacteriales	f__NS9_marine_group	NA	NA
Otu1588	1.25568	-0.111445	3.30591	-0.0337109	0.973108	NA	k__Bacteria	p__Proteobacteria	c__Gammaproteobacteria	o__BD7-8_marine_group	NA	NA	NA
Otu522	0	0	0	0	1	NA	k__Bacteria	p__Proteobacteria	c__Alphaproteobacteria	o__Rhodospirillales	f__Rhodospirillaceae	g__OM75_clade	NA
Otu878	0.101519	-1.2571	3.66633	-0.342877	0.731691	NA	k__Bacteria	p__Proteobacteria	c__Gammaproteobacteria	o__KI89A_clade	NA	NA	NA
Otu602	0.302124	1.96787	3.61686	0.544082	0.586385	NA	k__Bacteria	p__Marinimicrobia_[SAR406_clade]	NA	NA	NA	NA	NA
Otu421	4.7674	-6.61508	3.62225	-1.82624	0.0678148	0.284187	k__Bacteria	p__Saccharibacteria	NA	NA	NA	NA	NA
Otu426	0.0151711	-1.2571	3.66633	-0.342877	0.731691	NA	k__Bacteria	p__Proteobacteria	c__Alphaproteobacteria	o__Sneathiellales	f__Sneathiellaceae	g__Sneathiella	NA
Otu439	0	0	0	0	1	NA	k__Bacteria	p__Proteobacteria	c__Gammaproteobacteria	o__Vibrionales	f__Vibrionaceae	NA	NA
Otu754	10.8752	0.59381	2.02095	0.293827	0.76889	0.876906	k__Bacteria	p__Bacteroidetes	NA	NA	NA	NA	NA
Otu680	5.54112	6.08906	2.15857	2.82088	0.00478918	0.0565905	k__Bacteria	p__Proteobacteria	c__Deltaproteobacteria	o__Syntrophobacterales	f__Syntrophobacteraceae	NA	NA
Otu769	3.86652	-1.26414	2.41787	-0.522832	0.601091	0.826679	k__Bacteria	p__Proteobacteria	c__Alphaproteobacteria	o__Rhodobacterales	f__Rhodobacteraceae	NA	NA
Otu449	1.80308	-1.25709	3.66633	-0.342874	0.731694	0.855862	k__Bacteria	p__Proteobacteria	c__Gammaproteobacteria	NA	NA	NA	NA
Otu456	9.13863	5.01772	2.1139	2.37367	0.0176121	0.144377	k__Bacteria	p__Cyanobacteria	c__ML635J-21	NA	NA	NA	NA
Otu452	14.1224	-0.535744	3.2564	-0.164521	0.869321	0.93955	k__Bacteria	p__Proteobacteria	c__Alphaproteobacteria	o__Rhizobiales	f__Hyphomicrobiaceae	g__Pelagibacterium	NA
Otu909	1.30766	-4.74081	3.63161	-1.30543	0.191747	NA	k__Bacteria	p__Bacteroidetes	c__Flavobacteriia	o__Flavobacteriales	f__Flavobacteriaceae	g__Aquibacter	NA
Otu804	0.76812	-1.73944	3.66628	-0.474443	0.635184	NA	k__Bacteria	p__Proteobacteria	c__Gammaproteobacteria	o__Alteromonadales	f__Pseudoalteromonadaceae	NA	NA
Otu835	1.62409	0.402098	3.57482	0.112481	0.910442	0.953702	k__Bacteria	p__Firmicutes	c__Clostridia	o__Clostridiales	f__Lachnospiraceae	g__Dorea	NA
Otu453	0	NA	NA	NA	NA	NA	k__Bacteria	p__Proteobacteria	c__Alphaproteobacteria	o__SB1-18	NA	NA	NA
Otu3312	0.0233916	-0.896432	3.66633	-0.244504	0.806841	NA	k__Bacteria	p__Verrucomicrobia	c__Arctic97B-4_marine_group	NA	NA	NA	NA
Otu533	1.13611	3.10795	3.60477	0.862178	0.38859	NA	k__Bacteria	p__Proteobacteria	c__Deltaproteobacteria	o__Sh765B-TzT-29	NA	NA	NA
Otu965	1.11572	3.78249	3.601	1.0504	0.293535	NA	k__Bacteria	p__Proteobacteria	c__Gammaproteobacteria	o__Order_Incertae_Sedis	f__Family_Incertae_Sedis	g__Marinicella	NA
Otu577	1.83248	3.62482	2.66052	1.36245	0.173057	0.412346	k__Archaea	p__Euryarchaeota	c__Thermoplasmata	o__Thermoplasmatales	f__Marine_Group_II	NA	NA
Otu855	0	0	0	0	1	NA	k__Bacteria	p__Firmicutes	c__Clostridia	o__Clostridiales	f__Ruminococcaceae	g__Subdoligranulum	NA
Otu10833	0.298228	1.93885	3.61731	0.535993	0.591963	NA	k__Bacteria	p__Proteobacteria	c__Alphaproteobacteria	o__SAR11_clade	f__Surface_1	NA	NA
Otu476	1.51435	3.02575	3.60228	0.839956	0.400933	NA	k__Bacteria	p__Bacteroidetes	c__Flavobacteriia	o__Flavobacteriales	f__Flavobacteriaceae	g__NS2b_marine_group	NA
Otu444	11.8528	4.24819	2.04926	2.07304	0.0381688	0.227832	k__Bacteria	p__Proteobacteria	c__Alphaproteobacteria	o__Rickettsiales	NA	NA	NA
Otu458	5.56268	-1.23305	3.66633	-0.336317	0.736632	0.858362	k__Bacteria	p__Proteobacteria	c__Gammaproteobacteria	o__Alteromonadales	f__Pseudoalteromonadaceae	g__Pseudoalteromonas	NA
Otu1188	0.973906	-3.4046	3.63841	-0.935741	0.349407	NA	k__Bacteria	p__Planctomycetes	c__Phycisphaerae	o__Phycisphaerales	f__Phycisphaeraceae	g__CL500-3	NA
Otu790	0.0628665	-1.2571	3.66633	-0.342877	0.731691	NA	k__Bacteria	p__Proteobacteria	c__Alphaproteobacteria	o__SAR11_clade	f__Surface_4	NA	NA
Otu1635	0.167644	-1.2571	3.66633	-0.342876	0.731692	NA	k__Bacteria	p__Proteobacteria	c__Alphaproteobacteria	o__SAR11_clade	f__Surface_1	NA	NA
Otu481	1.24887	-3.55184	3.37818	-1.05141	0.293072	NA	k__Bacteria	p__Bacteroidetes	c__Flavobacteriia	o__Flavobacteriales	f__Flavobacteriaceae	NA	NA
Otu599	0.406075	-3.16711	3.65257	-0.867089	0.385893	NA	k__Bacteria	p__Proteobacteria	c__Alphaproteobacteria	o__Rickettsiales	f__S25-593	NA	NA
Otu605	0.909994	-0.365888	3.60997	-0.101355	0.919269	NA	k__Bacteria	p__Proteobacteria	c__Gammaproteobacteria	o__Cellvibrionales	f__Halieaceae	g__Haliea	NA
Otu503	1.7251	-1.25709	3.66633	-0.342874	0.731693	0.855862	k__Bacteria	p__Proteobacteria	c__Gammaproteobacteria	o__Oceanospirillales	f__SAR86_clade	NA	NA
Otu499	0	0	0	0	1	NA	k__Bacteria	p__Chlamydiae	c__Chlamydiae	o__Chlamydiales	f__Simkaniaceae	g__Candidatus_Fritschea	NA
Otu474	7.4708	6.51703	2.25848	2.88558	0.00390694	0.0502693	k__Bacteria	p__Proteobacteria	c__Deltaproteobacteria	o__Myxococcales	f__Nannocystaceae	NA	NA
Otu1086	5.84125	4.26332	2.28678	1.86434	0.0622742	0.277401	k__Bacteria	p__Proteobacteria	c__Gammaproteobacteria	o__Chromatiales	f__Chromatiaceae	g__Nitrosococcus	NA
Otu644	0.499466	-1.25709	3.66633	-0.342875	0.731692	NA	k__Bacteria	p__Bacteroidetes	c__Flavobacteriia	o__Flavobacteriales	f__Cryomorphaceae	g__NS10_marine_group	NA
Otu507	7.59998	-1.25709	3.056	-0.411352	0.680814	0.855862	k__Bacteria	p__Proteobacteria	c__Gammaproteobacteria	o__Vibrionales	f__Vibrionaceae	g__Vibrio	NA
Otu484	8.44334	3.55416	1.7846	1.99157	0.046418	0.249369	k__Bacteria	p__Planctomycetes	c__Planctomycetacia	o__Planctomycetales	f__Planctomycetaceae	g__Rhodopirellula	NA
Otu1260	0	0	0	0	1	NA	k__Bacteria	p__Firmicutes	c__Clostridia	o__Clostridiales	f__Lachnospiraceae	g__Pseudobutyrivibrio	s__butyrate-producing_bacterium_M104/1
Otu511	0.509118	-1.25709	3.66633	-0.342875	0.731692	NA	k__Bacteria	p__Proteobacteria	c__Gammaproteobacteria	o__Alteromonadales	f__Pseudoalteromonadaceae	g__Algicola	NA
Otu466	4.72186	4.45046	1.59174	2.79597	0.00517446	0.0587453	k__Bacteria	p__Planctomycetes	c__OM190	NA	NA	NA	NA
Otu603	0.106404	-1.2571	3.66633	-0.342876	0.731691	NA	k__Bacteria	p__Proteobacteria	c__Betaproteobacteria	o__Hydrogenophilales	f__Hydrogenophilaceae	NA	NA
Otu1473	0.246023	1.67344	3.62185	0.462041	0.644052	NA	k__Bacteria	p__Firmicutes	c__Clostridia	o__Clostridiales	f__Lachnospiraceae	g__Lachnoclostridium	NA
Otu581	0.0409211	-1.49755	3.66633	-0.40846	0.682936	NA	k__Bacteria	p__Bacteroidetes	c__Flavobacteriia	o__Flavobacteriales	f__Flavobacteriaceae	g__NS5_marine_group	NA
Otu664	0.703929	-3.30448	3.65021	-0.905284	0.365315	NA	k__Bacteria	p__Bacteroidetes	c__Cytophagia	o__Cytophagales	f__Flammeovirgaceae	NA	NA
Otu563	8.30596	-6.19945	2.21059	-2.80444	0.00504045	0.0583684	k__Bacteria	p__Proteobacteria	c__Gammaproteobacteria	o__Vibrionales	f__Vibrionaceae	NA	NA
Otu501	7.96833	3.28338	1.65831	1.97995	0.0477088	0.251413	k__Bacteria	p__Bacteroidetes	c__Sphingobacteriia	o__Sphingobacteriales	f__Saprospiraceae	NA	NA
Otu471	0.0283737	-0.535761	3.66633	-0.14613	0.883819	NA	k__Bacteria	p__Proteobacteria	c__Gammaproteobacteria	o__Cellvibrionales	f__Halieaceae	g__Haliea	NA
Otu676	0.041911	-0.535761	3.66633	-0.14613	0.883819	NA	k__Bacteria	p__Proteobacteria	c__Alphaproteobacteria	o__Sphingomonadales	f__Sphingomonadales_Incertae_Sedis	g__Kiloniella	s__Kopriimonas_byunsanensis
Otu506	0	0	0	0	1	NA	k__Bacteria	p__Bacteroidetes	c__Flavobacteriia	o__Flavobacteriales	f__Flavobacteriaceae	g__Pseudofulvibacter	NA
Otu457	1.64567	4.40841	3.59878	1.22497	0.220585	0.467835	k__Bacteria	p__Proteobacteria	c__Alphaproteobacteria	o__Rhodospirillales	f__Rhodospirillaceae	NA	NA
Otu2066	1.24739	1.96436	3.29957	0.595338	0.551618	NA	k__Bacteria	p__Proteobacteria	c__Gammaproteobacteria	o__Order_Incertae_Sedis	f__Family_Incertae_Sedis	g__Marinicella	NA
Otu838	0.279701	1.84015	3.6189	0.508483	0.611115	NA	k__Bacteria	p__Proteobacteria	c__Betaproteobacteria	o__Methylophilales	f__Methylophilaceae	g__Methylotenera	NA
Otu540	0.572896	-3.60207	3.6458	-0.988005	0.32315	NA	k__Bacteria	p__Proteobacteria	c__Gammaproteobacteria	o__Chromatiales	f__Chromatiaceae	g__Rheinheimera	NA
Otu611	10.4857	0.147042	2.01081	0.0731259	0.941706	0.977645	k__Bacteria	p__Proteobacteria	c__Gammaproteobacteria	o__Thiotrichales	f__Thiotrichales_Incertae_Sedis	g__Caedibacter	NA
Otu941	5.87675	4.12724	2.73104	1.51123	0.13073	0.389277	k__Bacteria	p__Proteobacteria	c__Alphaproteobacteria	o__Rhodobacterales	f__Rhodobacteraceae	NA	NA
Otu16194	0	NA	NA	NA	NA	NA	k__Bacteria	NA	NA	NA	NA	NA	NA
Otu670	1.60138	1.25627	2.69799	0.465631	0.641479	0.83782	k__Bacteria	p__Planctomycetes	c__Phycisphaerae	o__Phycisphaerales	f__Phycisphaeraceae	g__CL500-3	NA
Otu787	3.74903	2.25535	1.96488	1.14783	0.251039	0.498124	k__Bacteria	p__Proteobacteria	c__Gammaproteobacteria	o__Cellvibrionales	f__Halieaceae	g__Haliea	NA
Otu493	3.01597	3.53932	3.12325	1.13322	0.257122	0.508101	k__Bacteria	p__Bacteroidetes	NA	NA	NA	NA	NA
Otu496	5.98532	-1.25709	2.96109	-0.424537	0.671174	0.854088	k__Bacteria	p__Proteobacteria	c__Deltaproteobacteria	o__Myxococcales	f__BIrii41	NA	NA
Otu880	7.40118	2.17582	1.40263	1.55124	0.120844	0.388714	k__Bacteria	p__Proteobacteria	c__Deltaproteobacteria	o__Sh765B-TzT-29	NA	NA	NA
Otu770	0.223048	0.797535	3.64245	0.218955	0.826685	NA	k__Bacteria	p__Bacteroidetes	c__Flavobacteriia	o__Flavobacteriales	f__Cryomorphaceae	g__Owenweeksia	NA
Otu526	5.01476	5.22679	2.41743	2.16213	0.0306085	0.204382	k__Bacteria	p__Planctomycetes	c__Planctomycetacia	o__Planctomycetales	f__Planctomycetaceae	g__Blastopirellula	NA
Otu527	10.655	-0.372661	1.86312	-0.20002	0.841465	0.928016	k__Bacteria	p__Proteobacteria	c__Gammaproteobacteria	NA	NA	NA	NA
Otu498	0	0	0	0	1	NA	k__Bacteria	p__Bacteroidetes	c__Flavobacteriia	o__Flavobacteriales	f__Flavobacteriaceae	g__Kordia	s__marine_bacterium_K9-13
Otu531	0.659869	2.52348	3.60748	0.699512	0.484232	NA	k__Bacteria	p__Proteobacteria	c__Gammaproteobacteria	o__Oceanospirillales	f__Oceanospirillaceae	g__Neptunomonas	NA
Otu1267	8.00171	2.25131	2.18985	1.02806	0.303919	0.560412	k__Bacteria	p__Bacteroidetes	c__Flavobacteriia	o__Flavobacteriales	f__Flavobacteriaceae	g__Wenyingzhuangia	NA
Otu1256	1.97538	3.38996	3.60298	0.940877	0.346768	0.614002	k__Bacteria	p__Proteobacteria	c__Gammaproteobacteria	o__Xanthomonadales	f__JTB255_marine_benthic_group	NA	NA
Otu2295	2.1838	4.39168	2.89874	1.51503	0.129764	0.389277	k__Bacteria	p__Bacteroidetes	c__Flavobacteriia	o__Flavobacteriales	f__NS9_marine_group	NA	NA
Otu1905	0	0	0	0	1	NA	k__Bacteria	p__Firmicutes	c__Clostridia	o__Clostridiales	f__Clostridiaceae_1	g__Clostridium_sensu_stricto_1	NA
Otu652	0	NA	NA	NA	NA	NA	k__Bacteria	p__Proteobacteria	c__Gammaproteobacteria	NA	NA	NA	NA
Otu2117	0	NA	NA	NA	NA	NA	k__Bacteria	p__Firmicutes	c__Clostridia	o__Clostridiales	f__Ruminococcaceae	NA	NA
Otu524	0	NA	NA	NA	NA	NA	k__Bacteria	p__Proteobacteria	c__Deltaproteobacteria	o__Bdellovibrionales	f__Bdellovibrionaceae	g__OM27_clade	NA
Otu589	3.42951	-3.52178	3.3955	-1.03719	0.299647	0.560077	k__Bacteria	p__Bacteroidetes	c__Flavobacteriia	o__Flavobacteriales	f__Flavobacteriaceae	g__Formosa	NA
Otu486	0.203235	-1.2571	3.66633	-0.342876	0.731692	NA	k__Bacteria	p__Proteobacteria	c__Gammaproteobacteria	o__Arenicellales	f__Arenicellaceae	g__Arenicella	NA
Otu539	0	0	0	0	1	NA	k__Bacteria	p__Tenericutes	c__Mollicutes	o__Mycoplasmatales	f__Mycoplasmataceae	g__Mycoplasma	NA
Otu742	2.76894	2.2628	2.54052	0.890685	0.373098	0.646778	k__Bacteria	p__Actinobacteria	c__Actinobacteria	o__Bifidobacteriales	f__Bifidobacteriaceae	g__Bifidobacterium	NA
Otu517	0	NA	NA	NA	NA	NA	k__Bacteria	p__Bacteroidetes	c__Flavobacteriia	o__Flavobacteriales	f__Flavobacteriaceae	NA	NA
Otu961	1.21904	3.70065	3.51329	1.05333	0.29219	NA	k__Bacteria	p__Firmicutes	c__Clostridia	o__Clostridiales	f__Peptostreptococcaceae	g__Terrisporobacter	NA
Otu502	5.76692	-1.36938	2.90692	-0.471078	0.637585	0.837328	k__Bacteria	p__Bacteroidetes	c__Flavobacteriia	o__Flavobacteriales	f__Flavobacteriaceae	g__Winogradskyella	s__Flavobacteriaceae_bacterium_ALC1
Otu516	8.08153	-7.37737	1.68737	-4.37212	1.23047e-05	0.0003958	k__Bacteria	p__Bacteroidetes	c__Flavobacteriia	o__Flavobacteriales	f__Flavobacteriaceae	g__Croceibacter	s__Croceibacter_sp._HC1-29
Otu515	0	NA	NA	NA	NA	NA	k__Bacteria	p__Proteobacteria	c__Gammaproteobacteria	o__Chromatiales	f__Chromatiaceae	g__Nitrosococcus	NA
Otu936	0.203235	-1.2571	3.66633	-0.342876	0.731692	NA	k__Bacteria	p__Bacteroidetes	c__Flavobacteriia	o__Flavobacteriales	f__Flavobacteriaceae	g__NS5_marine_group	NA
Otu553	0	NA	NA	NA	NA	NA	k__Bacteria	p__Spirochaetae	c__Spirochaetes	o__Spirochaetales	f__Leptospiraceae	g__Leptospira	NA
Otu1477	1.07592	-3.86486	3.64197	-1.0612	0.288599	NA	k__Bacteria	p__Proteobacteria	c__Gammaproteobacteria	o__Xanthomonadales	f__JTB255_marine_benthic_group	NA	NA
Otu6269	0.123011	0.726385	3.64418	0.199328	0.842006	NA	k__Bacteria	p__Proteobacteria	c__Alphaproteobacteria	o__SAR11_clade	f__Surface_1	NA	NA
Otu4565	0.330349	-1.64904	3.66532	-0.449903	0.65278	NA	k__Bacteria	p__Proteobacteria	c__Alphaproteobacteria	o__Rhodobacterales	f__Rhodobacteraceae	NA	NA
Otu842	0.780201	-2.8055	3.65752	-0.767048	0.443053	NA	k__Bacteria	p__Proteobacteria	c__Gammaproteobacteria	o__Alteromonadales	f__Alteromonadaceae	NA	NA
Otu520	2.10395	-5.4354	3.6267	-1.49872	0.133947	0.390853	k__Bacteria	p__Proteobacteria	c__Gammaproteobacteria	o__Cellvibrionales	f__Spongiibacteraceae	g__Spongiibacter	NA
Otu538	1.78833	3.04373	3.59643	0.84632	0.397374	0.668836	k__Bacteria	p__Bacteroidetes	c__Flavobacteriia	o__Flavobacteriales	f__NS9_marine_group	NA	NA
Otu791	0	0	0	0	1	NA	k__Bacteria	p__Proteobacteria	c__Alphaproteobacteria	o__Rhodospirillales	f__Rhodospirillaceae	NA	NA
Otu714	6.02604	-5.35157	2.44756	-2.18649	0.0287795	0.204382	k__Bacteria	p__Bacteroidetes	c__Flavobacteriia	o__Flavobacteriales	f__Cryomorphaceae	g__Crocinitomix	NA
Otu2946	0.210877	1.45249	3.62631	0.400541	0.688758	NA	k__Bacteria	p__Proteobacteria	c__Gammaproteobacteria	o__Enterobacteriales	f__Enterobacteriaceae	g__Escherichia-Shigella	NA
Otu8623	0	NA	NA	NA	NA	NA	k__Bacteria	p__Proteobacteria	c__Alphaproteobacteria	o__Rhodospirillales	f__Rhodospirillaceae	g__AEGEAN-169_marine_group	NA
Otu806	0.384669	-1.25709	3.66633	-0.342875	0.731692	NA	k__Bacteria	p__Proteobacteria	c__Gammaproteobacteria	o__Cellvibrionales	f__Porticoccaceae	g__SAR92_clade	s__marine_gamma_proteobacterium_HTCC2290
Otu1434	0	0	0	0	1	NA	k__Bacteria	p__Bacteroidetes	c__Bacteroidia	o__Bacteroidales	f__Bacteroidaceae	g__Bacteroides	NA
Otu1911	0	NA	NA	NA	NA	NA	k__Bacteria	p__Firmicutes	c__Clostridia	o__Clostridiales	f__Clostridiaceae_1	g__Clostridium_sensu_stricto_1	NA
Otu1131	2.80151	-5.55375	3.43772	-1.61553	0.106196	0.370405	k__Bacteria	p__Proteobacteria	c__Gammaproteobacteria	o__Pseudomonadales	f__Moraxellaceae	g__Acinetobacter	NA
Otu1114	1.37579	-4.81616	3.63096	-1.32642	0.184702	NA	k__Bacteria	p__Proteobacteria	c__Gammaproteobacteria	o__Oceanospirillales	f__Litoricolaceae	g__Litoricola	NA
Otu15866	0	NA	NA	NA	NA	NA	k__Bacteria	p__Proteobacteria	c__Alphaproteobacteria	o__SAR11_clade	f__Surface_1	NA	NA
Otu682	0.659872	-1.25709	3.66633	-0.342875	0.731693	NA	k__Bacteria	p__Bacteroidetes	c__Bacteroidia	o__Bacteroidales	f__Rikenellaceae	g__Alistipes	NA
Otu495	0.261027	1.62712	3.53114	0.46079	0.644949	NA	k__Bacteria	p__Proteobacteria	c__Alphaproteobacteria	o__Rickettsiales	f__LWSR-14	NA	NA
Otu950	5.34234	2.39804	2.05484	1.16702	0.243202	0.488937	k__Bacteria	p__Bacteroidetes	c__Cytophagia	o__Cytophagales	f__Flammeovirgaceae	g__Reichenbachiella	NA
Otu839	0.876777	-3.1671	3.65257	-0.867087	0.385895	NA	k__Bacteria	p__Bacteroidetes	c__Cytophagia	o__Cytophagales	f__Flammeovirgaceae	g__Reichenbachiella	NA
Otu571	0.745055	-2.50808	3.66113	-0.685056	0.493309	NA	k__Bacteria	p__Proteobacteria	c__Gammaproteobacteria	o__Oceanospirillales	f__SAR86_clade	NA	NA
Otu1204	7.74027	1.02305	1.23962	0.825295	0.409204	0.67888	k__Bacteria	p__Planctomycetes	c__Phycisphaerae	o__Phycisphaerales	f__Phycisphaeraceae	g__FS140-16B-02_marine_group	NA
Otu560	0	NA	NA	NA	NA	NA	k__Bacteria	p__Bacteroidetes	NA	NA	NA	NA	NA
Otu561	4.09582	-5.66188	2.65792	-2.13019	0.0331555	0.213301	k__Bacteria	p__Proteobacteria	c__Alphaproteobacteria	o__Rickettsiales	f__Holosporaceae	NA	NA
Otu2983	0.309934	-1.2571	3.66633	-0.342876	0.731692	NA	k__Bacteria	p__Bacteroidetes	c__Sphingobacteriia	o__Sphingobacteriales	f__Saprospiraceae	NA	NA
Otu1186	8.46709	-1.2571	2.51626	-0.49959	0.617364	0.836659	k__Bacteria	p__Proteobacteria	c__Gammaproteobacteria	o__Cellvibrionales	f__Cellvibrionaceae	g__Umboniibacter	NA
Otu578	1.05769	-2.99866	3.09421	-0.96912	0.332485	NA	k__Bacteria	p__Proteobacteria	c__Deltaproteobacteria	o__Desulfuromonadales	f__GR-WP33-58	NA	NA
Otu594	0.698151	3.16132	3.6044	0.877072	0.380447	NA	k__Bacteria	p__Verrucomicrobia	c__Opitutae	o__Puniceicoccales	f__Puniceicoccaceae	g__Pelagicoccus	NA
Otu617	1.91689	3.02454	3.32513	0.909601	0.363033	0.63122	k__Bacteria	p__Proteobacteria	c__Gammaproteobacteria	o__Cellvibrionales	f__Porticoccaceae	g__SAR92_clade	NA
Otu819	0	NA	NA	NA	NA	NA	k__Bacteria	p__Proteobacteria	c__Alphaproteobacteria	o__Rhodobacterales	f__Rhodobacteraceae	NA	NA
Otu626	0.436807	-1.25709	3.66633	-0.342875	0.731692	NA	k__Bacteria	p__Proteobacteria	c__Gammaproteobacteria	o__Oceanospirillales	f__SAR86_clade	NA	NA
Otu808	0	0	0	0	1	NA	k__Bacteria	p__Proteobacteria	c__Gammaproteobacteria	o__Oceanospirillales	f__Oceanospirillaceae	g__Pseudospirillum	s__gamma_proteobacterium_SF293
Otu1109	0.767364	-3.55333	3.64646	-0.974458	0.329829	NA	k__Bacteria	p__Firmicutes	c__Clostridia	o__Clostridiales	f__Lachnospiraceae	g__Coprococcus_3	NA
Otu21	2.45972	1.2682	1.35607	0.935197	0.349687	0.615913	k__Bacteria	p__Cyanobacteria	c__Cyanobacteria	o__SubsectionI	f__FamilyI	NA	NA
Otu654	0.152278	-1.2571	3.66633	-0.342877	0.731691	NA	k__Bacteria	p__Proteobacteria	c__Gammaproteobacteria	o__Alteromonadales	f__Shewanellaceae	g__Psychrobium	NA
Otu4186	0.253797	-2.68295	3.65922	-0.733201	0.463436	NA	k__Bacteria	p__Bacteroidetes	c__Flavobacteriia	o__Flavobacteriales	f__Flavobacteriaceae	g__Ulvibacter	NA
Otu732	4.6834	-2.817	2.43885	-1.15505	0.248069	0.496996	k__Bacteria	p__Bacteroidetes	c__Flavobacteriia	o__Flavobacteriales	f__Cryomorphaceae	g__NS10_marine_group	NA
Otu536	6.33915	-0.535757	1.94552	-0.275379	0.783025	0.885491	k__Bacteria	p__Proteobacteria	c__Alphaproteobacteria	o__Rickettsiales	f__Rickettsiales_Incertae_Sedis	g__Candidatus_Lariskella	NA
Otu876	2.80389	2.90448	3.03313	0.957584	0.338272	0.602645	k__Bacteria	p__Proteobacteria	c__Alphaproteobacteria	o__Rhodospirillales	f__Rhodospirillaceae	NA	NA
Otu917	0	0	0	0	1	NA	k__Bacteria	p__Firmicutes	c__Clostridia	o__Clostridiales	f__Ruminococcaceae	g__Subdoligranulum	NA
Otu428	0.0661189	-0.89643	3.66633	-0.244503	0.806841	NA	k__Bacteria	p__Proteobacteria	c__Alphaproteobacteria	o__Rhodobacterales	f__Rhodobacteraceae	g__Lentibacter	s__alpha_proteobacterium_14III/A01/032
Otu938	0.664962	-1.49754	3.58795	-0.417381	0.6764	NA	k__Bacteria	p__Proteobacteria	c__Alphaproteobacteria	o__Rhodobacterales	f__Rhodobacteraceae	NA	NA
Otu636	0.97139	-1.35253	3.60222	-0.375472	0.707309	NA	k__Bacteria	p__Proteobacteria	c__Gammaproteobacteria	o__Vibrionales	f__Vibrionaceae	NA	NA
Otu687	5.75593	2.99637	2.33158	1.28512	0.198749	0.437549	k__Bacteria	p__Verrucomicrobia	c__Verrucomicrobiae	o__Verrucomicrobiales	f__DEV007	NA	NA
Otu1684	0.343567	1.63344	3.6226	0.450902	0.652061	NA	k__Bacteria	p__Proteobacteria	c__Alphaproteobacteria	o__Rickettsiales	f__S25-593	NA	NA
Otu858	7.46277	0.375294	2.28913	0.163946	0.869773	0.93955	k__Bacteria	p__Proteobacteria	c__Alphaproteobacteria	o__Rhodobacterales	f__Rhodobacteraceae	g__Jannaschia	NA
Otu653	0.853421	0.263578	3.61219	0.072969	0.941831	NA	k__Bacteria	p__Proteobacteria	NA	NA	NA	NA	NA
Otu619	0	NA	NA	NA	NA	NA	k__Bacteria	p__Marinimicrobia_[SAR406_clade]	NA	NA	NA	NA	NA
Otu537	7.71147	2.82291	2.626	1.07499	0.282381	0.53946	k__Bacteria	p__Proteobacteria	c__Alphaproteobacteria	o__Rhodobacterales	f__Rhodobacteraceae	NA	NA
Otu1331	1.51872	3.74254	3.04069	1.23082	0.218391	NA	k__Bacteria	p__Proteobacteria	c__Deltaproteobacteria	o__SAR324_clade[Marine_group_B]	NA	NA	NA
Otu627	0	NA	NA	NA	NA	NA	k__Bacteria	NA	NA	NA	NA	NA	NA
Otu1017	0	0	0	0	1	NA	k__Bacteria	p__Bacteroidetes	c__Flavobacteriia	o__Flavobacteriales	f__Flavobacteriaceae	g__Joostella	NA
Otu574	0	0	0	0	1	NA	k__Bacteria	p__Bacteroidetes	c__Flavobacteriia	o__Flavobacteriales	f__Flavobacteriaceae	g__Pseudofulvibacter	NA
Otu765	0	NA	NA	NA	NA	NA	k__Bacteria	p__Proteobacteria	c__Alphaproteobacteria	o__Rickettsiales	f__SHWN-night2	NA	NA
Otu658	3.96314	1.06601	3.63586	0.293192	0.769375	0.876906	k__Bacteria	p__Chlamydiae	c__Chlamydiae	o__Chlamydiales	f__Simkaniaceae	NA	NA
Otu729	0	0	0	0	1	NA	k__Bacteria	p__Proteobacteria	c__Alphaproteobacteria	o__Kordiimonadales	f__Kordiimonadaceae	g__Kordiimonas	NA
Otu587	0	NA	NA	NA	NA	NA	k__Bacteria	p__Proteobacteria	c__Gammaproteobacteria	o__Thiotrichales	f__Thiotrichales_Incertae_Sedis	g__Caedibacter	NA
Otu662	1.45909	-2.0097	3.66532	-0.548302	0.583484	NA	k__Bacteria	p__Bacteroidetes	c__Flavobacteriia	o__Flavobacteriales	f__NS7_marine_group	NA	NA
Otu3022	1.09033	-4.4625	3.63434	-1.22787	0.219495	NA	k__Bacteria	NA	NA	NA	NA	NA	NA
Otu812	0	NA	NA	NA	NA	NA	k__Bacteria	p__Bacteroidetes	c__Flavobacteriia	o__Flavobacteriales	f__Cryomorphaceae	NA	NA
Otu774	7.69926	-7.30651	2.08273	-3.50813	0.000451262	0.00933145	k__Bacteria	p__Proteobacteria	c__Alphaproteobacteria	o__Rhodobacterales	f__Rhodobacteraceae	g__Maribius	NA
Otu390	0.261436	1.75776	3.62031	0.485526	0.627303	NA	k__Bacteria	p__Proteobacteria	c__Deltaproteobacteria	o__Desulfobacterales	f__Nitrospinaceae	g__Nitrospina	NA
Otu1573	1.94735	2.84015	3.60682	0.787438	0.431026	0.695164	k__Bacteria	p__Proteobacteria	c__Alphaproteobacteria	o__Rhodobacterales	f__Rhodobacteraceae	g__Ruegeria	NA
Otu663	0.424206	2.44262	3.61066	0.676503	0.498722	NA	k__Bacteria	p__Bacteroidetes	c__Flavobacteriia	o__Flavobacteriales	f__Flavobacteriaceae	g__Flavobacterium	NA
Otu14066	0.0351461	-0.535761	3.66633	-0.14613	0.883819	NA	k__Bacteria	p__Proteobacteria	NA	NA	NA	NA	NA
Otu2753	5.63908	0.393938	2.03258	0.193812	0.846323	0.931599	k__Bacteria	p__Proteobacteria	c__Gammaproteobacteria	o__Alteromonadales	f__Pseudoalteromonadaceae	g__Pseudoalteromonas	NA
Otu788	4.6639	0.61831	1.8917	0.326854	0.743778	0.864754	k__Bacteria	p__Proteobacteria	c__Alphaproteobacteria	o__Rhodobacterales	f__Rhodobacteraceae	g__Marivita	s__Ruegeria_sp._DG882
Otu890	4.8646	0.0386478	2.40222	0.0160884	0.987164	0.993696	k__Bacteria	p__Bacteroidetes	c__Flavobacteriia	o__Flavobacteriales	f__Flavobacteriaceae	NA	NA
Otu691	0	NA	NA	NA	NA	NA	k__Bacteria	p__Proteobacteria	c__Gammaproteobacteria	o__Xanthomonadales	f__Solimonadaceae	g__Polycyclovorans	NA
Otu910	0	NA	NA	NA	NA	NA	k__Bacteria	p__Marinimicrobia_[SAR406_clade]	NA	NA	NA	NA	NA
Otu789	0	0	0	0	1	NA	k__Bacteria	p__Proteobacteria	c__Gammaproteobacteria	o__Alteromonadales	f__Colwelliaceae	g__Thalassotalea	NA
Otu901	1.22465	-1.25709	3.66633	-0.342874	0.731693	NA	k__Bacteria	p__Cyanobacteria	c__Cyanobacteria	o__SubsectionI	f__FamilyI	NA	NA
Otu1087	6.34727	-0.659034	1.91892	-0.343441	0.731267	0.855862	k__Bacteria	p__Proteobacteria	c__Gammaproteobacteria	o__Thiotrichales	f__Piscirickettsiaceae	NA	NA
Otu675	6.2493	2.68477	3.6082	0.744073	0.456832	0.716818	k__Bacteria	p__Bacteroidetes	c__Cytophagia	o__Cytophagales	f__Flammeovirgaceae	g__Reichenbachiella	NA
Otu751	0.959832	3.63004	3.60171	1.00786	0.313519	NA	k__Bacteria	p__Verrucomicrobia	c__Arctic97B-4_marine_group	NA	NA	NA	NA
Otu1092	0.232297	-1.2571	3.66633	-0.342876	0.731692	NA	k__Bacteria	p__Verrucomicrobia	c__Opitutae	o__MB11C04_marine_group	NA	NA	NA
Otu944	6.11749	-2.1457	2.15755	-0.99451	0.319974	0.580769	k__Bacteria	p__Proteobacteria	c__Alphaproteobacteria	o__Rickettsiales	f__Rickettsiales_Incertae_Sedis	g__Candidatus_Lariskella	NA
Otu1514	4.91504	-2.05751	1.53361	-1.34161	0.179722	0.415037	k__Bacteria	p__Proteobacteria	c__Gammaproteobacteria	o__Oceanospirillales	f__Oceanospirillaceae	g__Balneatrix	NA
Otu10399	0.123011	0.726385	3.64418	0.199328	0.842006	NA	k__Bacteria	p__Proteobacteria	c__Alphaproteobacteria	o__SAR11_clade	NA	NA	NA
Otu798	0.0735297	-1.2571	3.66633	-0.342877	0.731691	NA	k__Bacteria	p__Proteobacteria	c__Gammaproteobacteria	o__Oceanospirillales	f__MBAE14	NA	NA
Otu10153	0	NA	NA	NA	NA	NA	k__Bacteria	p__Bacteroidetes	c__Flavobacteriia	o__Flavobacteriales	f__Flavobacteriaceae	NA	NA
Otu862	1.89067	3.01925	2.9993	1.00665	0.314103	0.575524	k__Bacteria	p__Proteobacteria	c__Gammaproteobacteria	o__Vibrionales	f__Vibrionaceae	g__Enterovibrio	s__Photobacterium_sp._26III/A02/220
Otu874	0.0929187	-1.2571	3.66633	-0.342877	0.731691	NA	k__Bacteria	p__Proteobacteria	c__Alphaproteobacteria	o__SAR11_clade	NA	NA	NA
Otu1339	4.2359	-3.07825	2.48665	-1.23791	0.215748	0.46266	k__Bacteria	p__Proteobacteria	c__Gammaproteobacteria	o__Thiotrichales	f__Piscirickettsiaceae	NA	NA
Otu590	0.394633	2.35235	3.61169	0.651316	0.514843	NA	k__Bacteria	NA	NA	NA	NA	NA	NA
Otu925	0.757316	-0.690942	3.62234	-0.190745	0.848726	NA	k__Bacteria	p__Bacteroidetes	c__Flavobacteriia	o__Flavobacteriales	f__Flavobacteriaceae	g__NS4_marine_group	NA
Otu1265	0.439326	-1.25709	3.66633	-0.342875	0.731692	NA	k__Bacteria	p__Proteobacteria	c__Alphaproteobacteria	o__Rhodobacterales	f__Rhodobacteraceae	NA	NA
Otu562	0	0	0	0	1	NA	k__Bacteria	p__Proteobacteria	c__Alphaproteobacteria	o__Rickettsiales	f__Rickettsiaceae	NA	NA
Otu604	0	NA	NA	NA	NA	NA	k__Bacteria	p__Bacteroidetes	NA	NA	NA	NA	NA
Otu996	1.29329	4.05932	3.5999	1.12762	0.259481	NA	k__Bacteria	p__Firmicutes	c__Clostridia	o__Clostridiales	f__Ruminococcaceae	g__Ruminococcus_2	NA
Otu712	0.0527192	-0.130126	3.66373	-0.0355173	0.971667	NA	k__Bacteria	p__Chloroflexi	c__SAR202_clade	NA	NA	NA	NA
Otu641	7.42214	-7.25418	2.00384	-3.62013	0.000294452	0.00655723	k__Bacteria	p__Proteobacteria	c__Gammaproteobacteria	o__Oceanospirillales	f__Hahellaceae	g__Hahella	s__Hahella_sp._H94
Otu738	6.21569	6.15507	3.5959	1.71169	0.0869534	0.331063	k__Bacteria	p__Firmicutes	c__Bacilli	o__Lactobacillales	f__Lactobacillaceae	g__Lactobacillus	NA
Otu600	3.16833	-0.937789	2.64385	-0.354706	0.72281	0.855862	k__Bacteria	p__Bacteroidetes	NA	NA	NA	NA	NA
Otu1367	3.88701	1.27459	1.63383	0.780121	0.43532	0.6982	k__Bacteria	p__Proteobacteria	c__Gammaproteobacteria	o__Pseudomonadales	f__Pseudomonadaceae	g__Pseudomonas	NA
Otu895	0	NA	NA	NA	NA	NA	k__Bacteria	p__Proteobacteria	c__Alphaproteobacteria	o__Rickettsiales	f__SHWN-night2	NA	NA
Otu690	0.0151711	-1.2571	3.66633	-0.342877	0.731691	NA	k__Bacteria	p__Bacteroidetes	c__Flavobacteriia	o__Flavobacteriales	f__Flavobacteriaceae	g__Wenyingzhuangia	NA
Otu628	2.57631	2.40442	1.79428	1.34005	0.18023	0.415037	k__Bacteria	p__Actinobacteria	c__Actinobacteria	o__Propionibacteriales	f__Propionibacteriaceae	g__Propionibacterium	s__unidentified
Otu1491	0	0	0	0	1	NA	k__Bacteria	p__Bacteroidetes	c__Bacteroidia	o__Bacteroidales	f__Bacteroidaceae	g__Bacteroides	s__unidentified
Otu701	7.48307	-0.576877	3.66633	-0.157344	0.874973	0.939907	k__Bacteria	p__Bacteroidetes	c__Flavobacteriia	o__Flavobacteriales	f__Cryomorphaceae	g__NS10_marine_group	NA
Otu1213	0.210144	0.815863	3.64197	0.224017	0.822744	NA	k__Bacteria	p__Proteobacteria	c__Gammaproteobacteria	o__Oceanospirillales	f__Halomonadaceae	g__Halomonas	s__Halomonas_taeanensis
Otu608	0	NA	NA	NA	NA	NA	k__Bacteria	p__Planctomycetes	c__Phycisphaerae	o__Phycisphaerales	f__Phycisphaeraceae	g__Urania-1B-19_marine_sediment_group	NA
Otu185	0.0970428	-1.49755	3.66633	-0.40846	0.682936	NA	k__Bacteria	p__Bacteroidetes	c__Flavobacteriia	o__Flavobacteriales	f__Flavobacteriaceae	g__Polaribacter	NA
Otu831	0	NA	NA	NA	NA	NA	k__Bacteria	p__Bacteroidetes	c__Flavobacteriia	o__Flavobacteriales	f__Flavobacteriaceae	NA	NA
Otu693	4.98872	-5.11475	2.56485	-1.99417	0.0461338	0.249369	k__Bacteria	p__Bacteroidetes	c__Flavobacteriia	o__Flavobacteriales	f__Flavobacteriaceae	g__Pseudofulvibacter	NA
Otu1015	1.66957	-1.25709	3.57382	-0.35175	0.725026	0.855862	k__Bacteria	p__Proteobacteria	c__Gammaproteobacteria	o__Cellvibrionales	f__Halieaceae	g__OM60[NOR5]_clade	NA
Otu1071	6.42007	1.0328	1.98384	0.520605	0.602642	0.826847	k__Bacteria	p__Proteobacteria	c__Alphaproteobacteria	o__Caulobacterales	f__Hyphomonadaceae	NA	NA
Otu948	0.296874	1.92274	3.61756	0.531503	0.59507	NA	k__Bacteria	p__Bacteroidetes	c__Cytophagia	o__Cytophagales	f__Flammeovirgaceae	g__Ekhidna	NA
Otu645	0.240835	-2.6618	3.65953	-0.727362	0.467004	NA	k__Bacteria	p__Gracilibacteria	NA	NA	NA	NA	NA
Otu1120	7.81551	6.1588	2.14832	2.8668	0.0041464	0.05134	k__Bacteria	p__Proteobacteria	c__Gammaproteobacteria	o__Vibrionales	f__Vibrionaceae	NA	NA
Otu1277	0.777919	3.09609	3.60485	0.858868	0.390413	NA	k__Bacteria	p__Bacteroidetes	c__Flavobacteriia	o__Flavobacteriales	f__NS9_marine_group	NA	NA
Otu681	0	0	0	0	1	NA	k__Bacteria	p__Bacteroidetes	c__Cytophagia	o__Cytophagales	f__Flammeovirgaceae	NA	NA
Otu889	0.301654	1.85455	3.61866	0.512496	0.608304	NA	k__Bacteria	p__Proteobacteria	c__Gammaproteobacteria	o__KI89A_clade	NA	NA	NA
Otu656	0	NA	NA	NA	NA	NA	k__Bacteria	p__Bacteroidetes	c__Sphingobacteriia	o__Sphingobacteriales	f__Saprospiraceae	NA	NA
Otu773	0.213413	-1.73945	3.66628	-0.474445	0.635183	NA	k__Bacteria	p__Proteobacteria	c__Gammaproteobacteria	o__BD7-8_marine_group	NA	NA	NA
Otu1723	5.60342	-0.696864	1.85213	-0.376249	0.706732	0.855862	k__Bacteria	p__Proteobacteria	c__Alphaproteobacteria	o__Rickettsiales	f__Rickettsiales_Incertae_Sedis	g__Candidatus_Lariskella	NA
Otu1180	0	NA	NA	NA	NA	NA	k__Bacteria	NA	NA	NA	NA	NA	NA
Otu3306	0	0	0	0	1	NA	k__Bacteria	p__Proteobacteria	c__Alphaproteobacteria	NA	NA	NA	NA
Otu623	0	NA	NA	NA	NA	NA	k__Bacteria	p__Acidobacteria	c__Holophagae	o__Subgroup_10	f__CA002	NA	NA
Otu753	0	NA	NA	NA	NA	NA	k__Bacteria	p__Bacteroidetes	NA	NA	NA	NA	NA
Otu3450	0.456834	-1.25709	3.66633	-0.342875	0.731692	NA	k__Bacteria	p__Firmicutes	c__Clostridia	o__Clostridiales	f__Peptostreptococcaceae	NA	NA
Otu616	5.33272	-6.77577	3.62188	-1.87079	0.0613744	0.277401	k__Bacteria	p__Proteobacteria	NA	NA	NA	NA	NA
Otu678	0	NA	NA	NA	NA	NA	k__Bacteria	p__Bacteroidetes	c__Sphingobacteriia	o__Sphingobacteriales	f__Saprospiraceae	NA	NA
Otu1776	0.799569	1.25843	3.59912	0.349649	0.726602	NA	k__Bacteria	p__Proteobacteria	c__Alphaproteobacteria	o__Rhodospirillales	f__Rhodospirillaceae	NA	NA
Otu629	6.13451	-6.97436	2.0669	-3.37432	0.000739992	0.0129835	k__Bacteria	p__Actinobacteria	c__Actinobacteria	o__Corynebacteriales	f__Dietziaceae	g__Dietzia	NA
Otu2112	0.511053	-1.25709	3.66633	-0.342875	0.731692	NA	k__Bacteria	p__Proteobacteria	c__Deltaproteobacteria	o__SAR324_clade[Marine_group_B]	NA	NA	NA
Otu3848	0	0	0	0	1	NA	k__Bacteria	p__Proteobacteria	c__Alphaproteobacteria	o__Rhodobacterales	f__Rhodobacteraceae	NA	NA
Otu1375	0	0	0	0	1	NA	k__Bacteria	p__Proteobacteria	c__AEGEAN-245	NA	NA	NA	NA
Otu779	4.64557	-0.122104	2.57104	-0.0474923	0.962121	0.989464	k__Bacteria	p__Proteobacteria	c__Alphaproteobacteria	o__Rhodobacterales	f__Rhodobacteraceae	NA	NA
Otu877	0.491872	-2.45303	3.66171	-0.669913	0.502913	NA	k__Bacteria	p__Proteobacteria	c__Alphaproteobacteria	o__Rhodospirillales	f__Rhodospirillaceae	g__AEGEAN-169_marine_group	NA
Otu666	0	NA	NA	NA	NA	NA	k__Bacteria	p__Proteobacteria	c__AEGEAN-245	NA	NA	NA	NA
Otu702	0	0	0	0	1	NA	k__Bacteria	p__Chlamydiae	c__Chlamydiae	o__Chlamydiales	f__Simkaniaceae	NA	NA
Otu739	5.01774	-2.33995	2.2616	-1.03464	0.300836	0.560077	k__Bacteria	p__Proteobacteria	c__Alphaproteobacteria	o__Rhodobacterales	f__Rhodobacteraceae	NA	NA
Otu864	3.80551	-6.17876	2.34823	-2.63125	0.00850723	0.0820948	k__Bacteria	p__Proteobacteria	c__Gammaproteobacteria	o__Oceanospirillales	f__Alcanivoracaceae	g__Alcanivorax	NA
Otu2652	0	0	0	0	1	NA	k__Bacteria	p__Firmicutes	c__Clostridia	o__Clostridiales	f__Peptostreptococcaceae	g__Peptoclostridium	NA
Otu811	0.301381	-1.49754	3.66633	-0.408459	0.682937	NA	k__Bacteria	p__Proteobacteria	c__Gammaproteobacteria	o__Oceanospirillales	f__SAR86_clade	NA	NA
Otu661	0.0303422	-1.2571	3.66633	-0.342877	0.731691	NA	k__Bacteria	p__Proteobacteria	c__Gammaproteobacteria	o__Oceanospirillales	f__Hahellaceae	g__Endozoicomonas	NA
Otu1113	1.16411	-1.01643	2.75615	-0.368786	0.712287	NA	k__Archaea	p__Thaumarchaeota	c__Marine_Group_I	o__Unknown_Order	f__Unknown_Family	g__Candidatus_Nitrosopumilus	NA
Otu772	0.478941	1.3722	3.61861	0.379207	0.704534	NA	k__Bacteria	p__Proteobacteria	c__Gammaproteobacteria	o__Thiotrichales	f__Thiotrichales_Incertae_Sedis	NA	NA
Otu1018	0.0905597	-1.2571	3.66633	-0.342877	0.731691	NA	k__Bacteria	p__Bacteroidetes	c__Cytophagia	o__Cytophagales	f__Flammeovirgaceae	g__Ekhidna	NA
Otu719	4.81565	2.80704	2.51462	1.11629	0.264298	0.520505	k__Bacteria	p__Proteobacteria	c__Deltaproteobacteria	o__Oligoflexales	f__Oligoflexaceae	NA	NA
Otu1005	5.98916	2.30806	2.81287	0.820536	0.41191	0.679476	k__Bacteria	p__Proteobacteria	c__Gammaproteobacteria	o__Alteromonadales	f__Alteromonadaceae	NA	NA
Otu655	0	NA	NA	NA	NA	NA	k__Bacteria	p__Proteobacteria	c__Gammaproteobacteria	o__Cellvibrionales	f__Cellvibrionaceae	NA	NA
Otu796	0	NA	NA	NA	NA	NA	k__Bacteria	p__Actinobacteria	c__Acidimicrobiia	o__Acidimicrobiales	f__Acidimicrobiaceae	NA	NA
Otu694	0.878588	2.43663	3.61073	0.67483	0.499784	NA	k__Bacteria	p__Proteobacteria	c__Deltaproteobacteria	o__Myxococcales	f__Nannocystaceae	NA	NA
Otu905	0	0	0	0	1	NA	k__Bacteria	p__Proteobacteria	c__Gammaproteobacteria	o__Alteromonadales	f__Colwelliaceae	g__Colwellia	NA
Otu2907	3.48521	1.24119	3.39069	0.366058	0.714322	0.855862	k__Bacteria	p__Bacteroidetes	c__Bacteroidia	o__Bacteroidales	f__Prevotellaceae	g__Prevotella_9	NA
Otu786	2.39965	-4.27732	2.94912	-1.45037	0.146954	0.390853	k__Bacteria	p__Proteobacteria	c__Alphaproteobacteria	o__Rhizobiales	f__Rhodobiaceae	g__Rhodobium	NA
Otu688	0.0209555	-0.896432	3.66633	-0.244504	0.806841	NA	k__Bacteria	p__Proteobacteria	NA	NA	NA	NA	NA
Otu710	1.70117	3.82475	3.60082	1.06219	0.28815	0.545225	k__Bacteria	p__Proteobacteria	c__Gammaproteobacteria	o__Oceanospirillales	f__Oceanospirillaceae	g__Oceaniserpentilla	s__gamma_proteobacterium_Yb010
Otu873	3.85786	-6.31508	2.54916	-2.47732	0.0132373	0.118672	k__Bacteria	p__Proteobacteria	c__Alphaproteobacteria	o__Rickettsiales	f__SAR116_clade	NA	NA
Otu923	1.499	3.91647	3.60044	1.08777	0.276695	NA	k__Bacteria	p__Proteobacteria	c__Gammaproteobacteria	o__Xanthomonadales	NA	NA	NA
Otu922	0	NA	NA	NA	NA	NA	k__Bacteria	p__Bacteroidetes	NA	NA	NA	NA	NA
Otu1414	5.35154	1.38266	2.38154	0.580574	0.561528	0.800287	k__Bacteria	p__Verrucomicrobia	c__Opitutae	o__Puniceicoccales	f__Puniceicoccaceae	g__Coraliomargarita	NA
Otu2146	1.07223	0.15004	3.59701	0.0417123	0.966728	NA	k__Bacteria	p__Proteobacteria	c__Deltaproteobacteria	o__Myxococcales	f__Nannocystaceae	NA	NA
Otu747	0	NA	NA	NA	NA	NA	k__Bacteria	p__Proteobacteria	c__Gammaproteobacteria	o__Oceanospirillales	f__OM182_clade	NA	NA
Otu1126	3.52848	-1.23467	2.81423	-0.438724	0.660862	0.847639	k__Bacteria	p__Proteobacteria	c__Gammaproteobacteria	o__Legionellales	f__Coxiellaceae	g__Coxiella	NA
Otu674	0	NA	NA	NA	NA	NA	k__Bacteria	p__Proteobacteria	c__Gammaproteobacteria	o__Thiotrichales	f__Gven-D09	NA	NA
Otu11	0	NA	NA	NA	NA	NA	k__Bacteria	p__Proteobacteria	c__Alphaproteobacteria	o__SAR11_clade	f__Surface_1	NA	NA
Otu1290	0.614313	2.97934	3.60571	0.826285	0.408642	NA	k__Bacteria	p__Proteobacteria	c__Gammaproteobacteria	o__Xanthomonadales	NA	NA	NA
Otu4065	0	NA	NA	NA	NA	NA	k__Bacteria	p__Proteobacteria	c__Alphaproteobacteria	o__Rhodospirillales	f__Rhodospirillaceae	g__AEGEAN-169_marine_group	NA
Otu684	0	NA	NA	NA	NA	NA	k__Bacteria	p__Proteobacteria	c__Gammaproteobacteria	o__Cellvibrionales	NA	NA	NA
Otu2902	4.2795	-1.2571	2.84879	-0.441274	0.659015	0.847639	k__Bacteria	p__Bacteroidetes	c__Flavobacteriia	o__Flavobacteriales	f__Flavobacteriaceae	g__Wenyingzhuangia	NA
Otu720	1.59573	3.87167	3.26095	1.18728	0.235116	0.482152	k__Bacteria	p__Planctomycetes	c__OM190	NA	NA	NA	NA
Otu1637	2.21087	4.4325	2.51296	1.76386	0.0777562	0.317048	k__Bacteria	p__Proteobacteria	c__Deltaproteobacteria	o__Desulfobacterales	f__Desulfobacteraceae	g__Sva0081_sediment_group	NA
Otu997	0.873859	-3.31316	3.65007	-0.907697	0.364038	NA	k__Bacteria	p__Bacteroidetes	c__Flavobacteriia	o__Flavobacteriales	f__Flavobacteriaceae	NA	NA
Otu1067	0	0	0	0	1	NA	k__Bacteria	p__Marinimicrobia_[SAR406_clade]	NA	NA	NA	NA	NA
Otu704	5.94006	-3.5665	2.46437	-1.44722	0.147834	0.390853	k__Bacteria	p__Proteobacteria	c__Alphaproteobacteria	o__Rickettsiales	f__Rickettsiaceae	NA	NA
Otu833	0	NA	NA	NA	NA	NA	k__Bacteria	p__Proteobacteria	c__Gammaproteobacteria	NA	NA	NA	NA
Otu733	0.471044	-1.25709	3.66633	-0.342875	0.731692	NA	k__Bacteria	p__Proteobacteria	c__Gammaproteobacteria	NA	NA	NA	NA
Otu957	0.7366	-3.82881	3.64246	-1.05116	0.293184	NA	k__Bacteria	p__Proteobacteria	c__Alphaproteobacteria	o__Rickettsiales	f__SAR116_clade	NA	NA
Otu1158	0	NA	NA	NA	NA	NA	k__Bacteria	p__Marinimicrobia_[SAR406_clade]	c__marine_metagenome	NA	NA	NA	NA
Otu1697	0.55867	-3.49661	3.64726	-0.958694	0.337713	NA	k__Bacteria	p__Proteobacteria	c__Alphaproteobacteria	o__Rhodobacterales	f__Rhodobacteraceae	NA	NA
Otu1370	3.35557	0.884992	2.78306	0.317992	0.750491	0.870174	k__Bacteria	p__Bacteroidetes	c__Cytophagia	o__Cytophagales	f__Flammeovirgaceae	g__Fabibacter	NA
Otu697	0	NA	NA	NA	NA	NA	k__Bacteria	p__Bacteroidetes	NA	NA	NA	NA	NA
Otu8374	0.500461	-2.00918	3.31617	-0.605873	0.544599	NA	k__Bacteria	p__Bacteroidetes	c__Flavobacteriia	o__Flavobacteriales	f__Flavobacteriaceae	g__Tenacibaculum	NA
Otu1035	1.81059	2.03407	3.61587	0.562541	0.573747	0.804358	k__Bacteria	p__Proteobacteria	c__Gammaproteobacteria	o__Oceanospirillales	f__Hahellaceae	g__Endozoicomonas	NA
Otu1029	0	NA	NA	NA	NA	NA	k__Bacteria	p__Proteobacteria	c__Betaproteobacteria	o__Methylophilales	f__Methylophilaceae	g__OM43_clade	NA
Otu685	5.48341	-3.00449	2.10594	-1.42667	0.153674	0.390853	k__Bacteria	p__Proteobacteria	c__Gammaproteobacteria	o__Thiotrichales	f__Thiotrichales_Incertae_Sedis	g__Caedibacter	NA
Otu879	5.40864	0.85855	2.28903	0.375072	0.707607	0.855862	k__Bacteria	p__Proteobacteria	c__Gammaproteobacteria	o__Alteromonadales	f__Shewanellaceae	g__Shewanella	NA
Otu3234	0.134022	-1.73945	3.66628	-0.474445	0.635183	NA	k__Bacteria	p__Bacteroidetes	c__Flavobacteriia	o__Flavobacteriales	f__Flavobacteriaceae	g__NS5_marine_group	NA
Otu668	0	NA	NA	NA	NA	NA	k__Bacteria	p__Proteobacteria	c__Alphaproteobacteria	o__Rickettsiales	f__LWSR-14	NA	NA
Otu2107	0.133797	-2.20261	3.66421	-0.601115	0.547763	NA	k__Bacteria	p__Actinobacteria	c__Actinobacteria	o__Micrococcales	f__Microbacteriaceae	NA	NA
Otu1226	0.567287	2.86969	3.60658	0.795683	0.426216	NA	k__Bacteria	p__Proteobacteria	c__Betaproteobacteria	o__Burkholderiales	f__Alcaligenaceae	g__MWH-UniP1_aquatic_group	NA
Otu1801	0	NA	NA	NA	NA	NA	k__Bacteria	p__Actinobacteria	c__Acidimicrobiia	o__Acidimicrobiales	f__Sva0996_marine_group	NA	NA
Otu1020	4.88331	-6.64979	3.01759	-2.20367	0.0275474	0.199374	k__Bacteria	p__Verrucomicrobia	c__Verrucomicrobiae	o__Verrucomicrobiales	f__Rubritaleaceae	g__Rubritalea	NA
Otu672	1.11064	3.83978	3.60076	1.06638	0.286252	NA	k__Bacteria	p__Proteobacteria	c__Gammaproteobacteria	NA	NA	NA	NA
Otu771	5.30987	-6.77088	2.96535	-2.28333	0.0224109	0.170735	k__Bacteria	p__Proteobacteria	c__Deltaproteobacteria	o__Bdellovibrionales	f__Bacteriovoracaceae	g__Halobacteriovorax	NA
Otu1446	0.543234	0.128651	3.61429	0.0355952	0.971605	NA	k__Bacteria	p__Proteobacteria	c__Alphaproteobacteria	o__Rickettsiales	f__SAR116_clade	NA	NA
Otu794	0.908574	-4.23925	3.63693	-1.16561	0.243772	NA	k__Bacteria	p__Proteobacteria	c__Gammaproteobacteria	o__Alteromonadales	f__Colwelliaceae	g__Thalassotalea	NA
Otu942	0	NA	NA	NA	NA	NA	k__Bacteria	p__Proteobacteria	c__Alphaproteobacteria	o__Rhodospirillales	f__Rhodospirillaceae	NA	NA
Otu1043	1.08777	1.63344	3.6226	0.450904	0.652059	NA	k__Bacteria	p__Proteobacteria	c__Gammaproteobacteria	o__Alteromonadales	f__Colwelliaceae	NA	NA
Otu716	4.11263	-1.2571	2.87305	-0.437547	0.661715	0.847639	k__Bacteria	p__Proteobacteria	c__Gammaproteobacteria	NA	NA	NA	NA
Otu3827	0.456834	-3.31271	3.65008	-0.907572	0.364105	NA	k__Bacteria	p__Firmicutes	c__Clostridia	o__Clostridiales	NA	NA	NA
Otu15714	0	NA	NA	NA	NA	NA	k__Bacteria	p__Proteobacteria	c__Alphaproteobacteria	o__Rickettsiales	f__SAR116_clade	NA	NA
Otu711	0	0	0	0	1	NA	k__Bacteria	p__Proteobacteria	c__Gammaproteobacteria	NA	NA	NA	NA
Otu2194	0	0	0	0	1	NA	k__Bacteria	p__Proteobacteria	c__Alphaproteobacteria	o__SAR11_clade	f__Deep_1	NA	NA
Otu836	4.98239	4.13918	2.15631	1.91957	0.0549128	0.267181	k__Bacteria	p__Proteobacteria	c__Gammaproteobacteria	o__Oceanospirillales	f__Oceanospirillaceae	g__Balneatrix	NA
Otu914	0	NA	NA	NA	NA	NA	k__Bacteria	p__Gracilibacteria	NA	NA	NA	NA	NA
Otu1701	0.207961	0.815863	3.64197	0.224017	0.822744	NA	k__Bacteria	p__Proteobacteria	c__Alphaproteobacteria	o__SB1-18	NA	NA	NA
Otu752	0.665521	2.74253	3.60568	0.760613	0.446888	NA	k__Bacteria	p__Proteobacteria	c__Gammaproteobacteria	o__Alteromonadales	f__Colwelliaceae	g__Thalassotalea	s__Thalassomonas_sp._Za6a-17
Otu797	4.27948	5.78221	2.19235	2.63745	0.0083532	0.0820948	k__Bacteria	p__Proteobacteria	c__Deltaproteobacteria	o__Desulfuromonadales	f__GR-WP33-58	NA	NA
Otu1075	1.42278	-4.24197	3.33063	-1.27362	0.202797	NA	k__Bacteria	p__Proteobacteria	c__Alphaproteobacteria	o__Rickettsiales	f__SAR116_clade	NA	NA
Otu799	0	NA	NA	NA	NA	NA	k__Bacteria	p__Bacteroidetes	c__Cytophagia	o__Cytophagales	f__Flammeovirgaceae	g__Fulvivirga	NA
Otu1252	4.66871	1.56073	1.29915	1.20135	0.229616	0.479819	k__Bacteria	p__Proteobacteria	c__Alphaproteobacteria	o__Rickettsiales	f__Rickettsiaceae	NA	NA
Otu757	0	0	0	0	1	NA	k__Bacteria	p__Proteobacteria	c__Deltaproteobacteria	o__Bdellovibrionales	f__Bdellovibrionaceae	g__OM27_clade	NA
Otu1833	2.91562	2.52058	3.60982	0.698254	0.485018	0.742924	k__Bacteria	p__Bacteroidetes	c__Cytophagia	o__Cytophagales	NA	NA	NA
Otu1448	1.37941	1.57385	3.15677	0.498562	0.618088	NA	k__Bacteria	p__Bacteroidetes	c__Flavobacteriia	o__Flavobacteriales	f__Flavobacteriaceae	g__Lutimonas	NA
Otu740	0	0	0	0	1	NA	k__Bacteria	NA	NA	NA	NA	NA	NA
Otu1207	0.464594	-1.25709	3.66633	-0.342875	0.731692	NA	k__Bacteria	p__Proteobacteria	c__Alphaproteobacteria	o__Rhodospirillales	f__Rhodospirillaceae	NA	NA
Otu722	3.69914	-1.2571	2.81722	-0.446219	0.655439	0.847096	k__Bacteria	p__Proteobacteria	c__Alphaproteobacteria	o__Rickettsiales	f__Rickettsiales_Incertae_Sedis	g__Candidatus_Lariskella	NA
Otu816	0.175731	1.19143	3.63252	0.327989	0.74292	NA	k__Bacteria	p__Chloroflexi	c__JG30-KF-CM66	NA	NA	NA	NA
Otu809	2.12273	-5.21814	3.628	-1.4383	0.15035	0.390853	k__Bacteria	p__Bacteroidetes	c__Flavobacteriia	o__Flavobacteriales	f__Cryomorphaceae	g__Crocinitomix	NA
Otu926	0	0	0	0	1	NA	k__Bacteria	p__Proteobacteria	c__Gammaproteobacteria	o__Alteromonadales	f__Alteromonadaceae	NA	NA
Otu2562	2.80891	2.36255	3.06697	0.770322	0.441109	0.701654	k__Bacteria	p__Proteobacteria	c__Gammaproteobacteria	o__Oceanospirillales	f__Oceanospirillaceae	g__Pseudospirillum	NA
Otu1003	4.08252	-6.39135	2.95719	-2.16129	0.0306727	0.204382	k__Bacteria	p__Bacteroidetes	c__Flavobacteriia	o__Flavobacteriales	f__Flavobacteriaceae	NA	NA
Otu746	0	0	0	0	1	NA	k__Bacteria	p__Proteobacteria	c__Gammaproteobacteria	NA	NA	NA	NA
Otu849	0.146689	0.939954	3.63881	0.258314	0.796165	NA	k__Bacteria	p__Firmicutes	c__Bacilli	o__Bacillales	f__Staphylococcaceae	g__Staphylococcus	NA
Otu764	0	NA	NA	NA	NA	NA	k__Bacteria	p__Bacteroidetes	c__Flavobacteriia	o__Flavobacteriales	f__Flavobacteriaceae	g__Wenyingzhuangia	NA
Otu331	0.120851	-0.896428	3.66633	-0.244503	0.806841	NA	k__Bacteria	p__Bacteroidetes	c__Flavobacteriia	o__Flavobacteriales	f__Flavobacteriaceae	g__NS5_marine_group	NA
Otu4522	0.406075	-1.25709	3.66633	-0.342875	0.731692	NA	k__Bacteria	p__Proteobacteria	c__Gammaproteobacteria	o__Enterobacteriales	f__Enterobacteriaceae	NA	NA
Otu867	1.09095	2.60284	3.60215	0.72258	0.469938	NA	k__Bacteria	p__Proteobacteria	NA	NA	NA	NA	NA
Otu1897	0	NA	NA	NA	NA	NA	k__Bacteria	p__Firmicutes	c__Clostridia	o__Clostridiales	f__Lachnospiraceae	g__Blautia	NA
Otu857	0	NA	NA	NA	NA	NA	k__Bacteria	p__Firmicutes	c__Clostridia	o__Clostridiales	f__Ruminococcaceae	g__Ruminococcus_2	NA
Otu1271	1.08852	-2.39186	3.14891	-0.759585	0.447503	NA	k__Bacteria	p__Proteobacteria	c__Gammaproteobacteria	o__Oceanospirillales	f__Oceanospirillaceae	g__Amphritea	s__Amphritea_sp._RA1
Otu1044	4.50245	-1.75997	1.58379	-1.11124	0.266467	0.522998	k__Bacteria	p__Proteobacteria	c__Gammaproteobacteria	o__Thiotrichales	f__Thiotrichales_Incertae_Sedis	g__Caedibacter	NA
Otu717	5.82444	-1.46282	2.2138	-0.660772	0.508759	0.757252	k__Bacteria	p__Proteobacteria	c__Alphaproteobacteria	o__Rickettsiales	f__Rickettsiaceae	NA	NA
Otu258	0	NA	NA	NA	NA	NA	k__Bacteria	p__Proteobacteria	c__Alphaproteobacteria	o__SAR11_clade	f__Surface_1	NA	NA
Otu998	0.0925669	-1.2571	3.66633	-0.342877	0.731691	NA	k__Bacteria	p__Proteobacteria	c__Alphaproteobacteria	o__Rhodobacterales	f__Rhodobacteraceae	NA	NA
Otu1413	2.0121	0.0628264	2.6738	0.023497	0.981254	0.991815	k__Bacteria	p__Proteobacteria	c__Gammaproteobacteria	o__Pseudomonadales	f__Moraxellaceae	g__Acinetobacter	NA
Otu881	0	NA	NA	NA	NA	NA	k__Bacteria	p__Proteobacteria	c__Gammaproteobacteria	o__Oceanospirillales	f__SAR86_clade	NA	NA
Otu1045	0.193304	1.32786	3.62914	0.365888	0.714448	NA	k__Bacteria	p__Marinimicrobia_[SAR406_clade]	NA	NA	NA	NA	NA
Otu1651	2.20737	-4.49084	2.96954	-1.5123	0.130457	0.389277	k__Bacteria	p__Bacteroidetes	c__Flavobacteriia	o__Flavobacteriales	f__Cryomorphaceae	g__Fluviicola	NA
Otu783	0	NA	NA	NA	NA	NA	k__Bacteria	p__Bacteroidetes	c__Flavobacteriia	o__Flavobacteriales	NA	NA	NA
Otu3082	0	0	0	0	1	NA	k__Bacteria	p__Firmicutes	NA	NA	NA	NA	NA
Otu2156	1.49546	4.25131	3.59925	1.18117	0.237537	NA	k__Bacteria	p__Proteobacteria	c__Gammaproteobacteria	o__Xanthomonadales	f__JTB255_marine_benthic_group	NA	NA
Otu7141	0	NA	NA	NA	NA	NA	k__Bacteria	p__Proteobacteria	c__Alphaproteobacteria	o__Rhodospirillales	f__Rhodospirillaceae	g__AEGEAN-169_marine_group	NA
Otu777	2.52268	-1.9082	2.67376	-0.713674	0.475429	0.734062	k__Bacteria	NA	NA	NA	NA	NA	NA
Otu821	3.56956	5.52191	3.59657	1.53533	0.124703	0.389277	k__Bacteria	p__Proteobacteria	c__Deltaproteobacteria	o__Bdellovibrionales	f__Bacteriovoracaceae	NA	NA
Otu1374	0	0	0	0	1	NA	k__Archaea	p__Euryarchaeota	c__Thermoplasmata	o__Thermoplasmatales	f__Marine_Group_II	NA	NA
Otu845	0	NA	NA	NA	NA	NA	k__Bacteria	p__Bacteroidetes	c__Sphingobacteriia	o__Sphingobacteriales	f__Saprospiraceae	g__Aureispira	NA
Otu1134	0.462834	-1.25709	3.66633	-0.342875	0.731692	NA	k__Bacteria	p__Proteobacteria	c__Alphaproteobacteria	o__Rickettsiales	f__SAR116_clade	NA	NA
Otu2813	2.55278	-1.35806	3.29802	-0.411782	0.680499	0.855862	k__Bacteria	p__Bacteroidetes	c__Flavobacteriia	o__Flavobacteriales	f__Cryomorphaceae	g__Crocinitomix	NA
Otu743	0	NA	NA	NA	NA	NA	k__Bacteria	p__Proteobacteria	c__Gammaproteobacteria	o__Chromatiales	f__Granulosicoccaceae	g__Granulosicoccus	NA
Otu1531	1.6608	4.0146	3.23619	1.24053	0.214779	0.462294	k__Bacteria	p__Proteobacteria	c__Gammaproteobacteria	o__Order_Incertae_Sedis	f__Family_Incertae_Sedis	g__Marinicella	NA
Otu775	0.163685	0.81585	3.64197	0.224014	0.822747	NA	k__Bacteria	p__Proteobacteria	c__Gammaproteobacteria	o__Oceanospirillales	f__Oceanospirillaceae	g__Oleispira	NA
Otu15371	0	0	0	0	1	NA	k__Bacteria	p__Bacteroidetes	c__Flavobacteriia	o__Flavobacteriales	f__Flavobacteriaceae	NA	NA
Otu834	0	0	0	0	1	NA	k__Bacteria	p__Tenericutes	c__Mollicutes	o__Mycoplasmatales	f__Mycoplasmataceae	g__Mycoplasma	NA
Otu885	1.6798	-3.60205	3.6458	-0.988	0.323153	0.581072	k__Bacteria	p__Proteobacteria	c__Gammaproteobacteria	o__Alteromonadales	f__Colwelliaceae	g__Thalassotalea	NA
Otu1157	1.77355	0.60977	3.48633	0.174903	0.861156	0.935156	k__Bacteria	p__Bacteroidetes	NA	NA	NA	NA	NA
Otu1209	0	NA	NA	NA	NA	NA	k__Bacteria	p__Proteobacteria	c__Alphaproteobacteria	o__Rhodospirillales	f__Rhodospirillaceae	g__AEGEAN-169_marine_group	NA
Otu446	0.0462834	-1.2571	3.66633	-0.342877	0.731691	NA	k__Bacteria	p__Bacteroidetes	c__Flavobacteriia	o__Flavobacteriales	f__Cryomorphaceae	g__Owenweeksia	NA
Otu1241	0.359022	2.19984	3.61358	0.60877	0.542677	NA	k__Bacteria	p__Proteobacteria	c__Deltaproteobacteria	o__Desulfuromonadales	f__GR-WP33-58	NA	NA
Otu784	2.05452	-5.40371	3.62688	-1.48991	0.136249	0.390853	k__Bacteria	p__Bacteroidetes	c__Flavobacteriia	o__Flavobacteriales	f__Cryomorphaceae	g__Owenweeksia	NA
Otu801	0.409211	2.38153	3.61135	0.659457	0.509602	NA	k__Bacteria	p__Proteobacteria	c__Deltaproteobacteria	o__Bdellovibrionales	f__Bdellovibrionaceae	g__OM27_clade	NA
Otu1565	0	0	0	0	1	NA	k__Bacteria	p__Firmicutes	c__Clostridia	o__Clostridiales	f__Lachnospiraceae	g__Blautia	NA
Otu1654	0	NA	NA	NA	NA	NA	k__Bacteria	p__Firmicutes	c__Clostridia	o__Clostridiales	f__Ruminococcaceae	g__Faecalibacterium	NA
Otu2328	3.2397	-0.448324	3.27477	-0.136902	0.891108	0.94844	k__Bacteria	p__Proteobacteria	c__Gammaproteobacteria	o__Thiotrichales	f__Thiotrichales_Incertae_Sedis	g__Caedibacter	NA
Otu888	0	NA	NA	NA	NA	NA	k__Bacteria	p__Proteobacteria	c__Gammaproteobacteria	NA	NA	NA	NA
Otu859	0.167644	-1.2571	3.66633	-0.342876	0.731692	NA	k__Bacteria	p__Proteobacteria	c__Gammaproteobacteria	o__Oceanospirillales	f__SAR86_clade	NA	NA
Otu758	0	NA	NA	NA	NA	NA	k__Bacteria	p__Proteobacteria	c__Deltaproteobacteria	o__Bdellovibrionales	f__Bdellovibrionaceae	g__OM27_clade	NA
Otu785	0	NA	NA	NA	NA	NA	k__Bacteria	p__Bacteroidetes	c__Cytophagia	o__Cytophagales	f__Flammeovirgaceae	g__Candidatus_Amoebophilus	NA
Otu767	4.46387	0.46409	2.52607	0.18372	0.854233	0.935156	k__Bacteria	p__Proteobacteria	c__Gammaproteobacteria	o__Oceanospirillales	f__CrystalBog021C3	NA	NA
Otu1489	5.24495	4.52327	3.59788	1.2572	0.20868	0.457673	k__Bacteria	p__Proteobacteria	c__Gammaproteobacteria	o__Vibrionales	f__Vibrionaceae	g__Vibrio	NA
Otu1289	0	0	0	0	1	NA	k__Bacteria	p__Firmicutes	c__Clostridia	o__Clostridiales	f__Lachnospiraceae	g__[Eubacterium]_hallii_group	NA
Otu1287	0	0	0	0	1	NA	k__Bacteria	p__Marinimicrobia_[SAR406_clade]	NA	NA	NA	NA	NA
Otu963	0.546675	0.808067	3.63011	0.222601	0.823846	NA	k__Bacteria	p__Bacteroidetes	c__Flavobacteriia	o__Flavobacteriales	f__Flavobacteriaceae	g__NS4_marine_group	NA
Otu766	4.30585	0.37026	2.12547	0.174202	0.861707	0.935156	k__Bacteria	p__Proteobacteria	c__Gammaproteobacteria	o__Oceanospirillales	NA	NA	NA
Otu1056	0.0670111	-1.49755	3.66633	-0.40846	0.682936	NA	k__Bacteria	p__Bacteroidetes	c__Flavobacteriia	o__Flavobacteriales	f__Flavobacteriaceae	g__NS5_marine_group	NA
Otu1679	1.57473	1.50438	3.19512	0.470836	0.637758	0.837328	k__Bacteria	p__Proteobacteria	c__Gammaproteobacteria	o__Thiotrichales	f__Thiotrichales_Incertae_Sedis	g__Candidatus_Endoecteinascidia	NA
Otu1078	0.41911	2.43517	3.61074	0.674424	0.500042	NA	k__Bacteria	p__Proteobacteria	c__Alphaproteobacteria	o__Rhodospirillales	f__Rhodospirillaceae	NA	NA
Otu830	0.773634	-3.32925	3.64981	-0.912169	0.36168	NA	k__Bacteria	p__Planctomycetes	c__Planctomycetacia	o__Planctomycetales	f__Planctomycetaceae	g__Planctomyces	NA
Otu976	0	NA	NA	NA	NA	NA	k__Bacteria	p__Proteobacteria	c__Gammaproteobacteria	o__Alteromonadales	f__Idiomarinaceae	g__Idiomarina	NA
Otu940	0	NA	NA	NA	NA	NA	k__Bacteria	p__Proteobacteria	c__Alphaproteobacteria	o__Rhodospirillales	f__Rhodospirillaceae	NA	NA
Otu860	1.25099	-4.46223	3.11022	-1.4347	0.151372	NA	k__Bacteria	p__Verrucomicrobia	c__Opitutae	o__Puniceicoccales	f__Puniceicoccaceae	g__marine_group	NA
Otu949	4.03548	2.56675	3.00834	0.853212	0.393542	0.666907	k__Bacteria	p__Proteobacteria	c__Gammaproteobacteria	o__Alteromonadales	f__Pseudoalteromonadaceae	NA	NA
Otu1348	0.623655	2.87177	3.60656	0.796262	0.42588	NA	k__Bacteria	p__Proteobacteria	c__Deltaproteobacteria	o__Desulfobacterales	f__Nitrospinaceae	g__Nitrospina	NA
Otu932	2.93827	5.24176	2.77549	1.88859	0.0589465	0.27304	k__Bacteria	p__Bacteroidetes	c__Flavobacteriia	o__Flavobacteriales	f__NS7_marine_group	NA	NA
Otu1977	1.82488	0.304047	3.0689	0.0990736	0.92108	0.962385	k__Bacteria	p__Proteobacteria	c__Gammaproteobacteria	o__BD7-8_marine_group	NA	NA	NA
Otu826	0.602832	2.95922	3.60586	0.82067	0.411834	NA	k__Bacteria	p__Proteobacteria	c__Alphaproteobacteria	NA	NA	NA	NA
Otu1008	0.522803	-0.0306299	3.61434	-0.00847456	0.993238	NA	k__Bacteria	p__Proteobacteria	c__Deltaproteobacteria	o__Bdellovibrionales	f__Bdellovibrionaceae	g__OM27_clade	NA
Otu1616	2.48316	0.000612059	2.95099	0.000207408	0.999835	0.999835	k__Bacteria	p__Proteobacteria	c__Gammaproteobacteria	o__Cellvibrionales	f__Halieaceae	NA	NA
Otu1380	1.65293	-4.85069	3.2507	-1.4922	0.135647	0.390853	k__Bacteria	p__Proteobacteria	c__SC3-20	NA	NA	NA	NA
Otu947	0	0	0	0	1	NA	k__Bacteria	p__Proteobacteria	c__Alphaproteobacteria	o__Rickettsiales	f__LWSR-14	NA	NA
Otu1222	0	0	0	0	1	NA	k__Bacteria	p__Proteobacteria	c__Alphaproteobacteria	o__Rhizobiales	f__Methylobacteriaceae	g__Methylobacterium	NA
Otu810	0.333144	-2.97274	3.65542	-0.813242	0.416079	NA	k__Bacteria	p__Bacteroidetes	c__Cytophagia	o__Cytophagales	f__Flammeovirgaceae	g__Candidatus_Amoebophilus	NA
Otu886	1.87889	1.06029	3.57395	0.296673	0.766716	0.876906	k__Bacteria	p__Bacteroidetes	NA	NA	NA	NA	NA
Otu1014	3.3772	1.29065	3.24265	0.398023	0.690613	0.855862	k__Bacteria	p__Proteobacteria	c__Alphaproteobacteria	o__Rickettsiales	f__Rickettsiaceae	NA	NA
Otu829	2.38498	-1.19996	2.66121	-0.45091	0.652055	0.844608	k__Bacteria	p__Proteobacteria	c__Alphaproteobacteria	o__OCS116_clade	NA	NA	NA
Otu2397	0.416325	-0.116268	3.66349	-0.0317369	0.974682	NA	k__Bacteria	p__Proteobacteria	c__Gammaproteobacteria	o__Order_Incertae_Sedis	f__Family_Incertae_Sedis	g__Marinicella	NA
Otu920	0	NA	NA	NA	NA	NA	k__Bacteria	p__Proteobacteria	c__Alphaproteobacteria	o__Rhodospirillales	f__Rhodospirillaceae	NA	NA
Otu1012	0	NA	NA	NA	NA	NA	k__Bacteria	p__Proteobacteria	c__Alphaproteobacteria	o__Rhodospirillales	f__Rhodospirillaceae	g__Defluviicoccus	NA
Otu1200	0	NA	NA	NA	NA	NA	k__Bacteria	p__Proteobacteria	c__Gammaproteobacteria	o__Oceanospirillales	f__SAR86_clade	NA	NA
Otu907	0	NA	NA	NA	NA	NA	k__Bacteria	p__Proteobacteria	c__SPOTSOCT00m83	NA	NA	NA	NA
Otu16296	0	0	0	0	1	NA	k__Bacteria	p__Firmicutes	c__Clostridia	o__Clostridiales	NA	NA	NA
Otu929	0.0175731	-1.2571	3.66633	-0.342877	0.731691	NA	k__Bacteria	p__Proteobacteria	c__Alphaproteobacteria	o__Rhodobacterales	f__Rhodobacteraceae	g__Sediminimonas	NA
Otu841	0	NA	NA	NA	NA	NA	k__Bacteria	p__Bacteroidetes	c__Flavobacteriia	o__Flavobacteriales	NA	NA	NA
Otu1116	2.28862	4.06551	2.94145	1.38214	0.166928	0.407812	k__Bacteria	p__Proteobacteria	c__Gammaproteobacteria	o__Xanthomonadales	f__JTB255_marine_benthic_group	NA	NA
Otu1797	0	NA	NA	NA	NA	NA	k__Bacteria	p__Marinimicrobia_[SAR406_clade]	NA	NA	NA	NA	NA
Otu2016	1.64174	3.30095	2.02664	1.62878	0.10336	0.369417	k__Bacteria	p__Proteobacteria	c__Alphaproteobacteria	o__Rhodobacterales	f__Rhodobacteraceae	NA	NA
Otu1048	3.92328	-1.20039	2.79003	-0.430244	0.667018	0.850669	k__Bacteria	p__Proteobacteria	c__Alphaproteobacteria	o__Rhodospirillales	f__Rhodospirillaceae	g__Thalassospira	s__alpha_proteobacterium_CWH003
Otu2093	2.64555	-3.88193	2.85923	-1.35769	0.174563	0.41423	k__Bacteria	p__Proteobacteria	c__Gammaproteobacteria	o__Cellvibrionales	f__Porticoccaceae	g__SAR92_clade	NA
Otu1002	0	NA	NA	NA	NA	NA	k__Bacteria	p__Proteobacteria	c__Alphaproteobacteria	o__SAR11_clade	NA	NA	NA
Otu1577	2.25801	4.26827	3.5992	1.1859	0.235663	0.482152	k__Bacteria	p__Proteobacteria	c__Deltaproteobacteria	o__Desulfobacterales	f__Desulfobacteraceae	g__Sva0081_sediment_group	NA
Otu813	0	NA	NA	NA	NA	NA	k__Bacteria	p__Proteobacteria	c__Gammaproteobacteria	o__BD7-8_marine_group	NA	NA	NA
Otu3556	0.401391	-3.17959	3.65235	-0.870561	0.383994	NA	k__Bacteria	p__Firmicutes	c__Clostridia	o__Clostridiales	f__Peptostreptococcaceae	NA	NA
Otu822	0.562578	2.39542	3.59606	0.666124	0.505332	NA	k__Bacteria	p__Proteobacteria	c__Deltaproteobacteria	o__Bdellovibrionales	f__Bdellovibrionaceae	g__OM27_clade	NA
Otu2934	2.95396	2.82376	2.76497	1.02126	0.30713	0.564534	k__Bacteria	p__Proteobacteria	c__Gammaproteobacteria	o__Cellvibrionales	f__Halieaceae	g__Haliea	NA
Otu1449	1.12232	3.85239	3.60071	1.0699	0.284664	NA	k__Bacteria	p__Verrucomicrobia	c__Verrucomicrobiae	o__Verrucomicrobiales	f__Verrucomicrobiaceae	g__Roseibacillus	NA
Otu1998	2.15596	-4.94786	2.76558	-1.78908	0.0736012	0.304393	k__Bacteria	p__Bacteroidetes	c__Flavobacteriia	o__Flavobacteriales	f__Flavobacteriaceae	g__Ulvibacter	NA
Otu1357	1.36989	4.14193	3.59961	1.15066	0.249872	NA	k__Bacteria	p__Firmicutes	c__Clostridia	o__Clostridiales	f__Lachnospiraceae	g__[Eubacterium]_hallii_group	NA
Otu1440	1.68768	0.803287	3.06658	0.261949	0.793361	0.8915	k__Bacteria	p__Firmicutes	c__Bacilli	o__Bacillales	f__Staphylococcaceae	g__Staphylococcus	NA
Otu1111	0	NA	NA	NA	NA	NA	k__Bacteria	p__Bacteroidetes	c__Flavobacteriia	o__Flavobacteriales	f__Cryomorphaceae	g__Owenweeksia	NA
Otu1009	0.667403	2.21455	3.61339	0.612873	0.539961	NA	k__Bacteria	p__Proteobacteria	c__Gammaproteobacteria	o__Vibrionales	f__Vibrionaceae	NA	NA
Otu4577	0	NA	NA	NA	NA	NA	k__Bacteria	p__Proteobacteria	c__Alphaproteobacteria	o__Rhodobacterales	f__Rhodobacteraceae	NA	NA
Otu15607	0	NA	NA	NA	NA	NA	k__Bacteria	p__Actinobacteria	c__Acidimicrobiia	o__Acidimicrobiales	f__OM1_clade	g__Candidatus_Actinomarina	NA
Otu972	4.66722	-6.58338	2.18362	-3.01489	0.00257072	0.034615	k__Bacteria	p__Proteobacteria	c__Alphaproteobacteria	o__Sphingomonadales	f__Erythrobacteraceae	g__Erythrobacter	s__Erythrobacter_marinus
Otu832	0.304556	-1.2571	3.66633	-0.342876	0.731692	NA	k__Bacteria	p__Proteobacteria	c__Epsilonproteobacteria	o__Campylobacterales	f__Helicobacteraceae	g__Sulfurovum	NA
Otu1203	0	NA	NA	NA	NA	NA	k__Bacteria	p__Proteobacteria	c__Deltaproteobacteria	o__Myxococcales	f__Nannocystaceae	g__Plesiocystis	NA
Otu851	0.255788	-1.73945	3.66628	-0.474445	0.635183	NA	k__Bacteria	p__Proteobacteria	NA	NA	NA	NA	NA
Otu1275	4.05224	-4.38525	2.38254	-1.84058	0.0656837	0.28171	k__Bacteria	p__Proteobacteria	c__Gammaproteobacteria	o__Oceanospirillales	f__Oceanospirillaceae	g__Balneatrix	NA
Otu1046	0.304517	1.97556	3.61674	0.546226	0.58491	NA	k__Bacteria	p__Actinobacteria	c__Acidimicrobiia	o__Acidimicrobiales	f__OM1_clade	g__Candidatus_Actinomarina	NA
Otu1218	0.36829	-3.06439	3.65426	-0.838582	0.401704	NA	k__Bacteria	p__Proteobacteria	c__Alphaproteobacteria	o__Rhodobacterales	f__Rhodobacteraceae	NA	NA
Otu871	0	NA	NA	NA	NA	NA	k__Bacteria	p__Bacteroidetes	c__Sphingobacteriia	o__Sphingobacteriales	f__NS11-12_marine_group	g__unidentified_marine_bacterioplankton	NA
Otu902	1.4766	-4.63951	3.63255	-1.27721	0.20153	NA	k__Bacteria	p__Bacteroidetes	c__Flavobacteriia	o__Flavobacteriales	f__Flavobacteriaceae	g__Bizionia	s__Bizionia_paragorgiae
Otu1777	0	NA	NA	NA	NA	NA	k__Bacteria	p__Proteobacteria	c__Gammaproteobacteria	o__KI89A_clade	NA	NA	NA
Otu915	3.66858	-6.23526	3.62331	-1.72087	0.085274	0.331063	k__Bacteria	p__Proteobacteria	c__Gammaproteobacteria	NA	NA	NA	NA
Otu1219	0.163741	1.07678	3.63562	0.296176	0.767096	NA	k__Bacteria	p__Proteobacteria	c__SPOTSOCT00m83	NA	NA	NA	NA
Otu883	1.11778	2.22768	3.61322	0.616535	0.537541	NA	k__Bacteria	p__Proteobacteria	c__Gammaproteobacteria	o__Oceanospirillales	f__Oleiphilaceae	g__Oleiphilus	NA
Otu1325	0	NA	NA	NA	NA	NA	k__Bacteria	p__Proteobacteria	c__Gammaproteobacteria	o__Vibrionales	f__Vibrionaceae	g__Vibrio	NA
Otu969	0	0	0	0	1	NA	k__Bacteria	p__Proteobacteria	c__Gammaproteobacteria	o__Thiotrichales	f__Piscirickettsiaceae	g__Piscirickettsia	s__Piscirickettsia_salmonis
Otu1122	0.983311	-3.06845	3.63445	-0.844267	0.39852	NA	k__Bacteria	p__Planctomycetes	c__Phycisphaerae	o__Phycisphaerales	f__Phycisphaeraceae	g__CL500-3	NA
Otu887	4.77685	2.1174	2.47591	0.855201	0.39244	0.666907	k__Bacteria	p__Bacteroidetes	NA	NA	NA	NA	NA
Otu4944	0.185134	-1.2571	3.66633	-0.342876	0.731692	NA	k__Bacteria	p__Firmicutes	c__Clostridia	o__Clostridiales	f__Ruminococcaceae	NA	NA
Otu1059	0.417079	-1.25709	3.66633	-0.342875	0.731692	NA	k__Bacteria	p__Proteobacteria	c__Gammaproteobacteria	o__Oceanospirillales	f__SAR86_clade	NA	NA
Otu891	4.43155	-1.2571	2.53457	-0.495981	0.619908	0.836659	k__Bacteria	p__Proteobacteria	c__Gammaproteobacteria	o__Thiotrichales	f__Francisellaceae	g__Francisella	NA
Otu1461	0.163685	0.81585	3.64197	0.224014	0.822747	NA	k__Bacteria	p__Gracilibacteria	NA	NA	NA	NA	NA
Otu8233	0.229249	0.71377	3.63248	0.196496	0.844222	NA	k__Bacteria	p__Proteobacteria	c__Gammaproteobacteria	NA	NA	NA	NA
Otu882	2.21386	1.95001	3.11713	0.625578	0.531592	0.77922	k__Bacteria	p__Bacteroidetes	c__Flavobacteriia	o__Flavobacteriales	f__NS7_marine_group	NA	NA
Otu1333	2.22941	4.84299	3.59771	1.34613	0.17826	0.415037	k__Bacteria	p__Planctomycetes	c__Planctomycetacia	o__Planctomycetales	f__Planctomycetaceae	g__Planctomyces	NA
Otu847	3.45278	-6.15002	3.62359	-1.69722	0.0896553	0.334906	k__Bacteria	p__Proteobacteria	c__Alphaproteobacteria	o__DB1-14	NA	NA	NA
Otu1250	0.298494	1.93845	3.61731	0.53588	0.592041	NA	k__Bacteria	p__Proteobacteria	c__Deltaproteobacteria	o__Bdellovibrionales	f__Bdellovibrionaceae	g__OM27_clade	NA
Otu1453	1.60605	2.79882	3.01095	0.929546	0.352606	0.618664	k__Bacteria	p__Proteobacteria	c__Deltaproteobacteria	o__Bdellovibrionales	f__Bdellovibrionaceae	g__OM27_clade	NA
Otu1151	3.54204	1.81568	2.30054	0.78924	0.429972	0.695164	k__Bacteria	p__Proteobacteria	c__Gammaproteobacteria	o__Oceanospirillales	f__Oceanospirillaceae	g__Balneatrix	NA
Otu846	0.890646	-3.41161	3.64852	-0.935066	0.349754	NA	k__Bacteria	p__Bacteroidetes	c__Cytophagia	o__Cytophagales	f__Flammeovirgaceae	g__Reichenbachiella	NA
Otu912	0	NA	NA	NA	NA	NA	k__Bacteria	p__Proteobacteria	c__SPOTSOCT00m83	NA	NA	NA	NA
Otu16227	0	NA	NA	NA	NA	NA	k__Bacteria	p__Proteobacteria	c__Alphaproteobacteria	o__SAR11_clade	NA	NA	NA
Otu2830	1.18696	1.97452	2.89848	0.681227	0.495728	NA	k__Bacteria	p__Proteobacteria	c__Gammaproteobacteria	o__Order_Incertae_Sedis	f__Family_Incertae_Sedis	g__Marinicella	NA
Otu1085	0	0	0	0	1	NA	k__Archaea	p__Euryarchaeota	c__Thermoplasmata	o__Thermoplasmatales	f__Marine_Group_II	NA	NA
Otu893	0.318629	-1.2571	3.66633	-0.342875	0.731692	NA	k__Bacteria	p__Proteobacteria	c__Alphaproteobacteria	NA	NA	NA	NA
Otu959	0	NA	NA	NA	NA	NA	k__Bacteria	p__Marinimicrobia_[SAR406_clade]	NA	NA	NA	NA	NA
Otu1475	1.21212	3.52145	3.30107	1.06676	0.286081	NA	k__Bacteria	p__Proteobacteria	c__Gammaproteobacteria	o__Vibrionales	f__Vibrionaceae	g__Vibrio	NA
Otu3620	0.0209555	-1.2571	3.66633	-0.342877	0.731691	NA	k__Bacteria	p__Firmicutes	c__Clostridia	o__Clostridiales	NA	NA	NA
Otu1000	0.806799	-1.25709	3.56388	-0.352731	0.72429	NA	k__Bacteria	p__Proteobacteria	c__Deltaproteobacteria	o__Desulfuromonadales	f__GR-WP33-58	NA	NA
Otu1261	3.35776	5.43379	3.58569	1.51541	0.129669	0.389277	k__Bacteria	p__Proteobacteria	c__Deltaproteobacteria	o__Bdellovibrionales	f__Bdellovibrionaceae	g__OM27_clade	NA
Otu897	1.98797	4.67733	3.59808	1.29995	0.193618	0.434708	k__Bacteria	p__Proteobacteria	c__Deltaproteobacteria	o__Desulfuromonadales	f__GR-WP33-58	NA	NA
Otu1313	4.72382	-4.77823	3.55294	-1.34487	0.178668	0.415037	k__Bacteria	p__Proteobacteria	c__Gammaproteobacteria	o__Oceanospirillales	f__Hahellaceae	g__Endozoicomonas	NA
Otu931	0	NA	NA	NA	NA	NA	k__Bacteria	p__Bacteroidetes	c__Sphingobacteriia	o__Sphingobacteriales	f__Saprospiraceae	g__Lewinella	NA
Otu1161	1.33399	-0.664198	3.58169	-0.185443	0.852882	NA	k__Bacteria	p__Bacteroidetes	c__Flavobacteriia	o__Flavobacteriales	f__Flavobacteriaceae	g__Actibacter	NA
Otu911	4.13639	-6.40973	3.03758	-2.11015	0.0348458	0.216943	k__Bacteria	p__Bacteroidetes	c__Cytophagia	o__Order_II	f__Rhodothermaceae	NA	NA
Otu1322	0	NA	NA	NA	NA	NA	k__Bacteria	p__Marinimicrobia_[SAR406_clade]	NA	NA	NA	NA	NA
Otu1308	4.91703	1.89074	2.14223	0.882604	0.37745	0.652369	k__Bacteria	p__Proteobacteria	c__Gammaproteobacteria	o__Alteromonadales	f__Shewanellaceae	g__Shewanella	NA
Otu1956	0	0	0	0	1	NA	k__Bacteria	p__Proteobacteria	c__Betaproteobacteria	o__Methylophilales	f__Methylophilaceae	g__OM43_clade	NA
Otu1052	3.03407	-2.45301	3.66171	-0.66991	0.502915	0.756332	k__Bacteria	p__Bacteroidetes	c__Flavobacteriia	o__Flavobacteriales	f__Flavobacteriaceae	g__Tenacibaculum	NA
Otu1521	0	NA	NA	NA	NA	NA	k__Bacteria	p__Bacteroidetes	c__Flavobacteriia	o__Flavobacteriales	f__Flavobacteriaceae	g__NS5_marine_group	NA
Otu1563	0.499816	0.633214	3.06607	0.206523	0.836383	NA	k__Archaea	p__Euryarchaeota	c__Thermoplasmata	o__Thermoplasmatales	f__Marine_Group_II	NA	NA
Otu906	3.49944	5.49272	2.26384	2.42628	0.0152543	0.130543	k__Bacteria	p__Proteobacteria	c__Deltaproteobacteria	o__Desulfuromonadales	f__GR-WP33-58	NA	NA
Otu960	0.710631	-3.88029	3.64176	-1.0655	0.286651	NA	k__Bacteria	p__Proteobacteria	NA	NA	NA	NA	NA
Otu1049	2.71127	-0.102973	2.72771	-0.0377508	0.969886	0.990413	k__Bacteria	p__Bacteroidetes	c__Flavobacteriia	o__Flavobacteriales	f__Flavobacteriaceae	NA	NA
Otu908	0.710631	-1.25709	3.66633	-0.342875	0.731693	NA	k__Bacteria	p__Proteobacteria	c__Gammaproteobacteria	o__Oceanospirillales	f__SAR86_clade	NA	NA
Otu1382	0	NA	NA	NA	NA	NA	k__Bacteria	p__Proteobacteria	c__Alphaproteobacteria	o__Rhodobacterales	f__Rhodobacteraceae	g__Nereida	NA
Otu993	0	NA	NA	NA	NA	NA	k__Bacteria	p__Proteobacteria	c__Deltaproteobacteria	o__Myxococcales	f__P3OB-42	NA	NA
Otu13924	0.245527	1.63343	3.6226	0.450899	0.652062	NA	k__Bacteria	p__Proteobacteria	c__Alphaproteobacteria	o__Sphingomonadales	f__Erythrobacteraceae	NA	NA
Otu1229	0.0768016	-1.2571	3.66633	-0.342877	0.731691	NA	k__Archaea	p__Euryarchaeota	c__Thermoplasmata	o__Thermoplasmatales	f__Marine_Group_II	NA	NA
Otu913	0	0	0	0	1	NA	k__Bacteria	p__Firmicutes	c__Clostridia	o__Clostridiales	f__Clostridiaceae_1	g__Clostridium_sensu_stricto_1	NA
Otu896	4.89921	-1.38269	2.31889	-0.596271	0.550994	0.793596	k__Bacteria	p__Proteobacteria	NA	NA	NA	NA	NA
Otu939	2.35991	1.25248	2.61646	0.478691	0.632158	0.837328	k__Bacteria	p__Proteobacteria	c__Gammaproteobacteria	o__Legionellales	f__Coxiellaceae	g__Coxiella	NA
Otu1278	0.107038	-2.06519	3.66505	-0.563481	0.573108	NA	k__Bacteria	p__Proteobacteria	c__Alphaproteobacteria	o__Sphingomonadales	f__Sphingomonadaceae	g__Sphingomicrobium	NA
Otu1004	0.879385	-1.25709	3.66633	-0.342874	0.731693	NA	k__Bacteria	p__Bacteroidetes	c__Flavobacteriia	o__Flavobacteriales	f__Cryomorphaceae	g__Owenweeksia	NA
Otu1309	0.347873	-3.01925	3.65487	-0.826088	0.408754	NA	k__Bacteria	p__Firmicutes	c__Clostridia	o__Clostridiales	f__Lachnospiraceae	g__Lachnoclostridium	NA
Otu3482	1.66314	-4.3315	3.63581	-1.19134	0.233519	0.482152	k__Bacteria	p__Proteobacteria	c__Alphaproteobacteria	o__Rickettsiales	f__S25-593	NA	NA
Otu865	0.227187	1.36488	3.62827	0.376178	0.706785	NA	k__Bacteria	p__Proteobacteria	c__Alphaproteobacteria	o__Rickettsiales	f__Rickettsiaceae	NA	NA
Otu952	3.02544	-1.25709	3.66633	-0.342873	0.731694	0.855862	k__Bacteria	p__Proteobacteria	c__Deltaproteobacteria	o__Bdellovibrionales	f__Bacteriovoracaceae	g__Peredibacter	NA
Otu1311	3.40997	-1.67086	2.14833	-0.777749	0.436717	0.698506	k__Bacteria	p__Proteobacteria	c__Gammaproteobacteria	o__Thiotrichales	f__Thiotrichales_Incertae_Sedis	g__Caedibacter	NA
Otu2015	0	0	0	0	1	NA	k__Bacteria	p__Proteobacteria	c__Gammaproteobacteria	o__Order_Incertae_Sedis	f__Family_Incertae_Sedis	g__Marinicella	NA
Otu2844	0.152278	-2.00971	3.66532	-0.548304	0.583483	NA	k__Bacteria	p__Firmicutes	c__Clostridia	o__Clostridiales	f__Ruminococcaceae	g__Faecalibacterium	NA
Otu1205	0.147802	-1.73945	3.66628	-0.474445	0.635183	NA	k__Bacteria	p__Bacteroidetes	c__Flavobacteriia	o__Flavobacteriales	f__Flavobacteriaceae	NA	NA
Otu1825	0.536089	-3.49661	3.64726	-0.958695	0.337713	NA	k__Bacteria	p__Proteobacteria	c__Gammaproteobacteria	o__Cellvibrionales	f__Halieaceae	g__Haliea	NA
Otu1098	0.602411	2.52057	3.60982	0.698251	0.48502	NA	k__Bacteria	p__Proteobacteria	c__Gammaproteobacteria	o__Arenicellales	f__Arenicellaceae	g__Arenicella	NA
Otu1069	0.531975	2.76392	3.60748	0.766165	0.443578	NA	k__Bacteria	p__Proteobacteria	c__Alphaproteobacteria	o__DB1-14	NA	NA	NA
Otu991	0.099121	-1.49755	3.66633	-0.40846	0.682936	NA	k__Bacteria	p__Proteobacteria	c__Gammaproteobacteria	o__Thiotrichales	f__Francisellaceae	g__Francisella	NA
Otu1112	0.491054	2.64737	3.60855	0.733637	0.46317	NA	k__Bacteria	p__Bacteroidetes	c__Flavobacteriia	o__Flavobacteriales	f__Flavobacteriaceae	g__Gilvibacter	NA
Otu2042	0	0	0	0	1	NA	k__Bacteria	p__Proteobacteria	c__Alphaproteobacteria	o__Rhodobacterales	f__Rhodobacteraceae	NA	NA
Otu946	4.40264	-6.49726	3.00687	-2.16081	0.0307103	0.204382	k__Bacteria	p__Bacteroidetes	c__Sphingobacteriia	o__Sphingobacteriales	f__Saprospiraceae	g__Lewinella	s__bacterium_CUA-466
Otu928	1.40755	-0.931746	3.58626	-0.25981	0.795011	NA	k__Bacteria	p__Proteobacteria	c__Gammaproteobacteria	NA	NA	NA	NA
Otu1182	0.122763	-0.776209	3.66633	-0.211713	0.832331	NA	k__Bacteria	p__Proteobacteria	c__Alphaproteobacteria	o__Rhodobacterales	f__Rhodobacteraceae	NA	NA
Otu916	1.67192	0.874029	3.57601	0.244414	0.80691	0.901932	k__Bacteria	p__Proteobacteria	c__Gammaproteobacteria	o__Alteromonadales	f__Colwelliaceae	g__Colwellia	NA
Otu2781	1.3411	2.89963	3.60633	0.804039	0.421375	NA	k__Bacteria	p__Proteobacteria	c__Gammaproteobacteria	o__Order_Incertae_Sedis	f__Family_Incertae_Sedis	g__Marinicella	NA
Otu1625	3.36232	-6.11438	2.57801	-2.37174	0.0177043	0.144377	k__Bacteria	p__Proteobacteria	c__Gammaproteobacteria	o__Pseudomonadales	f__Moraxellaceae	g__Psychrobacter	NA
Otu1041	2.6924	0.0336829	3.06764	0.0109801	0.991239	0.994675	k__Bacteria	p__Bacteroidetes	c__Flavobacteriia	o__Flavobacteriales	f__Cryomorphaceae	g__NS10_marine_group	NA
Otu1691	1.41079	4.18234	3.59947	1.16193	0.245264	NA	k__Bacteria	p__Bacteroidetes	c__Flavobacteriia	o__Flavobacteriales	f__NS9_marine_group	NA	NA
Otu1061	1.69768	-1.25709	3.66633	-0.342874	0.731693	0.855862	k__Bacteria	p__Proteobacteria	c__Deltaproteobacteria	o__Bdellovibrionales	f__Bdellovibrionaceae	g__OM27_clade	NA
Otu945	2.05225	3.81967	2.70288	1.41318	0.157602	0.398478	k__Bacteria	p__Proteobacteria	c__Deltaproteobacteria	o__Sh765B-TzT-29	NA	NA	NA
Otu899	2.03835	-5.39471	3.62693	-1.4874	0.136908	0.390853	k__Bacteria	p__Proteobacteria	c__Alphaproteobacteria	o__Caulobacterales	f__Hyphomonadaceae	g__Litorimonas	s__Arctic_bacterium_NP26
Otu2120	0	0	0	0	1	NA	k__Bacteria	p__Bacteroidetes	c__Bacteroidia	o__Bacteroidales	f__Bacteroidaceae	g__Bacteroides	s__Bacteroides_plebeius
Otu2602	1.0745	2.64738	3.60855	0.733639	0.463169	NA	k__Bacteria	p__Acidobacteria	c__Holophagae	o__Subgroup_10	f__Sva0725	NA	NA
Otu1187	1.49071	-4.93074	3.63003	-1.35832	0.174362	NA	k__Bacteria	p__Proteobacteria	c__Gammaproteobacteria	o__Pseudomonadales	f__Pseudomonadaceae	g__Pseudomonas	s__Pseudomonas_sp._Hsa.28
Otu3699	1.28028	0.335848	3.58532	0.0936733	0.925369	NA	k__Bacteria	p__Bacteroidetes	c__Flavobacteriia	o__Flavobacteriales	f__Flavobacteriaceae	g__Gilvibacter	s__Flavobacteria_bacterium_SG-13
Otu1239	0	NA	NA	NA	NA	NA	k__Bacteria	p__Proteobacteria	c__Alphaproteobacteria	o__SAR11_clade	NA	NA	NA
Otu1399	0	0	0	0	1	NA	k__Bacteria	p__Proteobacteria	c__Alphaproteobacteria	o__Rickettsiales	NA	NA	NA
Otu1060	2.73069	-5.81282	3.62487	-1.6036	0.108803	0.376305	k__Bacteria	p__Parcubacteria	NA	NA	NA	NA	NA
Otu1055	3.04688	-1.2571	2.8678	-0.438349	0.661133	0.847639	k__Bacteria	p__Proteobacteria	c__Alphaproteobacteria	o__Rickettsiales	f__Rickettsiales_Incertae_Sedis	g__Candidatus_Lariskella	NA
Otu934	0.423022	-3.13725	3.65309	-0.858794	0.390454	NA	k__Bacteria	p__Proteobacteria	c__Gammaproteobacteria	o__E01-9C-26_marine_group	NA	NA	NA
Otu937	4.20139	2.25769	3.56531	0.633239	0.526578	0.773829	k__Bacteria	p__Proteobacteria	c__Gammaproteobacteria	o__Oceanospirillales	f__Hahellaceae	g__Endozoicomonas	NA
Otu6004	0.994506	-4.35285	3.63556	-1.1973	0.23119	NA	k__Bacteria	p__Proteobacteria	c__Gammaproteobacteria	NA	NA	NA	NA
Otu1028	0	NA	NA	NA	NA	NA	k__Bacteria	p__Verrucomicrobia	c__Opitutae	o__Puniceicoccales	f__Puniceicoccaceae	g__Pelagicoccus	NA
Otu1165	0.163685	0.81585	3.64197	0.224014	0.822747	NA	k__Bacteria	p__Verrucomicrobia	c__Arctic97B-4_marine_group	NA	NA	NA	NA
Otu14992	0.355315	-3.01622	3.65491	-0.825253	0.409228	NA	k__Bacteria	p__Firmicutes	c__Clostridia	o__Clostridiales	NA	NA	NA
Otu1993	0.510986	-0.896429	2.80289	-0.319823	0.749102	NA	k__Bacteria	p__Proteobacteria	c__Alphaproteobacteria	o__Rhodobacterales	f__Rhodobacteraceae	g__Ascidiaceihabitans	NA
Otu1906	1.83316	-5.05635	2.72378	-1.85637	0.0634007	0.278098	k__Bacteria	p__Bacteroidetes	c__Flavobacteriia	o__Flavobacteriales	f__Flavobacteriaceae	g__Salegentibacter	NA
Otu953	0.0527192	-0.130126	3.66373	-0.0355173	0.971667	NA	k__Bacteria	p__Bacteroidetes	c__Sphingobacteriia	o__Sphingobacteriales	f__Saprospiraceae	g__Saprospira	NA
Otu1927	2.18669	2.62102	2.39445	1.09462	0.273682	0.529973	k__Bacteria	p__Proteobacteria	c__Betaproteobacteria	o__Nitrosomonadales	f__Nitrosomonadaceae	g__Nitrosomonas	NA
Otu1363	2.65529	1.79391	3.24031	0.553623	0.579837	0.805538	k__Bacteria	p__Planctomycetes	c__Planctomycetacia	o__Planctomycetales	f__Planctomycetaceae	g__Planctomyces	NA
Otu1093	1.00915	-0.028259	3.5895	-0.0078727	0.993719	NA	k__Bacteria	p__Proteobacteria	c__Gammaproteobacteria	o__Vibrionales	f__Vibrionaceae	g__Photobacterium	NA
Otu3055	0	0	0	0	1	NA	k__Bacteria	p__Proteobacteria	c__Alphaproteobacteria	o__SAR11_clade	NA	NA	NA
Otu987	0	NA	NA	NA	NA	NA	k__Bacteria	p__Bacteroidetes	NA	NA	NA	NA	NA
Otu16039	0	NA	NA	NA	NA	NA	k__Bacteria	p__Firmicutes	c__Clostridia	o__Clostridiales	f__Ruminococcaceae	g__Faecalibacterium	NA
Otu1386	0.246864	-0.116279	3.66349	-0.0317399	0.974679	NA	k__Archaea	p__Euryarchaeota	c__Thermoplasmata	o__Thermoplasmatales	f__Marine_Group_II	NA	NA
Otu1387	3.01255	1.48012	2.55609	0.579058	0.56255	0.800287	k__Bacteria	p__Planctomycetes	c__Planctomycetacia	o__Planctomycetales	f__Planctomycetaceae	NA	NA
Otu1976	2.29623	-1.25709	3.66633	-0.342873	0.731694	0.855862	k__Bacteria	p__Proteobacteria	c__Gammaproteobacteria	o__Alteromonadales	f__Shewanellaceae	g__Shewanella	NA
Otu1248	0.35235	-0.415282	3.63471	-0.114254	0.909036	NA	k__Bacteria	p__Actinobacteria	c__Actinobacteria	o__Micrococcales	f__Micrococcaceae	g__Micrococcus	NA
Otu1487	0.612743	1.8498	3.61874	0.511172	0.609231	NA	k__Archaea	p__Euryarchaeota	c__Thermoplasmata	o__Thermoplasmatales	f__Marine_Group_II	g__marine_metagenome	NA
Otu1340	0.62854	-1.25709	3.66633	-0.342875	0.731693	NA	k__Bacteria	p__Proteobacteria	c__Gammaproteobacteria	o__Cellvibrionales	f__Porticoccaceae	g__SAR92_clade	NA
Otu1194	0	NA	NA	NA	NA	NA	k__Bacteria	p__Proteobacteria	c__Alphaproteobacteria	o__Rhodospirillales	f__Rhodospirillaceae	NA	NA
Otu1100	0.163685	0.81585	3.64197	0.224014	0.822747	NA	k__Bacteria	p__Proteobacteria	c__Gammaproteobacteria	o__Alteromonadales	f__Colwelliaceae	g__Thalassotalea	NA
Otu1121	0.6174	-1.25709	3.66633	-0.342875	0.731693	NA	k__Bacteria	p__Proteobacteria	c__Alphaproteobacteria	o__Rhodospirillales	f__Rhodospirillaceae	g__Defluviicoccus	NA
Otu1025	0.655899	3.08044	3.60496	0.8545	0.392828	NA	k__Bacteria	p__Chloroflexi	c__SAR202_clade	NA	NA	NA	NA
Otu974	0	NA	NA	NA	NA	NA	k__Bacteria	p__Proteobacteria	c__Alphaproteobacteria	o__Rhodospirillales	f__Rhodospirillaceae	g__Thalassospira	NA
Otu1504	0.0209555	-1.2571	3.66633	-0.342877	0.731691	NA	k__Bacteria	p__Proteobacteria	c__Gammaproteobacteria	o__Oceanospirillales	f__SAR86_clade	NA	NA
Otu3978	0	0	0	0	1	NA	k__Bacteria	p__Firmicutes	c__Clostridia	o__Clostridiales	f__Peptostreptococcaceae	NA	NA
Otu1318	0.594726	-3.55333	3.64646	-0.974458	0.329829	NA	k__Bacteria	p__Proteobacteria	c__Betaproteobacteria	o__Methylophilales	f__Methylophilaceae	g__OM43_clade	NA
Otu1030	0	NA	NA	NA	NA	NA	k__Bacteria	p__Marinimicrobia_[SAR406_clade]	NA	NA	NA	NA	NA
Otu1053	0	0	0	0	1	NA	k__Bacteria	p__Firmicutes	c__Clostridia	o__Clostridiales	f__Lachnospiraceae	g__Roseburia	NA
Otu973	3.08823	4.73395	2.8208	1.67823	0.0933028	0.340699	k__Bacteria	p__Planctomycetes	c__OM190	NA	NA	NA	NA
Otu1431	0.0507594	-1.2571	3.66633	-0.342877	0.731691	NA	k__Bacteria	p__Proteobacteria	c__Gammaproteobacteria	o__Oceanospirillales	f__SAR86_clade	NA	NA
Otu16117	0	0	0	0	1	NA	k__Bacteria	p__Firmicutes	c__Clostridia	o__Clostridiales	f__Peptostreptococcaceae	g__Intestinibacter	NA
Otu985	2.35157	-2.9401	3.65581	-0.804228	0.421265	0.687078	k__Bacteria	p__Proteobacteria	c__Gammaproteobacteria	NA	NA	NA	NA
Otu968	2.01915	-5.09876	3.21468	-1.58608	0.11272	0.377826	k__Bacteria	NA	NA	NA	NA	NA	NA
Otu1853	0.781461	3.32507	3.60336	0.92277	0.356127	NA	k__Bacteria	p__Proteobacteria	c__Gammaproteobacteria	o__E01-9C-26_marine_group	NA	NA	NA
Otu2011	0	NA	NA	NA	NA	NA	k__Bacteria	p__Marinimicrobia_[SAR406_clade]	NA	NA	NA	NA	NA
Otu1463	2.22337	0.954844	3.01466	0.316734	0.751446	0.870174	k__Bacteria	p__Bacteroidetes	c__Flavobacteriia	o__Flavobacteriales	f__Cryomorphaceae	g__Crocinitomix	NA
Otu977	0	NA	NA	NA	NA	NA	k__Bacteria	p__Proteobacteria	c__Alphaproteobacteria	NA	NA	NA	NA
Otu2121	0.319037	-1.2571	3.66633	-0.342875	0.731692	NA	k__Bacteria	p__Proteobacteria	c__Alphaproteobacteria	o__Sphingomonadales	f__Sphingomonadaceae	g__Sphingobium	NA
Otu1574	0	NA	NA	NA	NA	NA	k__Bacteria	p__Proteobacteria	c__Alphaproteobacteria	o__SAR11_clade	NA	NA	NA
Otu1678	1.34414	3.96538	3.60025	1.10142	0.270715	NA	k__Bacteria	p__Proteobacteria	c__Epsilonproteobacteria	o__Campylobacterales	f__Campylobacteraceae	g__Arcobacter	s__Arcobacter_cryaerophilus
Otu2657	0.175731	1.19143	3.63252	0.327989	0.74292	NA	k__Bacteria	p__Firmicutes	c__Clostridia	o__Clostridiales	f__Lachnospiraceae	g__[Eubacterium]_ruminantium_group	s__butyrate-producing_bacterium_A2-166
Otu1197	0.0442763	-1.2571	3.66633	-0.342877	0.731691	NA	k__Bacteria	p__Proteobacteria	c__Gammaproteobacteria	o__Vibrionales	f__Vibrionaceae	g__Aliivibrio	s__Aliivibrio_fischeri
Otu1040	1.241	-1.65211	3.61941	-0.456457	0.648061	NA	k__Bacteria	p__Bacteroidetes	c__Flavobacteriia	o__Flavobacteriales	f__Flavobacteriaceae	NA	NA
Otu1509	0.539918	2.80365	3.60713	0.777252	0.43701	NA	k__Bacteria	p__Marinimicrobia_[SAR406_clade]	NA	NA	NA	NA	NA
Otu1294	3.23853	-0.092243	2.59416	-0.0355579	0.971635	0.990452	k__Bacteria	p__Proteobacteria	c__Alphaproteobacteria	o__Rhodobacterales	f__Rhodobacteraceae	NA	NA
Otu1869	0.204606	1.36487	3.62827	0.376178	0.706785	NA	k__Bacteria	p__Proteobacteria	c__Gammaproteobacteria	o__Order_Incertae_Sedis	f__Family_Incertae_Sedis	g__Marinicella	NA
Otu1397	0	NA	NA	NA	NA	NA	k__Bacteria	p__Proteobacteria	c__Alphaproteobacteria	o__SAR11_clade	NA	NA	NA
Otu978	0	NA	NA	NA	NA	NA	k__Bacteria	p__Proteobacteria	c__Alphaproteobacteria	o__Rickettsiales	f__Rickettsiaceae	NA	NA
Otu1096	4.33163	0.131524	3.09445	0.0425032	0.966098	0.989829	k__Bacteria	p__Proteobacteria	c__Gammaproteobacteria	o__Oceanospirillales	f__Hahellaceae	g__Endozoicomonas	NA
Otu1406	2.53213	4.23439	2.88521	1.46762	0.142208	0.390853	k__Bacteria	p__Planctomycetes	c__Pla3_lineage	NA	NA	NA	NA
Otu1099	1.81918	-5.22642	3.62794	-1.4406	0.149697	0.390853	k__Bacteria	p__Proteobacteria	c__Gammaproteobacteria	o__Oceanospirillales	f__Oceanospirillaceae	g__Pseudospirillum	NA
Otu1302	2.14058	0.202389	3.03486	0.0666881	0.94683	0.978955	k__Bacteria	p__Proteobacteria	c__Alphaproteobacteria	o__Rickettsiales	NA	NA	NA
Otu2709	0.272422	1.81484	3.61932	0.501429	0.616069	NA	k__Bacteria	p__Proteobacteria	c__Betaproteobacteria	o__Hydrogenophilales	f__Hydrogenophilaceae	NA	NA
Otu1337	1.30509	-3.1044	3.65361	-0.849682	0.395502	NA	k__Bacteria	p__Proteobacteria	c__Gammaproteobacteria	o__Cellvibrionales	f__Halieaceae	g__Luminiphilus	NA
Otu1379	0	NA	NA	NA	NA	NA	k__Bacteria	p__Bacteroidetes	c__Cytophagia	o__Cytophagales	f__Flammeovirgaceae	g__Marinoscillum	NA
Otu1101	0.0567473	-0.0611952	3.66259	-0.0167082	0.986669	NA	k__Bacteria	p__Verrucomicrobia	c__Verrucomicrobiae	o__Verrucomicrobiales	f__Verrucomicrobiaceae	g__Persicirhabdus	NA
Otu1032	2.70859	-4.44817	2.88943	-1.53947	0.123691	0.389277	k__Bacteria	p__Proteobacteria	c__Alphaproteobacteria	o__Rickettsiales	NA	NA	NA
Otu1751	0	NA	NA	NA	NA	NA	k__Bacteria	p__Bacteroidetes	c__Flavobacteriia	o__Flavobacteriales	f__Flavobacteriaceae	NA	NA
Otu1666	0	NA	NA	NA	NA	NA	k__Bacteria	p__Bacteroidetes	c__Flavobacteriia	o__Flavobacteriales	f__Flavobacteriaceae	g__NS5_marine_group	NA
Otu1034	3.81074	-2.17641	3.14906	-0.691131	0.489483	0.745861	k__Bacteria	p__Proteobacteria	c__Alphaproteobacteria	o__Rickettsiales	f__Rickettsiales_Incertae_Sedis	g__Candidatus_Lariskella	NA
Otu6491	0	0	0	0	1	NA	k__Bacteria	p__Proteobacteria	c__Gammaproteobacteria	o__Enterobacteriales	f__Enterobacteriaceae	NA	NA
Otu2883	0.402116	0.803912	3.63635	0.221077	0.825033	NA	k__Bacteria	p__Verrucomicrobia	c__Opitutae	o__MB11C04_marine_group	NA	NA	NA
Otu2290	0	NA	NA	NA	NA	NA	k__Bacteria	p__Proteobacteria	c__Alphaproteobacteria	o__Rhodospirillales	f__Rhodospirillaceae	g__Defluviicoccus	NA
Otu1164	0	NA	NA	NA	NA	NA	k__Bacteria	p__Proteobacteria	c__Alphaproteobacteria	o__Caulobacterales	f__Hyphomonadaceae	g__Robiginitomaculum	NA
Otu1063	1.22841	2.70838	3.1006	0.873502	0.38239	NA	k__Bacteria	p__Planctomycetes	c__Phycisphaerae	o__Phycisphaerales	f__Phycisphaeraceae	g__CL500-3	NA
Otu967	0	NA	NA	NA	NA	NA	k__Bacteria	p__Proteobacteria	c__Alphaproteobacteria	o__Rickettsiales	f__Rickettsiaceae	NA	NA
Otu994	0.508879	-3.44935	3.64795	-0.945557	0.344374	NA	k__Bacteria	p__Proteobacteria	c__Gammaproteobacteria	o__Cellvibrionales	f__Halieaceae	g__OM60[NOR5]_clade	NA
Otu1965	0.0702922	0.106751	3.66004	0.0291668	0.976732	NA	k__Bacteria	p__Proteobacteria	c__Gammaproteobacteria	NA	NA	NA	NA
Otu1169	2.42461	4.10907	2.86639	1.43353	0.151706	0.390853	k__Bacteria	p__Proteobacteria	c__Gammaproteobacteria	o__Cellvibrionales	f__Halieaceae	NA	NA
Otu1042	0	NA	NA	NA	NA	NA	k__Bacteria	p__Proteobacteria	c__Alphaproteobacteria	NA	NA	NA	NA
Otu15877	0.0175731	-0.896432	3.66633	-0.244504	0.806841	NA	k__Bacteria	p__Proteobacteria	c__Alphaproteobacteria	o__SAR11_clade	f__Surface_1	NA	NA
Otu1522	0.469078	-3.32926	3.64981	-0.912172	0.361678	NA	k__Bacteria	p__Bacteroidetes	c__Bacteroidia	o__Bacteroidales	f__Bacteroidales_S24-7_group	NA	NA
Otu1389	0	0	0	0	1	NA	k__Bacteria	p__Tenericutes	c__Mollicutes	o__Mycoplasmatales	f__Mycoplasmataceae	g__Mycoplasma	NA
Otu1142	0	0	0	0	1	NA	k__Bacteria	p__Saccharibacteria	NA	NA	NA	NA	NA
Otu1129	0.700742	3.17366	3.60432	0.880515	0.378581	NA	k__Bacteria	p__Proteobacteria	c__Deltaproteobacteria	o__Desulfuromonadales	f__GR-WP33-58	NA	NA
Otu2415	0	NA	NA	NA	NA	NA	k__Bacteria	p__Proteobacteria	c__Gammaproteobacteria	o__Oceanospirillales	f__OM182_clade	NA	NA
Otu1800	1.04916	-4.41546	3.63485	-1.21476	0.224459	NA	k__Bacteria	p__Proteobacteria	c__Gammaproteobacteria	o__Vibrionales	f__Vibrionaceae	g__Photobacterium	s__Photobacterium_leiognathi_subsp._leiognathi
Otu1036	0	0	0	0	1	NA	k__Bacteria	p__Bacteroidetes	c__Cytophagia	o__Cytophagales	f__Flammeovirgaceae	g__Candidatus_Amoebophilus	NA
Otu10584	0.185662	-1.2571	3.66633	-0.342876	0.731692	NA	k__Bacteria	p__Bacteroidetes	c__Flavobacteriia	o__Flavobacteriales	f__Flavobacteriaceae	g__NS5_marine_group	NA
Otu2497	0.203037	-1.2571	3.66633	-0.342876	0.731692	NA	k__Bacteria	p__Proteobacteria	c__Alphaproteobacteria	o__Rhodospirillales	f__Rhodospirillaceae	g__Magnetospira	NA
Otu1010	0.853401	-1.25709	3.66633	-0.342874	0.731693	NA	k__Bacteria	p__Proteobacteria	c__Alphaproteobacteria	NA	NA	NA	NA
Otu1890	0	0	0	0	1	NA	k__Bacteria	p__Firmicutes	c__Clostridia	o__Clostridiales	f__Ruminococcaceae	g__Faecalibacterium	NA
Otu1084	0.122763	-2.00971	3.66532	-0.548304	0.583483	NA	k__Bacteria	p__Proteobacteria	c__Alphaproteobacteria	o__Kordiimonadales	f__Kordiimonadaceae	g__Kordiimonas	NA
Otu9131	0.233332	-1.49755	3.66633	-0.408459	0.682937	NA	k__Bacteria	p__Proteobacteria	c__Alphaproteobacteria	o__Rhodobacterales	f__Rhodobacteraceae	NA	NA
Otu1273	1.85065	2.64738	3.60855	0.73364	0.463168	0.720899	k__Bacteria	p__Proteobacteria	c__Gammaproteobacteria	o__Vibrionales	f__Vibrionaceae	g__Aliivibrio	NA
Otu1039	1.02303	-4.40248	3.635	-1.21114	0.225843	NA	k__Bacteria	NA	NA	NA	NA	NA	NA
Otu1283	0.862909	-1.25709	3.66633	-0.342874	0.731693	NA	k__Bacteria	p__Proteobacteria	c__Gammaproteobacteria	o__Vibrionales	f__Vibrionaceae	g__Vibrio	NA
Otu1600	1.08736	-1.25709	3.66633	-0.342874	0.731693	NA	k__Bacteria	p__Proteobacteria	c__Gammaproteobacteria	o__Alteromonadales	f__Colwelliaceae	g__Thalassotalea	NA
Otu1079	0	NA	NA	NA	NA	NA	k__Bacteria	p__Bacteroidetes	c__Sphingobacteriia	o__Sphingobacteriales	f__Saprospiraceae	g__Portibacter	NA
Otu489	0.118691	0.595929	3.64719	0.163394	0.870208	NA	k__Bacteria	p__Proteobacteria	c__Deltaproteobacteria	o__Desulfobacterales	f__Nitrospinaceae	g__Nitrospina	NA
Otu1127	0.573341	0.608636	3.29988	0.184442	0.853667	NA	k__Bacteria	p__Proteobacteria	c__Alphaproteobacteria	o__Rickettsiales	f__T9d	NA	NA
Otu1047	0	0	0	0	1	NA	k__Bacteria	p__Proteobacteria	c__Gammaproteobacteria	o__Arenicellales	f__Arenicellaceae	g__Arenicella	NA
Otu2186	0.69029	-0.598611	3.66344	-0.163401	0.870203	NA	k__Bacteria	p__Proteobacteria	c__Alphaproteobacteria	o__Rhodobacterales	f__Rhodobacteraceae	NA	NA
Otu2253	0.0929187	-1.2571	3.66633	-0.342877	0.731691	NA	k__Bacteria	p__Proteobacteria	c__Alphaproteobacteria	o__Rhodospirillales	f__Rhodospirillaceae	NA	NA
Otu1104	1.48439	3.27654	3.03984	1.07787	0.281094	NA	k__Bacteria	p__Bacteroidetes	c__Sphingobacteriia	o__Sphingobacteriales	f__Saprospiraceae	g__Aureispira	NA
Otu1023	2.92343	-5.91017	2.65202	-2.22855	0.0258437	0.190489	k__Bacteria	p__Proteobacteria	c__Alphaproteobacteria	o__Rickettsiales	f__Rickettsiales_Incertae_Sedis	g__Candidatus_Lariskella	NA
Otu1144	0.0233916	-0.896432	3.66633	-0.244504	0.806841	NA	k__Bacteria	p__Proteobacteria	c__Alphaproteobacteria	NA	NA	NA	NA
Otu1821	0.203037	-1.2571	3.66633	-0.342876	0.731692	NA	k__Bacteria	p__Proteobacteria	c__Gammaproteobacteria	o__Xanthomonadales	f__JTB255_marine_benthic_group	NA	NA
Otu1124	1.28139	2.52057	3.60982	0.698253	0.485019	NA	k__Bacteria	p__Proteobacteria	c__Alphaproteobacteria	o__Rhodospirillales	f__Rhodospirillaceae	g__Pelagibius	NA
Otu1147	0.466164	-1.25709	3.59318	-0.349856	0.726447	NA	k__Bacteria	p__Proteobacteria	c__Gammaproteobacteria	o__Oceanospirillales	f__SAR86_clade	NA	NA
Otu1050	0	NA	NA	NA	NA	NA	k__Bacteria	p__Proteobacteria	c__Gammaproteobacteria	o__Order_Incertae_Sedis	f__Family_Incertae_Sedis	g__Marinicella	NA
Otu2560	0	0	0	0	1	NA	k__Bacteria	p__Bacteroidetes	c__Sphingobacteriia	o__Sphingobacteriales	f__Saprospiraceae	NA	NA
Otu1301	0.804133	-4.03893	3.63962	-1.10971	0.267122	NA	k__Bacteria	p__Firmicutes	c__Clostridia	o__Clostridiales	f__Ruminococcaceae	g__Ruminiclostridium_9	NA
Otu1483	0.396484	-2.32508	3.66311	-0.634727	0.525606	NA	k__Bacteria	p__Proteobacteria	c__Betaproteobacteria	o__Burkholderiales	f__Oxalobacteraceae	g__Massilia	NA
Otu1698	0	0	0	0	1	NA	k__Bacteria	p__Proteobacteria	c__Alphaproteobacteria	o__Rhodospirillales	f__Rhodospirillaceae	g__AEGEAN-169_marine_group	NA
Otu1152	2.71967	-5.80657	3.6249	-1.60186	0.109187	0.376305	k__Bacteria	p__Parcubacteria	NA	NA	NA	NA	NA
Otu3086	0	NA	NA	NA	NA	NA	k__Bacteria	NA	NA	NA	NA	NA	NA
Otu1500	0.212001	-2.54957	3.66071	-0.696469	0.486135	NA	k__Bacteria	p__Proteobacteria	c__Alphaproteobacteria	o__Caulobacterales	f__Hyphomonadaceae	g__Henriciella	s__Caulobacter_sp._IW1-2CT
Otu1996	0.56149	2.38154	3.61135	0.659458	0.509602	NA	k__Bacteria	p__Proteobacteria	c__Alphaproteobacteria	o__Rhodobacterales	f__Rhodobacteraceae	NA	NA
Otu2106	0.456834	-1.49754	3.66633	-0.408458	0.682937	NA	k__Bacteria	p__Bacteroidetes	c__Cytophagia	o__Cytophagales	f__Flammeovirgaceae	g__Fulvivirga	NA
Otu1517	0.16526	1.10836	3.63474	0.304936	0.760415	NA	k__Bacteria	p__Firmicutes	c__Erysipelotrichia	o__Erysipelotrichales	f__Erysipelotrichaceae	g__Holdemanella	NA
Otu1373	0	NA	NA	NA	NA	NA	k__Bacteria	p__Bacteroidetes	c__Sphingobacteriia	o__Sphingobacteriales	f__Saprospiraceae	g__Saprospira	NA
Otu1621	0	NA	NA	NA	NA	NA	k__Bacteria	p__Bacteroidetes	c__Flavobacteriia	o__Flavobacteriales	f__Flavobacteriaceae	g__NS4_marine_group	NA
Otu2626	0.315963	0.815897	3.64196	0.224026	0.822737	NA	k__Bacteria	p__Proteobacteria	c__Alphaproteobacteria	o__Rhodospirillales	f__Rhodospirillaceae	g__Defluviicoccus	NA
Otu1464	0	NA	NA	NA	NA	NA	k__Bacteria	p__Proteobacteria	c__AEGEAN-245	NA	NA	NA	NA
Otu1191	3.87213	2.50187	3.17461	0.788086	0.430647	0.695164	k__Bacteria	p__Proteobacteria	c__Alphaproteobacteria	o__Rickettsiales	f__Rickettsiales_Incertae_Sedis	g__Candidatus_Lariskella	NA
Otu1119	2.21704	-1.25709	3.65064	-0.344347	0.730585	0.855862	k__Bacteria	p__Proteobacteria	c__Gammaproteobacteria	o__Legionellales	f__Coxiellaceae	g__Coxiella	NA
Otu1300	0.396484	-2.32508	3.66311	-0.634727	0.525606	NA	k__Bacteria	p__Proteobacteria	c__Alphaproteobacteria	o__4-Org1-14	NA	NA	NA
Otu2022	0.302225	1.69963	3.62136	0.469334	0.638831	NA	k__Bacteria	p__Proteobacteria	c__Alphaproteobacteria	o__Rhodobacterales	f__Rhodobacteraceae	NA	NA
Otu1146	2.99279	-1.2571	2.64802	-0.474732	0.634978	0.837328	k__Bacteria	p__Proteobacteria	c__Alphaproteobacteria	o__Rickettsiales	f__Rickettsiales_Incertae_Sedis	g__Candidatus_Lariskella	NA
Otu1916	0.203037	-1.2571	3.66633	-0.342876	0.731692	NA	k__Bacteria	p__Acidobacteria	c__Holophagae	o__Subgroup_10	f__Sva0725	NA	NA
Otu1090	0	0	0	0	1	NA	k__Bacteria	p__Proteobacteria	c__Gammaproteobacteria	o__Thiotrichales	f__Piscirickettsiaceae	NA	NA
Otu1110	0.0929187	-1.2571	3.66633	-0.342877	0.731691	NA	k__Bacteria	p__Tenericutes	c__Mollicutes	o__Entomoplasmatales	f__Entomoplasmatales_Incertae_Sedis	g__Candidatus_Hepatoplasma	NA
Otu1103	3.1559	3.45329	2.89703	1.19201	0.233256	0.482152	k__Bacteria	p__Proteobacteria	c__Gammaproteobacteria	NA	NA	NA	NA
Otu2632	0.122763	-0.116287	3.6635	-0.031742	0.974678	NA	k__Bacteria	p__Proteobacteria	c__Deltaproteobacteria	o__SAR324_clade[Marine_group_B]	NA	NA	NA
Otu1238	0.383682	-2.00971	3.66532	-0.548304	0.583483	NA	k__Bacteria	p__Chlamydiae	c__Chlamydiae	o__Chlamydiales	f__Simkaniaceae	g__Candidatus_Fritschea	NA
Otu1262	0.409211	-3.18747	3.65221	-0.872751	0.382799	NA	k__Bacteria	p__Bacteroidetes	c__Flavobacteriia	o__Flavobacteriales	f__Flavobacteriaceae	NA	NA
Otu1208	2.79928	-1.2571	2.90541	-0.432674	0.665251	0.850288	k__Bacteria	p__Proteobacteria	c__Gammaproteobacteria	o__Cellvibrionales	f__Cellvibrionaceae	NA	NA
Otu1160	0.603972	-1.25709	3.66633	-0.342875	0.731693	NA	k__Bacteria	p__Proteobacteria	c__Gammaproteobacteria	o__Cellvibrionales	f__Porticoccaceae	g__Porticoccus	NA
Otu1472	0.749127	-2.98798	3.64218	-0.820383	0.411998	NA	k__Bacteria	p__Proteobacteria	c__Alphaproteobacteria	o__Rhodospirillales	f__Rhodospirillaceae	g__Thalassospira	NA
Otu1135	0	NA	NA	NA	NA	NA	k__Bacteria	p__Tenericutes	c__Mollicutes	o__Mycoplasmatales	f__Mycoplasmataceae	g__Mycoplasma	NA
Otu1571	0.417265	-3.19934	3.5213	-0.908568	0.363578	NA	k__Bacteria	p__Bacteroidetes	c__Flavobacteriia	o__Flavobacteriales	f__Flavobacteriaceae	g__Marixanthomonas	s__Marixanthomonas_sp._Ar-53B
Otu1255	2.27066	-5.54464	3.62612	-1.52908	0.126244	0.389277	k__Bacteria	p__Bacteroidetes	c__Flavobacteriia	o__Flavobacteriales	f__Flavobacteriaceae	g__Tenacibaculum	NA
Otu4686	0	NA	NA	NA	NA	NA	k__Bacteria	p__Marinimicrobia_[SAR406_clade]	NA	NA	NA	NA	NA
Otu1438	0	NA	NA	NA	NA	NA	k__Bacteria	p__Actinobacteria	c__Acidimicrobiia	o__Acidimicrobiales	f__Sva0996_marine_group	NA	NA
Otu2185	3.95201	1.17235	2.11937	0.553159	0.580154	0.805538	k__Bacteria	p__Planctomycetes	c__Phycisphaerae	o__Phycisphaerales	f__Phycisphaeraceae	g__FS140-16B-02_marine_group	NA
Otu1811	0	0	0	0	1	NA	k__Bacteria	p__Proteobacteria	c__Alphaproteobacteria	o__Sphingomonadales	f__Erythrobacteraceae	NA	NA
Otu1159	0	0	0	0	1	NA	k__Bacteria	p__Bacteroidetes	c__Flavobacteriia	o__Flavobacteriales	f__Flavobacteriaceae	g__Wenyingzhuangia	NA
Otu2457	1.54593	3.06592	3.60507	0.850448	0.395076	0.666907	k__Bacteria	p__Bacteroidetes	c__Flavobacteriia	o__Flavobacteriales	f__NS9_marine_group	NA	NA
Otu1244	3.52319	-6.10082	2.33801	-2.60941	0.00906991	0.0860898	k__Bacteria	p__Proteobacteria	c__Alphaproteobacteria	o__Rickettsiales	f__Rickettsiaceae	g__Candidatus_Cryptoprodotis	NA
Otu2138	0	NA	NA	NA	NA	NA	k__Archaea	p__Euryarchaeota	c__Thermoplasmata	o__Thermoplasmatales	f__Marine_Group_II	g__marine_metagenome	NA
Otu1952	0.953538	0.157363	3.34439	0.0470529	0.962471	NA	k__Bacteria	p__Proteobacteria	c__Gammaproteobacteria	o__Cellvibrionales	f__Halieaceae	NA	NA
Otu16066	0	NA	NA	NA	NA	NA	k__Bacteria	p__Proteobacteria	c__Gammaproteobacteria	o__Enterobacteriales	f__Enterobacteriaceae	g__Escherichia-Shigella	NA
Otu3326	0	NA	NA	NA	NA	NA	k__Bacteria	NA	NA	NA	NA	NA	NA
Otu1852	0	NA	NA	NA	NA	NA	k__Bacteria	p__Proteobacteria	c__AEGEAN-245	NA	NA	NA	NA
Otu1513	0.0351461	-0.535761	3.66633	-0.14613	0.883819	NA	k__Bacteria	p__Bacteroidetes	c__Bacteroidia	o__Bacteroidales	f__Porphyromonadaceae	g__Barnesiella	NA
Otu3890	0.0209555	-1.2571	3.66633	-0.342877	0.731691	NA	k__Bacteria	p__Proteobacteria	c__Alphaproteobacteria	o__SAR11_clade	f__Surface_1	NA	NA
Otu1444	0	NA	NA	NA	NA	NA	k__Bacteria	p__Bacteroidetes	c__Cytophagia	o__Cytophagales	NA	NA	NA
Otu1766	0	0	0	0	1	NA	k__Bacteria	p__Proteobacteria	c__Betaproteobacteria	o__Burkholderiales	f__Alcaligenaceae	g__MWH-UniP1_aquatic_group	NA
Otu1199	3.16404	0.450542	1.71378	0.262894	0.792632	0.8915	k__Bacteria	p__Planctomycetes	c__Phycisphaerae	o__Phycisphaerales	f__Phycisphaeraceae	g__FS140-16B-02_marine_group	NA
Otu5480	0	NA	NA	NA	NA	NA	k__Bacteria	p__Firmicutes	NA	NA	NA	NA	NA
Otu1168	0	NA	NA	NA	NA	NA	k__Bacteria	p__Proteobacteria	c__Gammaproteobacteria	o__Xanthomonadales	f__Xanthomonadaceae	g__Pseudoxanthomonas	s__Pseudoxanthomonas_sp._M1-2
Otu1091	0.186266	0.815863	3.64197	0.224017	0.822744	NA	k__Bacteria	p__Proteobacteria	c__Alphaproteobacteria	o__Caulobacterales	f__Hyphomonadaceae	g__Hyphomonas	s__Hyphomonas_sp._DG895
Otu4226	0	NA	NA	NA	NA	NA	k__Bacteria	p__Proteobacteria	c__Alphaproteobacteria	o__Rhodospirillales	f__Rhodospirillaceae	g__AEGEAN-169_marine_group	NA
Otu16215	0	NA	NA	NA	NA	NA	k__Bacteria	p__Bacteroidetes	c__Flavobacteriia	o__Flavobacteriales	f__Flavobacteriaceae	g__NS5_marine_group	NA
Otu1840	1.82959	-5.24009	3.56615	-1.4694	0.141725	0.390853	k__Bacteria	p__Proteobacteria	c__Deltaproteobacteria	o__Bdellovibrionales	f__Bdellovibrionaceae	g__OM27_clade	NA
Otu1728	0.637054	2.21455	3.61339	0.612873	0.539961	NA	k__Bacteria	p__Bacteroidetes	c__Flavobacteriia	o__Flavobacteriales	f__Flavobacteriaceae	NA	NA
Otu1136	0.198242	-1.73945	3.66628	-0.474445	0.635183	NA	k__Bacteria	p__Proteobacteria	c__Alphaproteobacteria	o__Rhodobacterales	f__Rhodobacteraceae	g__Roseobacter_clade_NAC11-7_lineage	NA
Otu1865	0	0	0	0	1	NA	k__Bacteria	p__Proteobacteria	c__Gammaproteobacteria	o__Oceanospirillales	f__Oceanospirillaceae	NA	NA
Otu1128	0.247445	-1.2571	3.66633	-0.342876	0.731692	NA	k__Bacteria	p__Proteobacteria	c__Gammaproteobacteria	o__Vibrionales	f__Vibrionaceae	g__Vibrio	NA
Otu1264	1.80004	2.83495	2.84765	0.995543	0.319472	0.580769	k__Bacteria	p__Proteobacteria	c__Gammaproteobacteria	o__Pseudomonadales	f__Moraxellaceae	g__Moraxella	NA
Otu1184	0.789367	2.78673	3.60728	0.77253	0.439801	NA	k__Bacteria	p__Bacteroidetes	c__Flavobacteriia	o__Flavobacteriales	f__NS9_marine_group	NA	NA
Otu1391	0	NA	NA	NA	NA	NA	k__Bacteria	p__Proteobacteria	c__Gammaproteobacteria	o__KI89A_clade	NA	NA	NA
Otu1306	0.48969	-1.25709	3.66633	-0.342875	0.731692	NA	k__Bacteria	p__Proteobacteria	c__Gammaproteobacteria	o__Oceanospirillales	f__SAR86_clade	NA	NA
Otu2111	0	NA	NA	NA	NA	NA	k__Bacteria	p__Proteobacteria	c__Deltaproteobacteria	o__Desulfovibrionales	f__Desulfovibrionaceae	g__Desulfovibrio	NA
Otu1141	2.5983	-1.25709	3.66633	-0.342873	0.731694	0.855862	k__Bacteria	p__Proteobacteria	c__Deltaproteobacteria	NA	NA	NA	NA
Otu8713	0	NA	NA	NA	NA	NA	k__Bacteria	p__Bacteroidetes	c__Flavobacteriia	o__Flavobacteriales	f__Cryomorphaceae	g__Owenweeksia	NA
Otu1636	0.363999	1.80536	3.61949	0.498789	0.617928	NA	k__Bacteria	p__Proteobacteria	c__Gammaproteobacteria	o__Cellvibrionales	f__Halieaceae	g__Haliea	NA
Otu1540	1.42621	-3.09935	3.65369	-0.848281	0.396281	NA	k__Bacteria	p__Bacteroidetes	c__Flavobacteriia	o__Flavobacteriales	f__Cryomorphaceae	g__Crocinitomix	NA
Otu1879	0	NA	NA	NA	NA	NA	k__Bacteria	p__Proteobacteria	c__Gammaproteobacteria	o__Alteromonadales	f__Alteromonadaceae	NA	NA
Otu1430	0.887515	-0.593916	3.66346	-0.162119	0.871212	NA	k__Bacteria	p__Bacteroidetes	c__Flavobacteriia	o__Flavobacteriales	f__NS9_marine_group	NA	NA
Otu1181	0	0	0	0	1	NA	k__Bacteria	p__Proteobacteria	c__Gammaproteobacteria	o__Oceanospirillales	NA	NA	NA
Otu1344	0	0	0	0	1	NA	k__Bacteria	p__Firmicutes	c__Clostridia	o__Clostridiales	f__Lachnospiraceae	g__Lachnoclostridium	NA
Otu2099	0	0	0	0	1	NA	k__Bacteria	p__Firmicutes	c__Clostridia	o__Clostridiales	f__Lachnospiraceae	g__Blautia	NA
Otu1123	0	NA	NA	NA	NA	NA	k__Bacteria	p__Proteobacteria	c__Gammaproteobacteria	o__Cellvibrionales	f__Spongiibacteraceae	g__BD1-7_clade	NA
Otu1220	0	NA	NA	NA	NA	NA	k__Bacteria	p__Actinobacteria	c__Acidimicrobiia	o__Acidimicrobiales	f__Sva0996_marine_group	NA	NA
Otu2406	0.245527	1.63343	3.6226	0.450899	0.652062	NA	k__Bacteria	p__Bacteroidetes	c__Cytophagia	o__Cytophagales	f__Flammeovirgaceae	NA	NA
Otu14414	0.465952	2.00078	3.01182	0.664309	0.506493	NA	k__Bacteria	p__Planctomycetes	c__Pla3_lineage	NA	NA	NA	NA
Otu1171	0	0	0	0	1	NA	k__Bacteria	p__Proteobacteria	c__Gammaproteobacteria	o__Alteromonadales	f__Pseudoalteromonadaceae	g__Pseudoalteromonas	s__Pseudoalteromonas_sp._710P1
Otu1293	0.283353	1.23457	3.63142	0.339969	0.73388	NA	k__Bacteria	p__Proteobacteria	c__Deltaproteobacteria	o__Myxococcales	f__P3OB-42	NA	NA
Otu1179	0.55137	2.26962	3.61269	0.628237	0.529849	NA	k__Bacteria	p__Proteobacteria	c__Alphaproteobacteria	o__Rickettsiales	f__Anaplasmataceae	g__Neorickettsia	NA
Otu1214	1.10613	2.63627	3.33296	0.790969	0.428962	NA	k__Bacteria	p__Actinobacteria	c__Acidimicrobiia	o__Acidimicrobiales	f__Sva0996_marine_group	NA	NA
Otu1707	0	NA	NA	NA	NA	NA	k__Bacteria	p__Proteobacteria	c__Alphaproteobacteria	o__Kordiimonadales	f__Kordiimonadaceae	g__Kordiimonas	s__Kordiimonas_sp._CWH001
Otu8759	0	NA	NA	NA	NA	NA	k__Bacteria	p__Proteobacteria	c__Alphaproteobacteria	o__Rhodobacterales	f__Rhodobacteraceae	NA	NA
Otu15974	0	NA	NA	NA	NA	NA	k__Bacteria	NA	NA	NA	NA	NA	NA
Otu1193	0	NA	NA	NA	NA	NA	k__Bacteria	p__Proteobacteria	c__Gammaproteobacteria	o__Chromatiales	f__Chromatiaceae	g__Nitrosococcus	NA
Otu1788	0	NA	NA	NA	NA	NA	k__Bacteria	p__Proteobacteria	c__Gammaproteobacteria	o__Thiotrichales	NA	NA	NA
Otu1466	1.1005	3.82277	3.60083	1.06163	0.288402	NA	k__Bacteria	p__Proteobacteria	c__Deltaproteobacteria	o__Desulfobacterales	f__Nitrospinaceae	g__Nitrospina	NA
Otu2006	0	0	0	0	1	NA	k__Bacteria	p__Proteobacteria	c__Gammaproteobacteria	o__Thiotrichales	NA	NA	NA
Otu1731	0	NA	NA	NA	NA	NA	k__Bacteria	p__Firmicutes	c__Clostridia	o__Clostridiales	f__Ruminococcaceae	g__Faecalibacterium	NA
Otu1359	0.432945	0.726388	3.64418	0.199329	0.842006	NA	k__Bacteria	p__Proteobacteria	c__Alphaproteobacteria	o__Rickettsiales	f__SAR116_clade	NA	NA
Otu1721	1.41145	2.56755	2.82598	0.908551	0.363587	NA	k__Archaea	p__Euryarchaeota	c__Thermoplasmata	o__Thermoplasmatales	f__Marine_Group_II	NA	NA
Otu6116	0	NA	NA	NA	NA	NA	k__Bacteria	p__Bacteroidetes	c__Flavobacteriia	o__Flavobacteriales	f__Flavobacteriaceae	NA	NA
Otu1967	2.83907	-5.85985	3.62467	-1.61666	0.105953	0.370405	k__Bacteria	p__Bacteroidetes	c__Cytophagia	o__Cytophagales	f__Flammeovirgaceae	g__Candidatus_Amoebophilus	NA
Otu1154	0	NA	NA	NA	NA	NA	k__Bacteria	p__Lentisphaerae	c__Lentisphaeria	o__Lentisphaerales	f__Lentisphaeraceae	g__Lentisphaera	NA
Otu1799	0.239163	-1.37878	3.66628	-0.37607	0.706865	NA	k__Bacteria	p__Proteobacteria	c__Gammaproteobacteria	o__Oceanospirillales	f__Oceanospirillaceae	NA	NA
Otu1583	0	NA	NA	NA	NA	NA	k__Bacteria	p__Bacteroidetes	c__Flavobacteriia	o__Flavobacteriales	f__Cryomorphaceae	g__Fluviicola	NA
Otu3976	0.152278	-1.2571	3.66633	-0.342877	0.731691	NA	k__Bacteria	p__Bacteroidetes	c__Cytophagia	o__Order_II	f__Rhodothermaceae	NA	NA
Otu1655	1.95698	-5.33476	3.60773	-1.4787	0.13922	0.390853	k__Bacteria	p__Proteobacteria	c__Gammaproteobacteria	o__Alteromonadales	f__Alteromonadaceae	g__Marinobacter	NA
Otu1372	1.32378	-4.77217	3.63134	-1.31416	0.188791	NA	k__Bacteria	p__Proteobacteria	c__Gammaproteobacteria	o__Cellvibrionales	f__Spongiibacteraceae	g__Spongiibacter	s__gamma_proteobacterium_NAMAF009
Otu5174	0	0	0	0	1	NA	k__Bacteria	p__Proteobacteria	c__Gammaproteobacteria	o__Enterobacteriales	f__Enterobacteriaceae	g__Escherichia-Shigella	NA
Otu1251	0	NA	NA	NA	NA	NA	k__Bacteria	p__Proteobacteria	c__Alphaproteobacteria	o__Rickettsiales	f__S25-593	NA	NA
Otu1177	0	NA	NA	NA	NA	NA	k__Bacteria	p__Proteobacteria	c__Gammaproteobacteria	o__Oceanospirillales	f__Halomonadaceae	g__Halomonas	NA
Otu1505	2.12679	4.13868	3.30166	1.25351	0.210019	0.458128	k__Bacteria	p__Proteobacteria	c__Gammaproteobacteria	NA	NA	NA	NA
Otu2320	0.652027	3.06699	3.60506	0.850747	0.39491	NA	k__Bacteria	p__Proteobacteria	c__Gammaproteobacteria	o__Oceanospirillales	f__Alcanivoracaceae	g__Kangiella	NA
Otu1358	0.964428	-1.25709	3.66633	-0.342874	0.731693	NA	k__Bacteria	p__Proteobacteria	c__Gammaproteobacteria	o__Vibrionales	f__Vibrionaceae	g__Enterovibrio	s__Photobacterium_sp._26III/A02/220
Otu1769	0	0	0	0	1	NA	k__Bacteria	p__Proteobacteria	c__Deltaproteobacteria	o__Bdellovibrionales	f__Bdellovibrionaceae	g__OM27_clade	NA
Otu1462	1.30634	1.61822	3.58822	0.450982	0.652003	NA	k__Bacteria	p__Proteobacteria	c__Alphaproteobacteria	o__Rickettsiales	NA	NA	NA
Otu1210	0	NA	NA	NA	NA	NA	k__Bacteria	p__Proteobacteria	c__Gammaproteobacteria	o__Xanthomonadales	NA	NA	NA
Otu1176	1.39865	-4.51853	3.63375	-1.24349	0.213687	NA	k__Bacteria	p__Planctomycetes	c__Phycisphaerae	o__Phycisphaerales	f__Phycisphaeraceae	g__JL-ETNP-F27	NA
Otu3730	0	0	0	0	1	NA	k__Bacteria	p__Proteobacteria	c__Alphaproteobacteria	o__SAR11_clade	f__Surface_1	NA	NA
Otu1228	0.304556	-2.86198	3.65679	-0.782649	0.433833	NA	k__Bacteria	p__Bacteroidetes	c__Flavobacteriia	o__Flavobacteriales	f__Cryomorphaceae	g__Crocinitomix	NA
Otu1469	2.87564	1.40468	2.40493	0.584084	0.559164	0.799397	k__Bacteria	p__Actinobacteria	c__Actinobacteria	o__Corynebacteriales	f__Corynebacteriaceae	g__Corynebacterium_1	NA
Otu4884	0	0	0	0	1	NA	k__Bacteria	p__Proteobacteria	c__Alphaproteobacteria	o__SAR11_clade	f__Surface_1	NA	NA
Otu4974	0.609112	-1.25709	3.66633	-0.342875	0.731693	NA	k__Bacteria	p__Firmicutes	c__Clostridia	o__Clostridiales	f__Ruminococcaceae	g__Faecalibacterium	NA
Otu4534	0.554324	2.55859	3.58079	0.71453	0.4749	NA	k__Bacteria	p__Proteobacteria	c__Gammaproteobacteria	o__Xanthomonadales	f__JTB255_marine_benthic_group	NA	NA
Otu1421	0	0	0	0	1	NA	k__Bacteria	p__Proteobacteria	c__Deltaproteobacteria	NA	NA	NA	NA
Otu6595	0.653492	-1.25709	3.66633	-0.342875	0.731693	NA	k__Bacteria	p__Bacteroidetes	c__Cytophagia	o__Cytophagales	f__Flammeovirgaceae	g__Reichenbachiella	NA
Otu1223	0	0	0	0	1	NA	k__Bacteria	p__Proteobacteria	c__Gammaproteobacteria	o__Xanthomonadales	NA	NA	NA
Otu1562	2.00222	2.01905	3.0319	0.665935	0.505452	0.757252	k__Bacteria	p__Proteobacteria	c__Gammaproteobacteria	o__Oceanospirillales	f__Oceanospirillaceae	NA	NA
Otu1717	0	NA	NA	NA	NA	NA	k__Bacteria	p__Proteobacteria	c__Alphaproteobacteria	o__Rhodospirillales	f__Rhodospirillaceae	NA	NA
Otu2161	1.53288	-4.98659	3.6296	-1.37387	0.169483	0.408707	k__Bacteria	p__Proteobacteria	c__Gammaproteobacteria	o__Vibrionales	f__Vibrionaceae	g__Photobacterium	s__Photobacterium_leiognathi_subsp._leiognathi
Otu2055	0.82708	-1.25709	3.66633	-0.342874	0.731693	NA	k__Bacteria	p__Proteobacteria	c__Gammaproteobacteria	o__Oceanospirillales	f__Oceanospirillaceae	g__Marinomonas	NA
Otu1596	0	NA	NA	NA	NA	NA	k__Bacteria	p__Firmicutes	c__Clostridia	o__Clostridiales	f__Ruminococcaceae	g__Faecalibacterium	NA
Otu1567	0.21533	-2.00971	3.66532	-0.548304	0.583483	NA	k__Bacteria	p__Bacteroidetes	c__Sphingobacteriia	o__Sphingobacteriales	f__Saprospiraceae	NA	NA
Otu2554	0.13885	-1.2571	3.66633	-0.342877	0.731691	NA	k__Bacteria	p__Proteobacteria	c__Alphaproteobacteria	o__Rhodobacterales	f__Rhodobacteraceae	NA	NA
Otu1192	0	0	0	0	1	NA	k__Bacteria	p__Proteobacteria	c__Gammaproteobacteria	o__Alteromonadales	f__Colwelliaceae	g__Thalassotalea	NA
Otu1150	2.11902	-1.2571	2.77721	-0.452647	0.650803	0.844608	k__Bacteria	p__Proteobacteria	c__Gammaproteobacteria	o__Enterobacteriales	f__Enterobacteriaceae	NA	NA
Otu1450	0	NA	NA	NA	NA	NA	k__Bacteria	p__Proteobacteria	c__Alphaproteobacteria	o__Rhodospirillales	f__Rhodospirillaceae	g__Defluviicoccus	NA
Otu1828	0	0	0	0	1	NA	k__Bacteria	p__Bacteroidetes	c__Flavobacteriia	o__Flavobacteriales	f__Flavobacteriaceae	g__Maribacter	NA
Otu2144	1.16397	3.90577	3.60049	1.08479	0.278015	NA	k__Bacteria	p__Proteobacteria	c__Gammaproteobacteria	o__Alteromonadales	f__Colwelliaceae	NA	NA
Otu1285	1.94272	-5.32374	3.04001	-1.75123	0.079907	0.323539	k__Bacteria	p__Bacteroidetes	c__Flavobacteriia	o__Flavobacteriales	f__Flavobacteriaceae	g__Salegentibacter	NA
Otu1284	0.327369	2.05542	3.61556	0.568492	0.569701	NA	k__Bacteria	p__Bacteroidetes	c__Flavobacteriia	o__Flavobacteriales	f__Cryomorphaceae	g__Fluviicola	NA
Otu1185	0	0	0	0	1	NA	k__Bacteria	p__Bacteroidetes	c__Flavobacteriia	o__Flavobacteriales	f__Flavobacteriaceae	NA	NA
Otu1672	0	NA	NA	NA	NA	NA	k__Bacteria	p__Proteobacteria	c__Deltaproteobacteria	o__Myxococcales	f__Nannocystaceae	NA	NA
Otu1230	0	NA	NA	NA	NA	NA	k__Bacteria	p__Proteobacteria	c__Deltaproteobacteria	o__Bdellovibrionales	f__Bdellovibrionaceae	g__OM27_clade	NA
Otu1245	0.253123	-2.33161	3.66305	-0.63652	0.524437	NA	k__Bacteria	p__Proteobacteria	c__Gammaproteobacteria	o__Cellvibrionales	NA	NA	NA
Otu1224	1.46508	-3.69491	3.08801	-1.19654	0.231487	NA	k__Bacteria	p__Actinobacteria	c__Actinobacteria	o__Micrococcales	NA	NA	NA
Otu3569	0	0	0	0	1	NA	k__Bacteria	p__Chloroflexi	c__Anaerolineae	o__Anaerolineales	f__Anaerolineaceae	NA	NA
Otu1178	0	0	0	0	1	NA	k__Bacteria	p__Proteobacteria	c__Gammaproteobacteria	NA	NA	NA	NA
Otu16103	0	NA	NA	NA	NA	NA	k__Bacteria	p__Firmicutes	c__Clostridia	o__Clostridiales	f__Lachnospiraceae	NA	NA
Otu1298	2.5667	2.08868	2.79733	0.746671	0.455262	0.716295	k__Bacteria	p__Proteobacteria	c__Deltaproteobacteria	o__Desulfuromonadales	f__GR-WP33-58	NA	NA
Otu14744	0	NA	NA	NA	NA	NA	k__Bacteria	p__Firmicutes	c__Clostridia	o__Clostridiales	f__Ruminococcaceae	g__Faecalibacterium	NA
Otu1408	2.07911	1.24219	2.60981	0.475969	0.634097	0.837328	k__Bacteria	p__Proteobacteria	c__Gammaproteobacteria	o__Thiotrichales	NA	NA	NA
Otu1351	2.00758	-5.3611	3.62712	-1.47806	0.139392	0.390853	k__Bacteria	p__Proteobacteria	c__Alphaproteobacteria	o__Rickettsiales	NA	NA	NA
Otu1215	1.94912	-5.32681	3.62733	-1.46852	0.141963	0.390853	k__Bacteria	p__Proteobacteria	NA	NA	NA	NA	NA
Otu6862	0.265274	-1.73481	3.24486	-0.534633	0.592904	NA	k__Bacteria	p__Bacteroidetes	c__Flavobacteriia	o__Flavobacteriales	f__Flavobacteriaceae	g__Formosa	NA
Otu8976	0	NA	NA	NA	NA	NA	k__Bacteria	p__Bacteroidetes	c__Flavobacteriia	o__Flavobacteriales	f__Flavobacteriaceae	NA	NA
Otu1693	0.105438	0.340506	3.6539	0.0931898	0.925753	NA	k__Bacteria	p__Proteobacteria	c__Gammaproteobacteria	o__Cellvibrionales	f__Halieaceae	g__Haliea	NA
Otu1236	2.50871	-5.69079	3.62541	-1.56969	0.116486	0.384092	k__Bacteria	p__Bacteroidetes	c__Flavobacteriia	o__Flavobacteriales	f__Flavobacteriaceae	NA	NA
Otu1221	0	NA	NA	NA	NA	NA	k__Bacteria	p__Proteobacteria	c__Gammaproteobacteria	o__Oceanospirillales	f__Hahellaceae	g__Endozoicomonas	NA
Otu2197	0.911664	-4.22885	3.63706	-1.16271	0.244947	NA	k__Bacteria	p__Bacteroidetes	c__Cytophagia	o__Cytophagales	f__Cytophagaceae	g__Hymenobacter	NA
Otu11028	0.353587	-0.861859	2.60767	-0.330509	0.741016	NA	k__Bacteria	p__Proteobacteria	c__Alphaproteobacteria	o__Rickettsiales	f__SAR116_clade	NA	NA
Otu2601	0	0	0	0	1	NA	k__Bacteria	p__Bacteroidetes	c__Bacteroidia	o__Bacteroidales	f__Prevotellaceae	g__Paraprevotella	NA
Otu1659	1.91113	4.47711	3.08077	1.45324	0.146156	0.390853	k__Bacteria	p__Firmicutes	c__Bacilli	o__Lactobacillales	f__Streptococcaceae	g__Streptococcus	NA
Otu1401	0	NA	NA	NA	NA	NA	k__Bacteria	p__Verrucomicrobia	c__Opitutae	o__A714019	NA	NA	NA
Otu1327	1.31695	2.8316	3.6009	0.786358	0.431658	NA	k__Bacteria	p__Proteobacteria	c__TA18	NA	NA	NA	NA
Otu2305	1.89395	-5.28837	3.5739	-1.47972	0.138948	0.390853	k__Bacteria	p__Bacteroidetes	c__Flavobacteriia	o__Flavobacteriales	f__Flavobacteriaceae	g__Salinimicrobium	NA
Otu1276	2.5596	-5.52636	3.27467	-1.68761	0.0914865	0.339556	k__Bacteria	p__Proteobacteria	c__Alphaproteobacteria	o__Rickettsiales	f__Rickettsiaceae	NA	NA
Otu2870	0.41905	2.22767	3.61322	0.616534	0.537542	NA	k__Bacteria	p__Proteobacteria	c__Deltaproteobacteria	o__Desulfobacterales	f__Desulfobacteraceae	g__Sva0081_sediment_group	NA
Otu1332	1.038	-4.41954	3.63481	-1.21589	0.224025	NA	k__Bacteria	p__Proteobacteria	c__Gammaproteobacteria	o__Alteromonadales	f__Colwelliaceae	g__Thalassotalea	NA
Otu1349	0	0	0	0	1	NA	k__Bacteria	p__Firmicutes	c__Clostridia	o__Clostridiales	f__Lachnospiraceae	g__Lachnoclostridium	NA
Otu1095	2.10232	-5.43833	2.56102	-2.1235	0.0337118	0.214285	k__Bacteria	p__Proteobacteria	c__Gammaproteobacteria	o__Pseudomonadales	f__Moraxellaceae	g__Psychrobacter	NA
Otu1231	0.224282	-1.28837	3.66532	-0.351502	0.725212	NA	k__Bacteria	p__Proteobacteria	c__Gammaproteobacteria	o__Alteromonadales	f__Colwelliaceae	g__Colwellia	NA
Otu2125	0.6469	2.41508	3.61097	0.668817	0.503612	NA	k__Bacteria	p__Proteobacteria	c__Deltaproteobacteria	o__Desulfobacterales	f__Desulfobacteraceae	g__Sva0081_sediment_group	NA
Otu4059	1.05254	2.52724	3.60261	0.701502	0.48299	NA	k__Bacteria	p__Proteobacteria	c__Gammaproteobacteria	o__Xanthomonadales	f__JTB255_marine_benthic_group	NA	NA
Otu1439	0.146689	0.939954	3.63881	0.258314	0.796165	NA	k__Bacteria	p__Planctomycetes	c__OM190	NA	NA	NA	NA
Otu1346	0	0	0	0	1	NA	k__Bacteria	p__Proteobacteria	c__Alphaproteobacteria	o__Sphingomonadales	f__Sphingomonadaceae	g__Sphingobium	NA
Otu1202	0.922372	-3.84366	3.64225	-1.0553	0.29129	NA	k__Bacteria	p__Proteobacteria	c__Alphaproteobacteria	o__Rhodospirillales	f__Rhodospirillaceae	g__Thalassospira	NA
Otu1471	0	NA	NA	NA	NA	NA	k__Bacteria	p__Actinobacteria	c__Acidimicrobiia	o__Acidimicrobiales	f__Sva0996_marine_group	NA	NA
Otu7423	0	NA	NA	NA	NA	NA	k__Bacteria	p__Bacteroidetes	c__Flavobacteriia	o__Flavobacteriales	f__Flavobacteriaceae	NA	NA
Otu1761	0.460049	-0.535753	3.60818	-0.148483	0.881962	NA	k__Bacteria	p__Proteobacteria	c__Gammaproteobacteria	o__Xanthomonadales	f__JTB255_marine_benthic_group	NA	NA
Otu2026	0	NA	NA	NA	NA	NA	k__Bacteria	p__Proteobacteria	c__Gammaproteobacteria	o__Vibrionales	f__Vibrionaceae	g__Vibrio	NA
Otu1232	0.595792	-0.874636	3.6205	-0.241579	0.809106	NA	k__Bacteria	p__Bacteroidetes	c__Cytophagia	o__Cytophagales	f__Flammeovirgaceae	NA	NA
Otu1291	2.3178	3.59148	2.95278	1.21631	0.223868	0.471344	k__Bacteria	p__Proteobacteria	c__Gammaproteobacteria	o__Oceanospirillales	f__Oceanospirillaceae	g__Pseudospirillum	NA
Otu3152	0.480738	-1.25709	3.66633	-0.342875	0.731692	NA	k__Bacteria	p__Proteobacteria	c__Deltaproteobacteria	o__Desulfobacterales	f__Desulfobulbaceae	NA	NA
Otu7531	0	NA	NA	NA	NA	NA	k__Bacteria	p__Bacteroidetes	c__Flavobacteriia	o__Flavobacteriales	f__Flavobacteriaceae	g__Tenacibaculum	NA
Otu7074	0.138424	-0.896428	3.66633	-0.244503	0.806842	NA	k__Bacteria	p__Bacteroidetes	c__Flavobacteriia	o__Flavobacteriales	f__Flavobacteriaceae	g__Tenacibaculum	NA
Otu1303	2.20969	2.0117	2.80383	0.717481	0.473078	0.732385	k__Bacteria	p__Proteobacteria	c__Deltaproteobacteria	o__Sh765B-TzT-29	NA	NA	NA
Otu1628	0	NA	NA	NA	NA	NA	k__Bacteria	p__Proteobacteria	c__Gammaproteobacteria	o__Oceanospirillales	f__OM182_clade	g__unidentified_marine_bacterioplankton	NA
Otu1935	1.12326	3.54816	3.19926	1.10906	0.267405	NA	k__Bacteria	p__Proteobacteria	c__Deltaproteobacteria	o__Desulfuromonadales	f__GR-WP33-58	NA	NA
Otu1435	2.53413	2.6863	3.2832	0.818194	0.413247	0.679744	k__Bacteria	NA	NA	NA	NA	NA	NA
Otu1388	0.456834	-3.31271	3.65008	-0.907572	0.364105	NA	k__Bacteria	p__Bacteroidetes	c__Flavobacteriia	o__Flavobacteriales	f__Cryomorphaceae	g__Owenweeksia	s__unidentified_marine_bacterioplankton
Otu1566	0	NA	NA	NA	NA	NA	k__Bacteria	p__Firmicutes	c__Negativicutes	o__Selenomonadales	f__Acidaminococcaceae	g__Succiniclasticum	NA
Otu7448	0.0175731	-0.896432	3.66633	-0.244504	0.806841	NA	k__Bacteria	p__Verrucomicrobia	c__Arctic97B-4_marine_group	NA	NA	NA	NA
Otu1336	0.245527	1.63343	3.6226	0.450899	0.652062	NA	k__Bacteria	p__Firmicutes	c__Bacilli	o__Bacillales	f__Staphylococcaceae	g__Staphylococcus	NA
Otu1528	0	NA	NA	NA	NA	NA	k__Bacteria	p__Omnitrophica	c__NPL-UPA2	NA	NA	NA	NA
Otu613	0.116531	0.40783	3.65202	0.111673	0.911083	NA	k__Bacteria	p__Proteobacteria	c__Alphaproteobacteria	o__SAR11_clade	NA	NA	NA
Otu7291	0.0209555	-1.2571	3.66633	-0.342877	0.731691	NA	k__Bacteria	p__Proteobacteria	c__Alphaproteobacteria	o__Rhodobacterales	f__Rhodobacteraceae	NA	NA
Otu1718	0	NA	NA	NA	NA	NA	k__Bacteria	p__Firmicutes	c__Clostridia	o__Clostridiales	f__Lachnospiraceae	g__Dorea	NA
Otu1733	1.21971	3.97259	3.44779	1.15221	0.249234	NA	k__Bacteria	p__Planctomycetes	c__Pla3_lineage	NA	NA	NA	NA
Otu2297	0.406075	-3.01622	3.65491	-0.825252	0.409228	NA	k__Bacteria	p__Proteobacteria	c__Gammaproteobacteria	o__Thiotrichales	f__Thiotrichales_Incertae_Sedis	g__Caedibacter	NA
Otu1410	0.925084	-4.11177	3.6386	-1.13004	0.258459	NA	k__Bacteria	p__Proteobacteria	c__Gammaproteobacteria	o__Oceanospirillales	f__SAR86_clade	NA	NA
Otu1882	0	NA	NA	NA	NA	NA	k__Bacteria	p__Proteobacteria	c__Alphaproteobacteria	o__Parvularculales	f__Parvularculaceae	g__Parvularcula	NA
Otu4937	0.202914	0.276398	3.65577	0.075606	0.939733	NA	k__Bacteria	p__Proteobacteria	c__Gammaproteobacteria	o__Oceanospirillales	f__SAR86_clade	NA	NA
Otu1328	0	NA	NA	NA	NA	NA	k__Bacteria	p__Proteobacteria	c__Gammaproteobacteria	NA	NA	NA	NA
Otu5132	0	NA	NA	NA	NA	NA	k__Bacteria	p__Bacteroidetes	c__Flavobacteriia	o__Flavobacteriales	f__Flavobacteriaceae	NA	NA
Otu4380	0	0	0	0	1	NA	k__Bacteria	p__Firmicutes	c__Clostridia	o__Clostridiales	f__Lachnospiraceae	g__Incertae_Sedis	NA
Otu1272	2.30763	-5.57026	3.62599	-1.5362	0.124489	0.389277	k__Bacteria	p__Bacteroidetes	c__Flavobacteriia	o__Flavobacteriales	f__Cryomorphaceae	g__Owenweeksia	NA
Otu15142	0.246023	1.67344	3.62185	0.462041	0.644052	NA	k__Bacteria	p__Proteobacteria	c__Alphaproteobacteria	o__Rhodospirillales	f__Rhodospirillaceae	g__AEGEAN-169_marine_group	NA
Otu1692	0.409211	2.38153	3.61135	0.659457	0.509602	NA	k__Bacteria	p__Proteobacteria	c__Gammaproteobacteria	o__Xanthomonadales	f__JTB255_marine_benthic_group	NA	NA
Otu5072	0	NA	NA	NA	NA	NA	k__Bacteria	p__Firmicutes	c__Erysipelotrichia	o__Erysipelotrichales	f__Erysipelotrichaceae	NA	NA
Otu2814	0.663008	2.38154	3.61135	0.659459	0.509601	NA	k__Bacteria	p__Proteobacteria	c__Gammaproteobacteria	o__Cellvibrionales	f__Halieaceae	NA	NA
Otu1470	0.304556	-1.2571	3.66633	-0.342876	0.731692	NA	k__Bacteria	p__Proteobacteria	c__Alphaproteobacteria	o__Rickettsiales	f__SAR116_clade	NA	NA
Otu2067	0	NA	NA	NA	NA	NA	k__Bacteria	p__Bacteroidetes	c__Flavobacteriia	o__Flavobacteriales	f__Flavobacteriaceae	g__Ulvibacter	NA
Otu1335	0	NA	NA	NA	NA	NA	k__Bacteria	p__Proteobacteria	c__Gammaproteobacteria	o__Thiotrichales	f__Thiotrichaceae	NA	NA
Otu1796	0.514111	-1.73944	3.66628	-0.474443	0.635184	NA	k__Bacteria	p__TM6	NA	NA	NA	NA	NA
Otu1324	3.68513	-6.06584	2.9322	-2.0687	0.0385744	0.227904	k__Bacteria	p__Proteobacteria	c__Alphaproteobacteria	o__Rickettsiales	f__Rickettsiales_Incertae_Sedis	g__Candidatus_Lariskella	NA
Otu2865	0	NA	NA	NA	NA	NA	k__Bacteria	p__Bacteroidetes	c__Flavobacteriia	o__Flavobacteriales	f__Flavobacteriaceae	NA	NA
Otu1437	0	NA	NA	NA	NA	NA	k__Bacteria	p__Actinobacteria	c__Nitriliruptoria	o__Euzebyales	f__Euzebyaceae	g__Euzebya	NA
Otu1347	1.40976	-3.16603	3.61886	-0.874868	0.381646	NA	k__Bacteria	p__Proteobacteria	c__Gammaproteobacteria	o__Oceanospirillales	f__CrystalBog021C3	NA	NA
Otu1269	0	0	0	0	1	NA	k__Bacteria	p__Proteobacteria	c__Deltaproteobacteria	o__Bdellovibrionales	f__Bacteriovoracaceae	NA	NA
Otu2400	2.1086	0.27878	2.49059	0.111933	0.910876	0.953702	k__Bacteria	p__Proteobacteria	c__Gammaproteobacteria	o__Oceanospirillales	f__Halomonadaceae	g__Cobetia	NA
Otu1708	1.44939	-1.49754	3.20661	-0.467017	0.640487	NA	k__Bacteria	p__Proteobacteria	c__Deltaproteobacteria	o__Myxococcales	f__BIrii41	NA	NA
Otu1384	0	NA	NA	NA	NA	NA	k__Bacteria	p__Bacteroidetes	c__Cytophagia	o__Cytophagales	f__Flammeovirgaceae	g__Ekhidna	NA
Otu1233	2.25521	-5.53255	3.62619	-1.52572	0.127079	0.389277	k__Bacteria	p__Proteobacteria	c__Alphaproteobacteria	o__Rickettsiales	f__Rickettsiaceae	NA	NA
Otu1316	0.759152	2.88849	3.56344	0.81059	0.417601	NA	k__Bacteria	p__Bacteroidetes	c__Flavobacteriia	o__Flavobacteriales	f__Cryomorphaceae	g__Owenweeksia	NA
Otu1279	0	NA	NA	NA	NA	NA	k__Bacteria	p__Proteobacteria	c__Gammaproteobacteria	NA	NA	NA	NA
Otu1411	1.57084	3.00049	3.59659	0.834262	0.404133	0.674692	k__Bacteria	p__Verrucomicrobia	c__Verrucomicrobiae	o__Verrucomicrobiales	f__Verrucomicrobiaceae	g__Roseibacillus	NA
Otu1234	1.90928	-5.29752	3.6275	-1.46038	0.144186	0.390853	k__Bacteria	p__Proteobacteria	c__Alphaproteobacteria	o__DB1-14	NA	NA	NA
Otu564	0.0539415	-0.535761	3.66633	-0.14613	0.883819	NA	k__Bacteria	p__Firmicutes	c__Clostridia	o__Clostridiales	f__Clostridiaceae_1	g__Clostridium_sensu_stricto_1	NA
Otu549	0.0409211	-1.49755	3.66633	-0.40846	0.682936	NA	k__Bacteria	p__Proteobacteria	c__Gammaproteobacteria	NA	NA	NA	NA
Otu1569	2.22337	0.822612	3.56867	0.23051	0.817696	0.908725	k__Bacteria	p__Proteobacteria	c__Gammaproteobacteria	o__E01-9C-26_marine_group	NA	NA	NA
Otu8333	0.123011	0.726385	3.64418	0.199328	0.842006	NA	k__Bacteria	p__Proteobacteria	c__Alphaproteobacteria	NA	NA	NA	NA
Otu1393	0	0	0	0	1	NA	k__Bacteria	p__Bacteroidetes	c__Flavobacteriia	o__Flavobacteriales	NA	NA	NA
Otu1503	0	NA	NA	NA	NA	NA	k__Bacteria	p__Proteobacteria	c__SC3-20	NA	NA	NA	NA
Otu1263	0.0507594	-1.2571	3.66633	-0.342877	0.731691	NA	k__Bacteria	p__Proteobacteria	c__Alphaproteobacteria	o__Kordiimonadales	f__Kordiimonadaceae	g__Kordiimonas	NA
Otu3472	0	0	0	0	1	NA	k__Bacteria	p__Proteobacteria	c__Alphaproteobacteria	o__Rhodospirillales	f__Rhodospirillaceae	g__Magnetospira	NA
Otu9985	0	0	0	0	1	NA	k__Bacteria	p__Proteobacteria	c__Gammaproteobacteria	o__Cellvibrionales	f__Halieaceae	g__OM60[NOR5]_clade	NA
Otu1310	0	NA	NA	NA	NA	NA	k__Bacteria	p__Proteobacteria	c__Alphaproteobacteria	o__SAR11_clade	NA	NA	NA
Otu15822	0	NA	NA	NA	NA	NA	k__Bacteria	p__Firmicutes	c__Clostridia	o__Clostridiales	f__Ruminococcaceae	NA	NA
Otu10771	0.481049	-1.25709	3.66633	-0.342875	0.731692	NA	k__Bacteria	p__Firmicutes	c__Clostridia	o__Clostridiales	f__Lachnospiraceae	NA	NA
Otu1338	0	0	0	0	1	NA	k__Bacteria	p__Proteobacteria	c__Gammaproteobacteria	o__Cellvibrionales	f__Halieaceae	g__OM60[NOR5]_clade	NA
Otu1456	0.409211	1.98722	3.61322	0.549987	0.582328	NA	k__Bacteria	p__Proteobacteria	c__Gammaproteobacteria	o__Cellvibrionales	NA	NA	NA
Otu1345	0	NA	NA	NA	NA	NA	k__Bacteria	p__Proteobacteria	c__Alphaproteobacteria	o__Rhodospirillales	f__Rhodospirillaceae	NA	NA
Otu2768	0	0	0	0	1	NA	k__Bacteria	p__Proteobacteria	c__Gammaproteobacteria	o__Vibrionales	f__Vibrionaceae	g__Vibrio	NA
Otu2002	0.575926	-1.25709	3.66633	-0.342875	0.731693	NA	k__Bacteria	p__Proteobacteria	c__Gammaproteobacteria	o__Oceanospirillales	f__SAR86_clade	NA	NA
Otu1299	0	0	0	0	1	NA	k__Bacteria	p__Bacteroidetes	c__Cytophagia	o__Cytophagales	f__Flammeovirgaceae	g__Candidatus_Amoebophilus	NA
Otu1398	0.838244	3.30188	3.25351	1.01486	0.31017	NA	k__Bacteria	NA	NA	NA	NA	NA	NA
Otu15461	0	NA	NA	NA	NA	NA	k__Bacteria	p__Proteobacteria	c__Alphaproteobacteria	o__SAR11_clade	NA	NA	NA
Otu1878	0.594726	-3.55333	3.64646	-0.974458	0.329829	NA	k__Bacteria	p__Planctomycetes	c__Planctomycetacia	o__Planctomycetales	f__Planctomycetaceae	NA	NA
Otu1286	0.76139	-3.97252	3.64058	-1.09118	0.275194	NA	k__Bacteria	p__Proteobacteria	c__Epsilonproteobacteria	o__Campylobacterales	f__Campylobacteraceae	g__Arcobacter	NA
Otu2712	0	0	0	0	1	NA	k__Bacteria	p__Firmicutes	c__Clostridia	o__Clostridiales	f__Clostridiaceae_1	g__Clostridium_sensu_stricto_1	NA
Otu3003	0	0	0	0	1	NA	k__Bacteria	p__Proteobacteria	c__Gammaproteobacteria	o__E01-9C-26_marine_group	NA	NA	NA
Otu1432	1.96301	-1.25709	3.66633	-0.342874	0.731694	0.855862	k__Bacteria	p__Proteobacteria	c__Gammaproteobacteria	o__Alteromonadales	f__Alteromonadaceae	NA	NA
Otu3248	0.185134	-1.2571	3.66633	-0.342876	0.731692	NA	k__Bacteria	p__Proteobacteria	c__Gammaproteobacteria	o__Xanthomonadales	f__JTB255_marine_benthic_group	NA	NA
Otu1354	0.36829	2.22767	3.61322	0.616533	0.537542	NA	k__Bacteria	p__Proteobacteria	c__Gammaproteobacteria	o__Cellvibrionales	f__Halieaceae	g__Luminiphilus	NA
Otu16371	0	NA	NA	NA	NA	NA	k__Bacteria	p__Firmicutes	c__Clostridia	o__Clostridiales	f__Ruminococcaceae	g__Faecalibacterium	NA
Otu1360	0	NA	NA	NA	NA	NA	k__Bacteria	p__Proteobacteria	c__Gammaproteobacteria	o__Chromatiales	f__Granulosicoccaceae	g__Granulosicoccus	NA
Otu2726	0.491054	-2.94382	3.65021	-0.806478	0.419967	NA	k__Bacteria	p__Proteobacteria	c__Gammaproteobacteria	o__Chromatiales	f__Ectothiorhodospiraceae	NA	NA
Otu14952	0	NA	NA	NA	NA	NA	k__Bacteria	p__Firmicutes	c__Clostridia	o__Clostridiales	NA	NA	NA
Otu1730	0.409211	-3.18747	3.65221	-0.872751	0.382799	NA	k__Bacteria	p__Bacteroidetes	c__Sphingobacteriia	o__Sphingobacteriales	f__Saprospiraceae	NA	NA
Otu1901	1.15105	-4.52694	3.63366	-1.24583	0.212825	NA	k__Bacteria	p__Proteobacteria	c__Alphaproteobacteria	o__Rickettsiales	f__Rickettsiaceae	NA	NA
Otu1932	2.28866	-1.25709	3.65365	-0.344064	0.730798	0.855862	k__Bacteria	p__Proteobacteria	c__Gammaproteobacteria	o__Enterobacteriales	f__Enterobacteriaceae	NA	NA
Otu1594	0	NA	NA	NA	NA	NA	k__Bacteria	p__Proteobacteria	c__Gammaproteobacteria	NA	NA	NA	NA
Otu1572	0.193199	-0.896429	3.66633	-0.244503	0.806841	NA	k__Bacteria	p__Proteobacteria	c__Gammaproteobacteria	o__Xanthomonadales	NA	NA	NA
Otu1687	0.77928	-3.44088	3.64808	-0.943202	0.345578	NA	k__Bacteria	p__Proteobacteria	c__Gammaproteobacteria	o__Cellvibrionales	f__Halieaceae	g__OM60[NOR5]_clade	NA
Otu1381	0	NA	NA	NA	NA	NA	k__Bacteria	p__Planctomycetes	c__Planctomycetacia	o__Planctomycetales	f__Planctomycetaceae	NA	NA
Otu1330	0	NA	NA	NA	NA	NA	k__Bacteria	p__Proteobacteria	c__Alphaproteobacteria	o__Rhodospirillales	f__Rhodospirillaceae	g__Thalassospira	NA
Otu1314	2.61074	-5.74526	2.90853	-1.97532	0.0482321	0.251413	k__Bacteria	p__Proteobacteria	c__Gammaproteobacteria	o__Cellvibrionales	f__Spongiibacteraceae	g__Spongiibacter	s__Alteromonadaceae_bacterium_HB10001
Otu1402	0	NA	NA	NA	NA	NA	k__Bacteria	p__Proteobacteria	c__Alphaproteobacteria	o__Sphingomonadales	f__Erythrobacteraceae	NA	NA
Otu2095	0.962727	-1.25709	3.66633	-0.342874	0.731693	NA	k__Bacteria	p__Proteobacteria	c__Deltaproteobacteria	o__Desulfobacterales	f__Desulfobulbaceae	g__Desulfobulbus	NA
Otu3188	0.580235	0.815987	3.64196	0.224051	0.822717	NA	k__Bacteria	p__Proteobacteria	c__Gammaproteobacteria	o__Chromatiales	f__Ectothiorhodospiraceae	g__Thiogranum	NA
Otu1315	1.77395	-5.19189	3.62817	-1.431	0.152431	0.390853	k__Bacteria	p__Proteobacteria	c__Deltaproteobacteria	o__Bdellovibrionales	f__Bdellovibrionaceae	g__Bdellovibrio	NA
Otu3756	0.327369	2.05542	3.61556	0.568492	0.569701	NA	k__Bacteria	p__Proteobacteria	c__Deltaproteobacteria	o__Myxococcales	f__Sandaracinaceae	NA	NA
Otu1494	2.44902	2.90338	2.32352	1.24956	0.211459	0.458128	k__Bacteria	NA	NA	NA	NA	NA	NA
Otu1281	1.75267	-1.25709	3.64457	-0.344921	0.730154	0.855862	k__Bacteria	p__Proteobacteria	c__Gammaproteobacteria	NA	NA	NA	NA
Otu1369	0	NA	NA	NA	NA	NA	k__Bacteria	p__Proteobacteria	NA	NA	NA	NA	NA
Otu1403	0.450133	2.52056	3.60982	0.698251	0.48502	NA	k__Bacteria	p__Proteobacteria	c__Deltaproteobacteria	o__Desulfuromonadales	f__GR-WP33-58	NA	NA
Otu1570	1.91974	2.09934	3.17571	0.661064	0.508571	0.757252	k__Bacteria	p__Proteobacteria	NA	NA	NA	NA	NA
Otu1824	0	NA	NA	NA	NA	NA	k__Bacteria	p__Firmicutes	c__Clostridia	o__Clostridiales	f__Lachnospiraceae	g__Blautia	NA
Otu1420	0.603972	-1.25709	3.66633	-0.342875	0.731693	NA	k__Bacteria	p__Bacteroidetes	c__Flavobacteriia	o__Flavobacteriales	f__Flavobacteriaceae	g__NS5_marine_group	NA
Otu1552	2.65151	-5.76842	3.62506	-1.59126	0.111551	0.377826	k__Bacteria	p__Proteobacteria	c__Alphaproteobacteria	o__Rhodobacterales	f__Rhodobacteraceae	g__Maribius	NA
Otu4094	0	NA	NA	NA	NA	NA	k__Bacteria	p__Firmicutes	NA	NA	NA	NA	NA
Otu2080	0	0	0	0	1	NA	k__Bacteria	p__Saccharibacteria	NA	NA	NA	NA	NA
Otu1480	0.0507594	-1.2571	3.66633	-0.342877	0.731691	NA	k__Bacteria	p__Proteobacteria	c__Gammaproteobacteria	o__Chromatiales	f__Chromatiaceae	g__Nitrosococcus	NA
Otu2169	0.64455	-1.60233	3.64722	-0.43933	0.660422	NA	k__Bacteria	p__Proteobacteria	c__Gammaproteobacteria	o__Xanthomonadales	NA	NA	NA
Otu2660	0.196079	-1.2571	3.66633	-0.342876	0.731692	NA	k__Bacteria	p__Tenericutes	c__Mollicutes	o__Mycoplasmatales	f__Mycoplasmataceae	g__Mycoplasma	NA
Otu2932	3.25257	4.81543	3.59684	1.33879	0.180638	0.415037	k__Bacteria	p__Proteobacteria	c__Gammaproteobacteria	o__Vibrionales	f__Vibrionaceae	g__Vibrio	NA
Otu3170	0	0	0	0	1	NA	k__Bacteria	p__Proteobacteria	c__Deltaproteobacteria	o__Desulfobacterales	f__Nitrospinaceae	g__Nitrospina	NA
Otu2049	0	NA	NA	NA	NA	NA	k__Bacteria	p__Firmicutes	c__Bacilli	o__Bacillales	f__Bacillaceae	g__Bacillus	NA
Otu1535	0.693847	-3.81093	3.6427	-1.04618	0.295477	NA	k__Bacteria	p__Proteobacteria	c__Gammaproteobacteria	o__Cellvibrionales	f__Spongiibacteraceae	g__BD1-7_clade	NA
Otu1711	0.641361	3.04147	3.60524	0.843624	0.39888	NA	k__Bacteria	p__Proteobacteria	c__Gammaproteobacteria	o__Xanthomonadales	f__JTB255_marine_benthic_group	NA	NA
Otu1511	0	NA	NA	NA	NA	NA	k__Bacteria	p__Proteobacteria	c__Gammaproteobacteria	NA	NA	NA	NA
Otu1729	0.337542	-0.896425	3.66633	-0.244502	0.806842	NA	k__Bacteria	p__Proteobacteria	c__Gammaproteobacteria	o__Xanthomonadales	NA	NA	NA
Otu1764	0.122763	-0.116287	3.6635	-0.031742	0.974678	NA	k__Bacteria	p__Proteobacteria	c__Alphaproteobacteria	o__Rhodospirillales	f__Rhodospirillaceae	NA	NA
Otu12617	1.6187	4.22537	3.59933	1.17393	0.240422	0.488436	k__Bacteria	NA	NA	NA	NA	NA	NA
Otu1790	0.246023	1.67344	3.62185	0.462041	0.644052	NA	k__Bacteria	p__Gemmatimonadetes	c__Gemmatimonadetes	o__BD2-11_terrestrial_group	NA	NA	NA
Otu1696	1.4205	4.1935	3.59944	1.16504	0.244002	NA	k__Bacteria	p__Planctomycetes	c__Planctomycetacia	o__Planctomycetales	f__Planctomycetaceae	g__Rhodopirellula	NA
Otu1319	0.758306	-3.93798	3.64101	-1.08156	0.279448	NA	k__Bacteria	p__Bacteroidetes	c__Flavobacteriia	o__Flavobacteriales	f__Cryomorphaceae	g__Crocinitomix	NA
Otu1378	0.603431	-1.25709	3.66633	-0.342875	0.731693	NA	k__Bacteria	p__Proteobacteria	c__Alphaproteobacteria	o__Rhodospirillales	f__Rhodospirillaceae	NA	NA
Otu1524	0	NA	NA	NA	NA	NA	k__Bacteria	p__Proteobacteria	c__Gammaproteobacteria	o__Oceanospirillales	f__OM182_clade	g__unidentified_marine_bacterioplankton	NA
Otu6067	0.140584	-1.2571	3.66633	-0.342876	0.731692	NA	k__Bacteria	p__Bacteroidetes	c__Flavobacteriia	o__Flavobacteriales	f__Flavobacteriaceae	NA	NA
Otu1364	0	NA	NA	NA	NA	NA	k__Bacteria	p__Proteobacteria	c__Gammaproteobacteria	NA	NA	NA	NA
Otu1564	0.0141868	-0.896432	3.66633	-0.244504	0.806841	NA	k__Bacteria	p__Proteobacteria	c__Gammaproteobacteria	o__Salinisphaerales	f__Salinisphaeraceae	g__Oceanococcus	NA
Otu3056	0	0	0	0	1	NA	k__Bacteria	p__Proteobacteria	c__Alphaproteobacteria	o__Rhodospirillales	f__Rhodospirillaceae	NA	NA
Otu1488	0	NA	NA	NA	NA	NA	k__Bacteria	p__Proteobacteria	c__Alphaproteobacteria	NA	NA	NA	NA
Otu1510	0.13885	-1.2571	3.66633	-0.342877	0.731691	NA	k__Bacteria	p__Bacteroidetes	c__Flavobacteriia	o__Flavobacteriales	f__Flavobacteriaceae	g__Aquibacter	NA
Otu3496	0.0507594	-1.2571	3.66633	-0.342877	0.731691	NA	k__Bacteria	NA	NA	NA	NA	NA	NA
Otu2426	0.678669	-2.56162	3.66059	-0.699784	0.484062	NA	k__Bacteria	p__Proteobacteria	c__Gammaproteobacteria	o__Pasteurellales	f__Pasteurellaceae	g__Haemophilus	NA
Otu1742	0.0351461	-0.535761	3.66633	-0.14613	0.883819	NA	k__Bacteria	p__Bacteroidetes	c__Cytophagia	o__Cytophagales	f__Flammeovirgaceae	g__Marinoscillum	NA
Otu16230	0	NA	NA	NA	NA	NA	k__Bacteria	p__Proteobacteria	c__Alphaproteobacteria	o__SAR11_clade	NA	NA	NA
Otu1603	0	NA	NA	NA	NA	NA	k__Bacteria	p__Chloroflexi	NA	NA	NA	NA	NA
Otu1686	0	0	0	0	1	NA	k__Bacteria	p__Proteobacteria	c__Gammaproteobacteria	o__E01-9C-26_marine_group	NA	NA	NA
Otu1580	2.73117	3.48231	3.21147	1.08434	0.278215	0.535577	k__Bacteria	p__Proteobacteria	c__Alphaproteobacteria	o__Rickettsiales	f__LWSR-14	NA	NA
Otu2975	0	NA	NA	NA	NA	NA	k__Bacteria	p__Firmicutes	c__Clostridia	o__Clostridiales	f__Lachnospiraceae	g__[Eubacterium]_hallii_group	NA
Otu128	0.0209555	-1.2571	3.66633	-0.342877	0.731691	NA	k__Bacteria	p__Proteobacteria	c__Alphaproteobacteria	o__Rhodospirillales	f__Rhodospirillaceae	g__AEGEAN-169_marine_group	NA
Otu1416	0	NA	NA	NA	NA	NA	k__Bacteria	p__Bacteroidetes	c__Flavobacteriia	o__Flavobacteriales	f__Flavobacteriaceae	g__Lutimonas	NA
Otu2936	0	NA	NA	NA	NA	NA	k__Bacteria	p__Firmicutes	c__Clostridia	o__Clostridiales	f__Ruminococcaceae	g__Subdoligranulum	NA
Otu1649	1.30711	-4.75779	3.63146	-1.31016	0.190143	NA	k__Bacteria	p__Bacteroidetes	c__Flavobacteriia	o__Flavobacteriales	f__Flavobacteriaceae	g__Leeuwenhoekiella	s__Leeuwenhoekiella_aequorea
Otu1501	0.152278	-1.2571	3.66633	-0.342877	0.731691	NA	k__Bacteria	p__Proteobacteria	c__Gammaproteobacteria	o__Oceanospirillales	f__SAR86_clade	NA	NA
Otu2395	0	NA	NA	NA	NA	NA	k__Archaea	p__Euryarchaeota	c__Thermoplasmata	o__Thermoplasmatales	f__Marine_Group_III	NA	NA
Otu6015	0.121651	-1.37409	3.66629	-0.37479	0.707817	NA	k__Bacteria	p__Bacteroidetes	c__Flavobacteriia	o__Flavobacteriales	f__Flavobacteriaceae	g__NS5_marine_group	NA
Otu1581	0.995205	1.36489	3.62827	0.376181	0.706782	NA	k__Bacteria	p__Proteobacteria	c__Deltaproteobacteria	o__Syntrophobacterales	f__Syntrophobacteraceae	NA	NA
Otu1423	2.32671	-5.5829	2.94987	-1.89259	0.0584125	0.272748	k__Bacteria	p__Bacteroidetes	c__Sphingobacteriia	o__Sphingobacteriales	f__Saprospiraceae	NA	NA
Otu2030	0.275269	-0.896426	3.66633	-0.244502	0.806842	NA	k__Archaea	p__Euryarchaeota	c__Thermoplasmata	o__Thermoplasmatales	f__Marine_Group_II	NA	NA
Otu2479	0	NA	NA	NA	NA	NA	k__Bacteria	p__Bacteroidetes	c__Bacteroidia	o__Bacteroidales	f__Prevotellaceae	g__Prevotella_7	NA
Otu1640	0.139202	-1.2571	3.66633	-0.342877	0.731691	NA	k__Bacteria	p__Proteobacteria	c__Gammaproteobacteria	o__Oceanospirillales	f__SAR86_clade	NA	NA
Otu1516	0.503132	-3.21962	3.65164	-0.88169	0.377945	NA	k__Bacteria	p__Proteobacteria	c__Gammaproteobacteria	o__Oceanospirillales	f__Hahellaceae	g__Endozoicomonas	NA
Otu1409	0.268044	-2.32508	3.66311	-0.634727	0.525606	NA	k__Bacteria	p__Bacteroidetes	c__Flavobacteriia	o__Flavobacteriales	f__NS9_marine_group	NA	NA
Otu1870	0	NA	NA	NA	NA	NA	k__Bacteria	p__Proteobacteria	c__Alphaproteobacteria	o__Rhodospirillales	f__Rhodospirillaceae	g__Defluviicoccus	NA
Otu1675	2.53223	-1.73944	3.66628	-0.474442	0.635185	0.837328	k__Bacteria	p__Proteobacteria	c__Gammaproteobacteria	o__Alteromonadales	f__Colwelliaceae	NA	NA
Otu1605	0	NA	NA	NA	NA	NA	k__Bacteria	p__Proteobacteria	c__Betaproteobacteria	o__Hydrogenophilales	f__Hydrogenophilaceae	NA	NA
Otu1427	1.99914	-1.25709	3.66633	-0.342874	0.731694	0.855862	k__Bacteria	p__Proteobacteria	c__Alphaproteobacteria	o__Sphingomonadales	f__Erythrobacteraceae	g__Erythrobacter	NA
Otu3551	0	NA	NA	NA	NA	NA	k__Bacteria	p__Firmicutes	c__Clostridia	o__Clostridiales	NA	NA	NA
Otu15960	1.86281	1.01665	1.29926	0.782487	0.433928	0.697901	k__Bacteria	NA	NA	NA	NA	NA	NA
Otu1834	1.61484	-4.00745	3.64007	-1.10092	0.270929	0.526403	k__Bacteria	p__Proteobacteria	c__Gammaproteobacteria	o__Alteromonadales	f__Colwelliaceae	g__Colwellia	NA
Otu1646	0.0628665	-1.2571	3.66633	-0.342877	0.731691	NA	k__Bacteria	p__Proteobacteria	c__Gammaproteobacteria	o__Salinisphaerales	f__Salinisphaeraceae	g__ZD0417_marine_group	NA
Otu2237	2.60145	-5.73611	2.92756	-1.95935	0.050072	0.252829	k__Bacteria	p__Proteobacteria	c__Gammaproteobacteria	o__Alteromonadales	f__Alteromonadaceae	g__Salinimonas	NA
Otu1479	2.4275	-5.63368	2.92493	-1.92609	0.0540936	0.266157	k__Bacteria	p__Proteobacteria	c__Gammaproteobacteria	o__Alteromonadales	f__Alteromonadaceae	g__Alteromonas	NA
Otu1323	0	NA	NA	NA	NA	NA	k__Bacteria	p__Bacteroidetes	c__Cytophagia	o__Cytophagales	NA	NA	NA
Otu8783	0	NA	NA	NA	NA	NA	k__Bacteria	p__Proteobacteria	c__Alphaproteobacteria	o__Rhodobacterales	f__Rhodobacteraceae	NA	NA
Otu4646	0	0	0	0	1	NA	k__Bacteria	p__Firmicutes	c__Clostridia	o__Clostridiales	f__Lachnospiraceae	g__[Ruminococcus]_gauvreauii_group	NA
Otu1868	1.53713	-4.26178	2.82789	-1.50705	0.131797	0.38934	k__Bacteria	p__Proteobacteria	c__Alphaproteobacteria	NA	NA	NA	NA
Otu3910	1.49069	-0.122422	2.3381	-0.0523595	0.958242	NA	k__Bacteria	p__Proteobacteria	c__Betaproteobacteria	o__Burkholderiales	f__Alcaligenaceae	g__Castellaniella	NA
Otu14557	0	NA	NA	NA	NA	NA	k__Bacteria	NA	NA	NA	NA	NA	NA
Otu1518	1.51246	-0.148331	2.71691	-0.0545954	0.956461	NA	k__Bacteria	p__Planctomycetes	c__Phycisphaerae	o__Phycisphaerales	f__Phycisphaeraceae	g__CL500-3	NA
Otu5492	0.210877	1.45249	3.62631	0.400541	0.688758	NA	k__Bacteria	p__Proteobacteria	NA	NA	NA	NA	NA
Otu1746	1.87548	-2.77143	3.2384	-0.855804	0.392106	0.666907	k__Bacteria	p__Proteobacteria	c__Alphaproteobacteria	o__Rhodobacterales	f__Rhodobacteraceae	g__Defluviimonas	NA
Otu4770	0	NA	NA	NA	NA	NA	k__Bacteria	p__Verrucomicrobia	c__Opitutae	o__MB11C04_marine_group	NA	NA	NA
Otu1484	0	0	0	0	1	NA	k__Bacteria	p__Bacteroidetes	c__Flavobacteriia	o__Flavobacteriales	f__Cryomorphaceae	g__Brumimicrobium	NA
Otu1495	0.255838	1.43728	3.62664	0.396311	0.691876	NA	k__Bacteria	p__Verrucomicrobia	c__Opitutae	o__Puniceicoccales	f__Puniceicoccaceae	g__Cerasicoccus	NA
Otu1545	0.0409211	-0.896432	3.66633	-0.244504	0.806841	NA	k__Bacteria	p__Proteobacteria	c__Gammaproteobacteria	o__Alteromonadales	f__Alteromonadaceae	g__Marinobacter	NA
Otu15440	0	NA	NA	NA	NA	NA	k__Bacteria	NA	NA	NA	NA	NA	NA
Otu1544	0.188736	1.25143	3.63099	0.344653	0.730355	NA	k__Bacteria	p__Proteobacteria	c__Deltaproteobacteria	o__Myxococcales	f__BIrii41	NA	NA
Otu1368	0.154238	-1.2571	3.66633	-0.342876	0.731691	NA	k__Bacteria	p__Proteobacteria	c__Alphaproteobacteria	o__Rhodospirillales	f__Rhodospirillaceae	g__Thalassospira	NA
Otu5182	0	0	0	0	1	NA	k__Bacteria	p__Proteobacteria	c__Gammaproteobacteria	o__Xanthomonadales	f__JTB255_marine_benthic_group	NA	NA
Otu2750	0	0	0	0	1	NA	k__Bacteria	p__Firmicutes	c__Clostridia	o__Clostridiales	f__Lachnospiraceae	g__Anaerostipes	NA
Otu1705	0	NA	NA	NA	NA	NA	k__Bacteria	p__Proteobacteria	c__Alphaproteobacteria	o__Rhodospirillales	f__Rhodospirillaceae	g__Defluviicoccus	NA
Otu2735	2.46642	-5.6597	3.62556	-1.56106	0.118511	0.384092	k__Bacteria	p__Proteobacteria	c__Gammaproteobacteria	o__Alteromonadales	f__Shewanellaceae	g__Shewanella	NA
Otu4475	0	NA	NA	NA	NA	NA	k__Bacteria	p__Verrucomicrobia	c__Verrucomicrobiae	o__Verrucomicrobiales	f__Rubritaleaceae	g__Rubritalea	NA
Otu3109	1.28524	1.63345	3.6226	0.450904	0.652059	NA	k__Bacteria	p__Proteobacteria	c__Gammaproteobacteria	o__KI89A_clade	NA	NA	NA
Otu2051	0	0	0	0	1	NA	k__Bacteria	p__Bacteroidetes	c__Cytophagia	o__Cytophagales	f__Flammeovirgaceae	NA	NA
Otu750	0.36829	2.22767	3.61322	0.616533	0.537542	NA	k__Bacteria	p__Bacteroidetes	c__Flavobacteriia	o__Flavobacteriales	f__Flavobacteriaceae	NA	NA
Otu2987	0.356244	2.20109	3.61356	0.609119	0.542445	NA	k__Bacteria	p__Proteobacteria	c__Gammaproteobacteria	o__Oceanospirillales	f__Alcanivoracaceae	g__Kangiella	NA
Otu2401	2.02252	-4.15981	3.09989	-1.34192	0.179621	0.415037	k__Bacteria	p__Actinobacteria	c__Actinobacteria	o__Micrococcales	f__Intrasporangiaceae	g__Tetrasphaera	NA
Otu4247	1.34434	-4.78163	3.63126	-1.3168	0.187907	NA	k__Bacteria	p__Proteobacteria	c__Gammaproteobacteria	o__Pseudomonadales	f__Pseudomonadaceae	g__Pseudomonas	NA
Otu1702	2.28698	-1.59797	2.88281	-0.554312	0.579365	0.805538	k__Bacteria	p__Proteobacteria	c__Gammaproteobacteria	o__Cellvibrionales	f__Porticoccaceae	g__SAR92_clade	NA
Otu2214	0	NA	NA	NA	NA	NA	k__Bacteria	p__Bacteroidetes	c__Flavobacteriia	o__Flavobacteriales	f__Flavobacteriaceae	NA	NA
Otu1530	0.507594	-3.01623	3.65491	-0.825255	0.409227	NA	k__Bacteria	p__Proteobacteria	c__Alphaproteobacteria	o__Rhodospirillales	f__Rhodospirillaceae	NA	NA
Otu3069	0.177105	-1.2571	3.66633	-0.342876	0.731692	NA	k__Bacteria	p__Acidobacteria	c__Subgroup_26	NA	NA	NA	NA
Otu1442	2.84334	5.18628	3.59707	1.44181	0.149357	0.390853	k__Bacteria	p__Proteobacteria	c__Gammaproteobacteria	o__Oceanospirillales	f__Oceanospirillaceae	g__Balneatrix	NA
Otu1445	2.00197	-5.36614	3.62709	-1.47946	0.139017	0.390853	k__Bacteria	p__Bacteroidetes	c__Sphingobacteriia	o__Sphingobacteriales	f__Chitinophagaceae	g__Terrimonas	NA
Otu1677	0.198242	-1.73945	3.66628	-0.474445	0.635183	NA	k__Bacteria	p__Saccharibacteria	NA	NA	NA	NA	NA
Otu2278	1.93197	3.25459	3.28869	0.98963	0.322355	0.581072	k__Bacteria	p__Bacteroidetes	c__Cytophagia	o__Cytophagales	f__Flammeovirgaceae	g__Reichenbachiella	NA
Otu1533	1.85481	-0.218415	3.57071	-0.0611686	0.951225	0.981746	k__Bacteria	p__Proteobacteria	c__Alphaproteobacteria	o__Rickettsiales	f__Rickettsiales_Incertae_Sedis	g__Candidatus_Lariskella	NA
Otu1747	0	0	0	0	1	NA	k__Bacteria	p__Proteobacteria	c__Alphaproteobacteria	o__Rhodospirillales	NA	NA	NA
Otu2877	0.36829	2.22767	3.61322	0.616533	0.537542	NA	k__Bacteria	p__Proteobacteria	c__Gammaproteobacteria	o__Oceanospirillales	f__OM182_clade	NA	NA
Otu1417	2.29366	-5.55712	2.73554	-2.03146	0.0422088	0.240672	k__Bacteria	p__Bacteroidetes	c__Flavobacteriia	o__Flavobacteriales	f__Cryomorphaceae	g__Fluviicola	s__Cryomorphaceae_bacterium_JNU-L074
Otu11292	0	NA	NA	NA	NA	NA	k__Bacteria	p__Proteobacteria	c__Alphaproteobacteria	NA	NA	NA	NA
Otu1586	0.52859	-2.50808	3.66113	-0.685057	0.493308	NA	k__Bacteria	p__Bacteroidetes	c__Flavobacteriia	o__Flavobacteriales	f__Flavobacteriaceae	g__Pseudofulvibacter	NA
Otu1807	0.0507594	-1.49755	3.66633	-0.40846	0.682936	NA	k__Bacteria	p__Bacteroidetes	c__Flavobacteriia	o__Flavobacteriales	f__Cryomorphaceae	g__Crocinitomix	NA
Otu1493	0	NA	NA	NA	NA	NA	k__Bacteria	p__Proteobacteria	c__Alphaproteobacteria	o__Rhodospirillales	f__Rhodospirillaceae	g__Defluviicoccus	NA
Otu11895	0	0	0	0	1	NA	k__Bacteria	p__Proteobacteria	c__Alphaproteobacteria	NA	NA	NA	NA
Otu2240	0	NA	NA	NA	NA	NA	k__Bacteria	p__Proteobacteria	c__Alphaproteobacteria	o__SAR11_clade	NA	NA	NA
Otu1424	0	0	0	0	1	NA	k__Bacteria	p__Proteobacteria	c__Gammaproteobacteria	o__KI89A_clade	NA	NA	NA
Otu2752	0.604163	1.98605	3.61658	0.549151	0.582902	NA	k__Bacteria	p__Proteobacteria	c__Deltaproteobacteria	o__Myxococcales	f__Blfdi19	NA	NA
Otu1858	0.697669	-2.66179	3.65953	-0.727359	0.467006	NA	k__Bacteria	p__Proteobacteria	c__Alphaproteobacteria	o__Sphingomonadales	f__Sphingomonadaceae	g__Sphingorhabdus	s__bacterium_DG1024
Otu1877	2.0997	3.80113	3.60092	1.0556	0.291152	0.54911	k__Bacteria	p__Proteobacteria	c__Deltaproteobacteria	o__Bdellovibrionales	f__Bdellovibrionaceae	g__OM27_clade	NA
Otu5129	0	NA	NA	NA	NA	NA	k__Bacteria	p__Firmicutes	c__Clostridia	o__Clostridiales	f__Lachnospiraceae	g__[Eubacterium]_hallii_group	NA
Otu1556	0	0	0	0	1	NA	k__Bacteria	p__Bacteroidetes	c__Flavobacteriia	o__Flavobacteriales	f__NS9_marine_group	NA	NA
Otu362	0.190802	-1.73945	3.66628	-0.474445	0.635183	NA	k__Bacteria	p__Bacteroidetes	c__Flavobacteriia	o__Flavobacteriales	f__Flavobacteriaceae	NA	NA
Otu1784	0.96664	3.154	3.60445	0.875029	0.381558	NA	k__Bacteria	p__Proteobacteria	c__Gammaproteobacteria	o__Thiotrichales	f__Francisellaceae	g__Francisella	NA
Otu1690	0.0464594	-1.2571	3.66633	-0.342877	0.731691	NA	k__Bacteria	p__Bacteroidetes	c__Sphingobacteriia	o__Sphingobacteriales	f__Saprospiraceae	NA	NA
Otu1465	1.04333	1.5439	3.59578	0.429364	0.667658	NA	k__Bacteria	p__Proteobacteria	c__Alphaproteobacteria	o__Rhizobiales	f__Phyllobacteriaceae	g__Hoeflea	s__alpha_proteobacterium_BH-4
Otu1585	0	0	0	0	1	NA	k__Bacteria	p__Saccharibacteria	NA	NA	NA	NA	NA
Otu13380	0.344552	-2.32508	3.66311	-0.634727	0.525606	NA	k__Bacteria	p__Proteobacteria	c__Alphaproteobacteria	o__Rhodobacterales	f__Rhodobacteraceae	NA	NA
Otu1536	1.026	3.0929	3.60193	0.858677	0.390519	NA	k__Bacteria	p__Proteobacteria	c__Gammaproteobacteria	NA	NA	NA	NA
Otu11671	0	NA	NA	NA	NA	NA	k__Bacteria	p__Bacteroidetes	c__Flavobacteriia	o__Flavobacteriales	f__Flavobacteriaceae	g__Tenacibaculum	NA
Otu521	0.684671	-0.615956	3.33411	-0.184744	0.85343	NA	k__Bacteria	p__Bacteroidetes	c__Flavobacteriia	o__Flavobacteriales	f__Flavobacteriaceae	NA	NA
Otu1377	0.811578	0.14911	3.35425	0.044454	0.964542	NA	k__Bacteria	p__Lentisphaerae	c__Lentisphaeria	o__Lentisphaerales	f__Lentisphaeraceae	g__Lentisphaera	s__Lentisphaera_araneosa
Otu1482	0.0747603	-0.53576	3.66633	-0.14613	0.883819	NA	k__Bacteria	p__Proteobacteria	c__Gammaproteobacteria	o__Oceanospirillales	f__Hahellaceae	g__Endozoicomonas	NA
Otu1519	1.4422	3.30351	3.15359	1.04754	0.294851	NA	k__Bacteria	p__Bacteroidetes	c__Flavobacteriia	o__Flavobacteriales	f__Flavobacteriaceae	g__Muricauda	NA
Otu3511	0.256066	0.316573	3.65459	0.0866232	0.930971	NA	k__Bacteria	p__Proteobacteria	c__Gammaproteobacteria	o__Cellvibrionales	f__Halieaceae	NA	NA
Otu1866	0.245527	1.63343	3.6226	0.450899	0.652062	NA	k__Bacteria	p__Bacteroidetes	c__Flavobacteriia	o__Flavobacteriales	f__NS9_marine_group	NA	NA
Otu2697	0.442763	-1.25709	3.66633	-0.342875	0.731692	NA	k__Bacteria	p__Bacteroidetes	NA	NA	NA	NA	NA
Otu1934	0	0	0	0	1	NA	k__Bacteria	p__Proteobacteria	c__Deltaproteobacteria	o__Desulfovibrionales	f__Desulfovibrionaceae	g__Bilophila	NA
Otu1752	0.303224	-1.73944	3.66628	-0.474444	0.635183	NA	k__Bacteria	p__Proteobacteria	c__Gammaproteobacteria	o__Alteromonadales	f__Shewanellaceae	g__Shewanella	NA
Otu2333	0	NA	NA	NA	NA	NA	k__Bacteria	p__Actinobacteria	c__Acidimicrobiia	o__Acidimicrobiales	f__Sva0996_marine_group	NA	NA
Otu6833	0.36829	-3.06439	3.65426	-0.838582	0.401704	NA	k__Bacteria	p__Firmicutes	c__Clostridia	o__Clostridiales	f__Lachnospiraceae	g__Anaerostipes	NA
Otu2820	0	0	0	0	1	NA	k__Bacteria	NA	NA	NA	NA	NA	NA
Otu6068	0.193304	1.32786	3.62914	0.365888	0.714448	NA	k__Bacteria	p__Firmicutes	c__Clostridia	o__Clostridiales	f__Clostridiaceae_1	NA	NA
Otu6993	0.175731	1.19143	3.63252	0.327989	0.74292	NA	k__Bacteria	p__Proteobacteria	c__Alphaproteobacteria	o__SAR11_clade	NA	NA	NA
Otu1823	0	NA	NA	NA	NA	NA	k__Bacteria	p__Fusobacteria	c__Fusobacteriia	o__Fusobacteriales	f__Fusobacteriaceae	g__Cetobacterium	NA
Otu3915	0	0	0	0	1	NA	k__Bacteria	p__Firmicutes	c__Clostridia	o__Clostridiales	f__Clostridiaceae_1	NA	NA
Otu2493	0	0	0	0	1	NA	k__Bacteria	p__Bacteroidetes	c__Flavobacteriia	o__Flavobacteriales	f__Flavobacteriaceae	g__Psychroflexus	NA
Otu2571	1.59663	2.02672	3.58635	0.565121	0.571991	0.804358	k__Bacteria	p__Proteobacteria	c__Gammaproteobacteria	NA	NA	NA	NA
Otu3790	0	NA	NA	NA	NA	NA	k__Bacteria	p__Proteobacteria	c__Alphaproteobacteria	o__Rhodospirillales	f__Rhodospirillaceae	g__AEGEAN-169_marine_group	NA
Otu2037	0	NA	NA	NA	NA	NA	k__Bacteria	p__Proteobacteria	c__Betaproteobacteria	o__Methylophilales	f__Methylophilaceae	g__OM43_clade	NA
Otu1634	1.17947	1.57698	3.25719	0.484155	0.628276	NA	k__Bacteria	p__Bacteroidetes	c__Cytophagia	o__Order_III	f__Unknown_Family	g__Balneola	s__Balneola_alkaliphila
Otu7631	0	0	0	0	1	NA	k__Bacteria	p__Bacteroidetes	c__Flavobacteriia	o__Flavobacteriales	f__Flavobacteriaceae	NA	NA
Otu4018	0.0910267	-1.2571	3.66633	-0.342877	0.731691	NA	k__Bacteria	p__Proteobacteria	c__Gammaproteobacteria	o__Thiotrichales	f__Thiotrichaceae	NA	NA
Otu1597	0.361307	-1.25709	3.66633	-0.342875	0.731692	NA	k__Bacteria	p__Proteobacteria	NA	NA	NA	NA	NA
Otu2361	0.152278	-1.2571	3.66633	-0.342877	0.731691	NA	k__Bacteria	p__Proteobacteria	c__Gammaproteobacteria	o__Oceanospirillales	f__OM182_clade	NA	NA
Otu1704	0	NA	NA	NA	NA	NA	k__Bacteria	p__Firmicutes	c__Clostridia	o__Clostridiales	f__Ruminococcaceae	g__Ruminiclostridium_9	NA
Otu1612	0.160557	-2.33161	3.66305	-0.636521	0.524437	NA	k__Bacteria	p__Proteobacteria	c__Gammaproteobacteria	NA	NA	NA	NA
Otu3328	0	NA	NA	NA	NA	NA	k__Bacteria	p__Chloroflexi	c__SAR202_clade	NA	NA	NA	NA
Otu1515	0	NA	NA	NA	NA	NA	k__Bacteria	p__Proteobacteria	c__Alphaproteobacteria	o__SB1-18	NA	NA	NA
Otu1498	1.44805	-0.375571	3.10021	-0.121144	0.903577	NA	k__Bacteria	p__Planctomycetes	c__Phycisphaerae	o__Phycisphaerales	f__Phycisphaeraceae	g__CL500-3	NA
Otu1610	0	NA	NA	NA	NA	NA	k__Bacteria	p__Proteobacteria	c__Deltaproteobacteria	o__Sh765B-TzT-29	NA	NA	NA
Otu3290	0.507594	-1.25709	3.66633	-0.342875	0.731692	NA	k__Bacteria	p__Verrucomicrobia	c__Verrucomicrobiae	o__Verrucomicrobiales	f__Verrucomicrobiaceae	g__Akkermansia	NA
Otu1641	0	0	0	0	1	NA	k__Bacteria	p__Proteobacteria	c__Gammaproteobacteria	NA	NA	NA	NA
Otu1608	0.778677	-3.99789	3.52858	-1.133	0.257213	NA	k__Bacteria	p__Proteobacteria	c__Alphaproteobacteria	o__Rickettsiales	f__Rickettsiaceae	NA	NA
Otu2096	0.287687	-2.32508	3.66311	-0.634727	0.525606	NA	k__Bacteria	p__Proteobacteria	c__Alphaproteobacteria	o__Rhodospirillales	f__Rhodospirillaceae	g__Thalassospira	NA
Otu4451	0.0175731	-1.2571	3.66633	-0.342877	0.731691	NA	k__Bacteria	p__Cyanobacteria	c__Cyanobacteria	o__SubsectionI	f__FamilyI	g__Prochlorococcus	NA
Otu2314	1.18948	3.42394	3.60279	0.950359	0.34193	NA	k__Bacteria	p__Proteobacteria	c__Gammaproteobacteria	o__Chromatiales	f__Ectothiorhodospiraceae	NA	NA
Otu2257	0.391309	-1.25709	3.66633	-0.342875	0.731692	NA	k__Bacteria	p__Bacteroidetes	c__Flavobacteriia	o__Flavobacteriales	f__Cryomorphaceae	g__Fluviicola	NA
Otu1619	2.00333	2.58915	2.61869	0.98872	0.3228	0.581072	k__Bacteria	NA	NA	NA	NA	NA	NA
Otu8594	0	0	0	0	1	NA	k__Bacteria	p__Proteobacteria	c__Alphaproteobacteria	NA	NA	NA	NA
Otu1682	0.864928	-4.16738	3.63785	-1.14556	0.251977	NA	k__Bacteria	p__Proteobacteria	c__Gammaproteobacteria	o__Cellvibrionales	f__Halieaceae	g__OM60[NOR5]_clade	NA
Otu1455	0	NA	NA	NA	NA	NA	k__Bacteria	p__Proteobacteria	c__Alphaproteobacteria	NA	NA	NA	NA
Otu1550	0	NA	NA	NA	NA	NA	k__Bacteria	p__Proteobacteria	c__Gammaproteobacteria	NA	NA	NA	NA
Otu2880	0	0	0	0	1	NA	k__Bacteria	p__Proteobacteria	c__Alphaproteobacteria	o__Caulobacterales	f__Caulobacteraceae	g__Brevundimonas	s__drinking_water_bacterium_MA15
Otu1663	2.66652	-5.7713	3.62505	-1.59206	0.111371	0.377826	k__Bacteria	p__Bacteroidetes	c__Flavobacteriia	o__Flavobacteriales	f__Flavobacteriaceae	g__Bizionia	s__Bizionia_sp._EM20
Otu9630	0.0175731	-0.896432	3.66633	-0.244504	0.806841	NA	k__Bacteria	p__Proteobacteria	c__Alphaproteobacteria	o__SAR11_clade	NA	NA	NA
Otu1778	0.13654	-1.2571	3.66633	-0.342876	0.731692	NA	k__Bacteria	p__Proteobacteria	c__Gammaproteobacteria	NA	NA	NA	NA
Otu1653	0.0851974	-1.49755	3.66633	-0.40846	0.682936	NA	k__Bacteria	p__Proteobacteria	c__Gammaproteobacteria	o__Alteromonadales	f__Pseudoalteromonadaceae	g__Pseudoalteromonas	NA
Otu1549	0	0	0	0	1	NA	k__Bacteria	p__Bacteroidetes	c__Flavobacteriia	o__Flavobacteriales	NA	NA	NA
Otu1837	0	NA	NA	NA	NA	NA	k__Bacteria	p__Proteobacteria	c__Deltaproteobacteria	o__Bdellovibrionales	f__Bdellovibrionaceae	g__OM27_clade	NA
Otu2216	0	NA	NA	NA	NA	NA	k__Bacteria	p__Proteobacteria	c__Alphaproteobacteria	o__Rhodobacterales	f__Rhodobacteraceae	NA	NA
Otu1712	0	NA	NA	NA	NA	NA	k__Bacteria	p__Bacteroidetes	c__Flavobacteriia	o__Flavobacteriales	f__Flavobacteriaceae	NA	NA
Otu1537	0	NA	NA	NA	NA	NA	k__Bacteria	p__Proteobacteria	c__Gammaproteobacteria	o__Thiotrichales	f__Thiotrichales_Incertae_Sedis	NA	NA
Otu1900	1.21587	3.96979	3.43814	1.15463	0.24824	NA	k__Bacteria	p__Bacteroidetes	c__Flavobacteriia	o__Flavobacteriales	f__Flavobacteriaceae	g__Aquibacter	NA
Otu1490	0.0818423	-0.535761	3.66633	-0.14613	0.883819	NA	k__Bacteria	p__Proteobacteria	c__Gammaproteobacteria	o__Xanthomonadales	f__JTB255_marine_benthic_group	NA	NA
Otu3381	0	NA	NA	NA	NA	NA	k__Bacteria	p__Actinobacteria	c__Coriobacteriia	o__Coriobacteriales	f__Coriobacteriaceae	NA	NA
Otu5702	0.308218	-0.272974	3.66529	-0.0744753	0.940632	NA	k__Bacteria	p__Fusobacteria	c__Fusobacteriia	o__Fusobacteriales	f__Fusobacteriaceae	g__Propionigenium	NA
Otu5121	0	NA	NA	NA	NA	NA	k__Bacteria	p__Bacteroidetes	c__Flavobacteriia	o__Flavobacteriales	f__Cryomorphaceae	g__Fluviicola	NA
Otu2077	0.0209555	-0.896432	3.66633	-0.244504	0.806841	NA	k__Bacteria	p__Proteobacteria	c__Gammaproteobacteria	o__Cellvibrionales	f__Porticoccaceae	g__SAR92_clade	NA
Otu1667	0	NA	NA	NA	NA	NA	k__Bacteria	p__Bacteroidetes	c__Cytophagia	o__Cytophagales	f__Flammeovirgaceae	g__Fabibacter	s__Flexibacteraceae_bacterium_DG1392
Otu3181	0.41713	2.42471	3.61086	0.671505	0.501899	NA	k__Bacteria	p__Proteobacteria	c__Deltaproteobacteria	o__Desulfobacterales	f__Desulfobacteraceae	g__Sva0081_sediment_group	NA
Otu1590	0.277701	-1.2571	3.66633	-0.342876	0.731692	NA	k__Bacteria	p__Bacteroidetes	c__Cytophagia	o__Cytophagales	NA	NA	NA
Otu1541	0	0	0	0	1	NA	k__Bacteria	p__Actinobacteria	c__Actinobacteria	o__Micrococcales	f__Microbacteriaceae	NA	NA
Otu2532	0	0	0	0	1	NA	k__Bacteria	p__Firmicutes	c__Clostridia	o__Clostridiales	f__Lachnospiraceae	NA	NA
Otu2070	0	NA	NA	NA	NA	NA	k__Bacteria	p__Bacteroidetes	c__Bacteroidia	o__Bacteroidales	f__Bacteroidaceae	g__Bacteroides	s__Bacteroides_sp._'Smarlab_BioMol-2301151'
Otu1660	0.280699	1.85455	3.61866	0.512496	0.608304	NA	k__Bacteria	p__Marinimicrobia_[SAR406_clade]	NA	NA	NA	NA	NA
Otu1622	1.1228	3.85255	3.46361	1.11229	0.266012	NA	k__Bacteria	p__Proteobacteria	c__Alphaproteobacteria	o__Rhodospirillales	f__Rhodospirillaceae	g__Thalassospira	s__alpha_proteobacterium_DG1234
Otu5124	0	0	0	0	1	NA	k__Bacteria	p__Proteobacteria	c__Alphaproteobacteria	o__Rickettsiales	f__SAR116_clade	NA	NA
Otu1543	1.75934	4.50344	3.59852	1.25147	0.210763	0.458128	k__Bacteria	p__Proteobacteria	c__Gammaproteobacteria	o__Thiotrichales	NA	NA	NA
Otu1913	0	NA	NA	NA	NA	NA	k__Bacteria	p__Proteobacteria	c__Alphaproteobacteria	o__Rhodospirillales	f__Rhodospirillaceae	g__Defluviicoccus	NA
Otu5277	0.0175731	-1.2571	3.66633	-0.342877	0.731691	NA	k__Bacteria	NA	NA	NA	NA	NA	NA
Otu2664	0.190639	0.774993	3.64306	0.212731	0.831537	NA	k__Archaea	p__Euryarchaeota	c__Thermoplasmata	o__Thermoplasmatales	f__Marine_Group_II	NA	NA
Otu2619	0.0409211	-0.896432	3.66633	-0.244504	0.806841	NA	k__Archaea	p__Thaumarchaeota	c__Marine_Group_I	o__Unknown_Order	f__Unknown_Family	g__Candidatus_Nitrosopelagicus	NA
Otu1615	0	NA	NA	NA	NA	NA	k__Bacteria	p__Proteobacteria	c__Gammaproteobacteria	o__Cellvibrionales	f__Halieaceae	NA	NA
Otu1848	0	NA	NA	NA	NA	NA	k__Bacteria	p__Proteobacteria	c__Alphaproteobacteria	o__Kordiimonadales	f__Kordiimonadaceae	g__Kordiimonas	NA
Otu1876	0.924357	3.57035	3.60201	0.991212	0.321582	NA	k__Bacteria	p__Proteobacteria	c__Gammaproteobacteria	o__Oceanospirillales	f__OM182_clade	NA	NA
Otu2438	0	NA	NA	NA	NA	NA	k__Bacteria	p__Firmicutes	c__Bacilli	o__Bacillales	f__Bacillaceae	g__Bacillus	NA
Otu2720	0.099121	-1.49755	3.66633	-0.40846	0.682936	NA	k__Bacteria	p__Proteobacteria	c__Betaproteobacteria	o__Burkholderiales	f__Comamonadaceae	g__Acidovorax	NA
Otu6056	0.204606	1.36487	3.62827	0.376178	0.706785	NA	k__Bacteria	p__Proteobacteria	c__Alphaproteobacteria	o__Rhodobacterales	f__Rhodobacteraceae	NA	NA
Otu1738	0	NA	NA	NA	NA	NA	k__Bacteria	p__Bacteroidetes	c__Cytophagia	o__Cytophagales	f__Flammeovirgaceae	NA	NA
Otu5058	0	NA	NA	NA	NA	NA	k__Bacteria	p__Proteobacteria	c__Gammaproteobacteria	o__Thiotrichales	f__Thiotrichaceae	NA	NA
Otu1633	0	NA	NA	NA	NA	NA	k__Bacteria	p__Bacteroidetes	c__Bacteroidia	o__Bacteroidales	f__Bacteroidales_S24-7_group	NA	NA
Otu2563	0.93606	-1.25709	3.66633	-0.342874	0.731693	NA	k__Bacteria	p__Bacteroidetes	c__Flavobacteriia	o__Flavobacteriales	f__Flavobacteriaceae	g__Eudoraea	NA
Otu13564	0	NA	NA	NA	NA	NA	k__Bacteria	p__Proteobacteria	c__Alphaproteobacteria	o__Rhodobacterales	f__Rhodobacteraceae	NA	NA
Otu1642	1.38153	3.68991	3.60142	1.02457	0.305567	NA	k__Bacteria	p__Proteobacteria	c__Betaproteobacteria	o__Burkholderiales	f__Comamonadaceae	g__Tepidimonas	NA
Otu2372	0	NA	NA	NA	NA	NA	k__Bacteria	p__Bacteroidetes	c__Bacteroidia	o__Bacteroidales	f__Rikenellaceae	g__Alistipes	NA
Otu1658	1.33614	-2.39279	3.60525	-0.663697	0.506884	NA	k__Bacteria	p__Proteobacteria	c__Gammaproteobacteria	o__Oceanospirillales	f__Oceanospirillaceae	g__Amphritea	s__Amphritea_sp._Ap52
Otu1975	0	0	0	0	1	NA	k__Bacteria	p__Verrucomicrobia	c__OPB35_soil_group	NA	NA	NA	NA
Otu5075	1.28212	3.63773	3.60167	1.01001	0.31249	NA	k__Bacteria	p__Proteobacteria	c__Alphaproteobacteria	o__Rickettsiales	f__TK34	NA	NA
Otu1546	0	NA	NA	NA	NA	NA	k__Bacteria	p__Proteobacteria	c__Alphaproteobacteria	o__Rhodobacterales	f__Rhodobacteraceae	NA	NA
Otu1979	1.25494	4.01199	3.60007	1.11442	0.2651	NA	k__Bacteria	p__Proteobacteria	c__Alphaproteobacteria	o__Caulobacterales	f__Hyphomonadaceae	g__Maricaulis	s__Maricaulis_sp._MOLA_148
Otu1645	0.690132	3.14551	3.60451	0.872658	0.382849	NA	k__Bacteria	p__Proteobacteria	c__Alphaproteobacteria	o__Rhodospirillales	f__Rhodospirillaceae	g__AEGEAN-169_marine_group	NA
Otu1614	2.62543	-5.74708	3.62516	-1.58533	0.112891	0.377826	k__Bacteria	p__Proteobacteria	c__Alphaproteobacteria	o__Rickettsiales	f__Holosporaceae	NA	NA
Otu2355	1.64133	4.39986	3.5988	1.22259	0.221484	0.468027	k__Bacteria	p__Proteobacteria	c__Gammaproteobacteria	o__Oceanospirillales	f__Alcanivoracaceae	g__Kangiella	NA
Otu8183	0	NA	NA	NA	NA	NA	k__Bacteria	p__Bacteroidetes	c__Flavobacteriia	o__Flavobacteriales	f__Flavobacteriaceae	g__NS5_marine_group	NA
Otu1525	0.0719217	-1.49755	3.66633	-0.40846	0.682936	NA	k__Bacteria	p__Proteobacteria	c__Gammaproteobacteria	o__Cellvibrionales	f__Cellvibrionaceae	g__Gilvimarinus	NA
Otu4066	0	0	0	0	1	NA	k__Bacteria	p__Proteobacteria	c__Alphaproteobacteria	o__Rhodobacterales	f__Rhodobacteraceae	NA	NA
Otu12688	0	NA	NA	NA	NA	NA	k__Bacteria	p__Bacteroidetes	c__Flavobacteriia	o__Flavobacteriales	f__Flavobacteriaceae	NA	NA
Otu2537	0	0	0	0	1	NA	k__Bacteria	p__Proteobacteria	NA	NA	NA	NA	NA
Otu1831	0	0	0	0	1	NA	k__Bacteria	p__Bacteroidetes	c__Flavobacteriia	o__Flavobacteriales	NA	NA	NA
Otu2981	0.419048	2.43163	3.61078	0.673435	0.500671	NA	k__Bacteria	p__Nitrospirae	c__Nitrospira	o__Nitrospirales	f__Nitrospiraceae	g__Nitrospira	NA
Otu2076	0	NA	NA	NA	NA	NA	k__Bacteria	p__Proteobacteria	c__Gammaproteobacteria	o__Vibrionales	f__Vibrionaceae	g__Vibrio	NA
Otu1755	0	NA	NA	NA	NA	NA	k__Bacteria	p__Proteobacteria	c__Gammaproteobacteria	o__Oceanospirillales	f__Alcanivoracaceae	g__Kangiella	NA
Otu2419	2.04462	-1.25709	3.66633	-0.342874	0.731694	0.855862	k__Bacteria	p__Proteobacteria	c__Gammaproteobacteria	NA	NA	NA	NA
Otu1527	1.83839	-3.75215	3.64354	-1.02981	0.303099	0.560412	k__Bacteria	p__Proteobacteria	c__Gammaproteobacteria	NA	NA	NA	NA
Otu2038	0	0	0	0	1	NA	k__Bacteria	p__Proteobacteria	c__Alphaproteobacteria	o__SAR11_clade	NA	NA	NA
Otu5439	0.0507594	-1.49755	3.66633	-0.40846	0.682936	NA	k__Bacteria	p__Proteobacteria	c__Alphaproteobacteria	o__Rickettsiales	f__SAR116_clade	NA	NA
Otu1539	0	NA	NA	NA	NA	NA	k__Bacteria	p__Proteobacteria	c__Deltaproteobacteria	o__Bdellovibrionales	f__Bacteriovoracaceae	g__Peredibacter	NA
Otu2410	0	0	0	0	1	NA	k__Bacteria	p__Proteobacteria	c__Gammaproteobacteria	o__Vibrionales	f__Vibrionaceae	NA	NA
Otu1795	0	NA	NA	NA	NA	NA	k__Bacteria	p__Planctomycetes	c__Planctomycetacia	o__Planctomycetales	f__Planctomycetaceae	g__Rubripirellula	NA
Otu1792	0.0175731	-0.896432	3.66633	-0.244504	0.806841	NA	k__Bacteria	p__Proteobacteria	c__Alphaproteobacteria	o__Rhodospirillales	f__Rhodospirillaceae	g__AEGEAN-169_marine_group	NA
Otu1914	1.4458	4.1117	3.59971	1.14223	0.253359	NA	k__Bacteria	p__Nitrospirae	c__Nitrospira	o__Nitrospirales	f__Nitrospiraceae	g__Nitrospira	NA
Otu1885	0	0	0	0	1	NA	k__Bacteria	p__Proteobacteria	c__Alphaproteobacteria	o__Rhodobacterales	f__Rhodobacteraceae	NA	NA
Otu1992	0.214075	-2.56163	3.66059	-0.699787	0.48406	NA	k__Bacteria	p__Actinobacteria	c__Acidimicrobiia	o__Acidimicrobiales	f__Sva0996_marine_group	NA	NA
Otu2612	0	0	0	0	1	NA	k__Bacteria	p__Proteobacteria	c__Gammaproteobacteria	o__Oceanospirillales	f__SAR86_clade	NA	NA
Otu4561	0	0	0	0	1	NA	k__Bacteria	p__Firmicutes	c__Clostridia	o__Clostridiales	f__Ruminococcaceae	g__Faecalibacterium	NA
Otu1722	0	0	0	0	1	NA	k__Bacteria	p__Bacteroidetes	c__Sphingobacteriia	o__Sphingobacteriales	NA	NA	NA
Otu1629	2.15202	-0.712306	2.98863	-0.238338	0.811619	0.905447	k__Bacteria	p__Proteobacteria	c__Gammaproteobacteria	o__Thiotrichales	NA	NA	NA
Otu1599	0	NA	NA	NA	NA	NA	k__Bacteria	p__Planctomycetes	c__Phycisphaerae	o__Phycisphaerales	f__Phycisphaeraceae	g__SM1A02	NA
Otu1768	0.790671	-4.03888	3.63962	-1.1097	0.267129	NA	k__Bacteria	p__TM6	NA	NA	NA	NA	NA
Otu3228	0.410201	2.38706	3.61129	0.661001	0.508612	NA	k__Bacteria	p__Proteobacteria	c__Gammaproteobacteria	o__E01-9C-26_marine_group	NA	NA	NA
Otu2380	0.253797	-2.68295	3.65922	-0.733201	0.463436	NA	k__Bacteria	p__Bacteroidetes	c__Flavobacteriia	o__Flavobacteriales	f__Flavobacteriaceae	NA	NA
Otu1759	1.49074	-4.94015	3.57223	-1.38293	0.166685	NA	k__Bacteria	p__Proteobacteria	c__Deltaproteobacteria	o__Bdellovibrionales	f__Bacteriovoracaceae	g__Halobacteriovorax	NA
Otu2825	0	NA	NA	NA	NA	NA	k__Bacteria	p__Proteobacteria	c__Gammaproteobacteria	o__Order_Incertae_Sedis	f__Family_Incertae_Sedis	g__Marinicella	NA
Otu1595	0.710631	-3.88029	3.64176	-1.0655	0.286651	NA	k__Bacteria	p__Proteobacteria	c__Alphaproteobacteria	o__Rickettsiales	f__Rickettsiales_Incertae_Sedis	g__Candidatus_Lariskella	NA
Otu3375	0	NA	NA	NA	NA	NA	k__Bacteria	p__Firmicutes	c__Clostridia	o__Clostridiales	f__Lachnospiraceae	NA	NA
Otu3942	0.0209555	-0.896432	3.66633	-0.244504	0.806841	NA	k__Bacteria	p__Proteobacteria	c__Alphaproteobacteria	o__SAR11_clade	f__Deep_1	NA	NA
Otu1592	1.42805	-4.87551	3.60107	-1.35391	0.175766	NA	k__Bacteria	p__Proteobacteria	c__Alphaproteobacteria	o__DB1-14	NA	NA	NA
Otu1745	0.43153	-3.21962	3.65164	-0.88169	0.377944	NA	k__Bacteria	p__Proteobacteria	c__Gammaproteobacteria	o__Pseudomonadales	f__Pseudomonadaceae	g__Pseudomonas	NA
Otu1984	0.101519	-1.2571	3.66633	-0.342877	0.731691	NA	k__Bacteria	p__Proteobacteria	c__Alphaproteobacteria	o__Rhodospirillales	f__Rhodospirillaceae	NA	NA
Otu1561	0	NA	NA	NA	NA	NA	k__Bacteria	NA	NA	NA	NA	NA	NA
Otu3236	0	NA	NA	NA	NA	NA	k__Bacteria	p__Proteobacteria	c__Gammaproteobacteria	o__Legionellales	f__Coxiellaceae	g__Coxiella	NA
Otu1981	0	NA	NA	NA	NA	NA	k__Bacteria	p__Proteobacteria	c__Alphaproteobacteria	o__Rhodospirillales	f__Rhodospirillaceae	NA	NA
Otu2427	0.538494	1.36488	3.62827	0.37618	0.706783	NA	k__Bacteria	p__Proteobacteria	c__Gammaproteobacteria	o__Cellvibrionales	f__Halieaceae	NA	NA
Otu1617	1.86532	3.29289	3.60356	0.913788	0.360828	0.629276	k__Bacteria	p__Proteobacteria	c__Alphaproteobacteria	o__Rickettsiales	f__Rickettsiaceae	NA	NA
Otu3803	0	NA	NA	NA	NA	NA	k__Archaea	p__Euryarchaeota	c__Thermoplasmata	o__Thermoplasmatales	f__Marine_Group_III	NA	NA
Otu1643	0.0910267	-1.2571	3.66633	-0.342877	0.731691	NA	k__Bacteria	p__Bacteroidetes	c__Flavobacteriia	o__Flavobacteriales	f__Flavobacteriaceae	g__Lutibacter	NA
Otu154	0.106198	-1.2571	3.66633	-0.342876	0.731691	NA	k__Bacteria	p__Actinobacteria	c__Acidimicrobiia	o__Acidimicrobiales	f__OM1_clade	g__Candidatus_Actinomarina	NA
Otu1830	1.39342	-4.83501	3.6308	-1.33167	0.18297	NA	k__Bacteria	p__Proteobacteria	c__Gammaproteobacteria	o__Oceanospirillales	f__Oceanospirillaceae	g__Neptunomonas	NA
Otu4341	1.14236	-1.499	2.49956	-0.599707	0.548701	NA	k__Archaea	p__Thaumarchaeota	c__Marine_Group_I	o__Unknown_Order	f__Unknown_Family	g__Candidatus_Nitrosopumilus	NA
Otu1873	0	NA	NA	NA	NA	NA	k__Bacteria	p__Proteobacteria	c__Alphaproteobacteria	o__Rhodobacterales	f__Rhodobacteraceae	NA	NA
Otu2758	0	0	0	0	1	NA	k__Bacteria	p__Firmicutes	c__Clostridia	o__Clostridiales	f__Ruminococcaceae	g__Ruminococcaceae_UCG-002	NA
Otu2538	0	0	0	0	1	NA	k__Bacteria	p__Proteobacteria	c__Gammaproteobacteria	o__Alteromonadales	f__Alteromonadaceae	g__Marinobacter	NA
Otu1674	0.409211	-3.18747	3.65221	-0.872751	0.382799	NA	k__Bacteria	p__Parcubacteria	NA	NA	NA	NA	NA
Otu1920	0.304556	-2.86198	3.65679	-0.782649	0.433833	NA	k__Bacteria	p__Bacteroidetes	c__Flavobacteriia	o__Flavobacteriales	f__Flavobacteriaceae	g__Winogradskyella	s__Winogradskyella_rapida
Otu15720	0.0351461	-0.535761	3.66633	-0.14613	0.883819	NA	k__Bacteria	p__Actinobacteria	c__Acidimicrobiia	o__Acidimicrobiales	f__Sva0996_marine_group	NA	NA
Otu3726	0	NA	NA	NA	NA	NA	k__Bacteria	p__Firmicutes	c__Clostridia	o__Clostridiales	f__Clostridiaceae_1	g__Clostridium_sensu_stricto_1	NA
Otu4446	0	0	0	0	1	NA	k__Bacteria	p__Proteobacteria	c__Alphaproteobacteria	o__Rhodobacterales	f__Rhodobacteraceae	NA	NA
Otu1974	0.469054	1.44476	3.57079	0.404605	0.685768	NA	k__Bacteria	p__Planctomycetes	c__OM190	NA	NA	NA	NA
Otu1953	0	NA	NA	NA	NA	NA	k__Bacteria	p__Proteobacteria	c__Alphaproteobacteria	o__Rhodospirillales	f__Rhodospirillaceae	NA	NA
Otu1842	1.11547	3.84436	3.60074	1.06766	0.285674	NA	k__Bacteria	p__Bacteroidetes	NA	NA	NA	NA	NA
Otu2389	2.33043	-0.413474	3.27303	-0.126328	0.899473	0.951606	k__Bacteria	p__Gracilibacteria	NA	NA	NA	NA	NA
Otu1946	0.495605	-2.74957	3.65828	-0.751601	0.452291	NA	k__Bacteria	p__Bacteroidetes	c__Cytophagia	o__Cytophagales	f__Cytophagaceae	g__Hymenobacter	NA
Otu7526	0	NA	NA	NA	NA	NA	k__Bacteria	p__Proteobacteria	c__Alphaproteobacteria	o__Rhodospirillales	f__Rhodospirillaceae	g__AEGEAN-169_marine_group	NA
Otu16300	0	NA	NA	NA	NA	NA	k__Bacteria	p__Firmicutes	c__Clostridia	o__Clostridiales	NA	NA	NA
Otu1551	0	NA	NA	NA	NA	NA	k__Bacteria	p__Proteobacteria	c__Alphaproteobacteria	o__Rhodospirillales	f__Rhodospirillaceae	g__Thalassospira	NA
Otu3080	0	NA	NA	NA	NA	NA	k__Bacteria	p__Proteobacteria	c__Gammaproteobacteria	o__Cellvibrionales	f__Spongiibacteraceae	g__Spongiibacter	NA
Otu1532	0	NA	NA	NA	NA	NA	k__Bacteria	p__Bacteroidetes	c__Sphingobacteriia	o__Sphingobacteriales	f__Saprospiraceae	g__Aureispira	NA
Otu3732	0	0	0	0	1	NA	k__Bacteria	p__Firmicutes	c__Clostridia	o__Clostridiales	NA	NA	NA
Otu2852	0.407643	1.36488	3.62827	0.376179	0.706784	NA	k__Bacteria	p__Proteobacteria	c__Gammaproteobacteria	o__Xanthomonadales	f__JTB255_marine_benthic_group	NA	NA
Otu1657	1.42368	4.19661	3.38566	1.23952	0.215152	NA	k__Bacteria	p__Proteobacteria	c__Alphaproteobacteria	o__Rickettsiales	NA	NA	NA
Otu2081	0	NA	NA	NA	NA	NA	k__Bacteria	p__Bacteroidetes	c__Bacteroidia	o__Bacteroidales	f__Porphyromonadaceae	g__Parabacteroides	NA
Otu2899	0	NA	NA	NA	NA	NA	k__Bacteria	p__Firmicutes	c__Clostridia	o__Clostridiales	f__Lachnospiraceae	g__Fusicatenibacter	NA
Otu2759	0	0	0	0	1	NA	k__Bacteria	p__Firmicutes	c__Bacilli	o__Bacillales	f__Bacillaceae	g__Bacillus	NA
Otu1854	0	NA	NA	NA	NA	NA	k__Bacteria	p__Proteobacteria	c__Alphaproteobacteria	o__Rhodospirillales	f__Rhodospirillaceae	NA	NA
Otu4390	0.871837	1.44687	2.4817	0.583019	0.559881	NA	k__Archaea	p__Euryarchaeota	c__Thermoplasmata	o__Thermoplasmatales	f__Marine_Group_II	NA	NA
Otu1575	0.451649	1.10234	3.61403	0.305016	0.760354	NA	k__Bacteria	p__Proteobacteria	c__Gammaproteobacteria	o__Pseudomonadales	f__Pseudomonadaceae	g__Pseudomonas	NA
Otu1626	0	0	0	0	1	NA	k__Bacteria	p__Proteobacteria	c__Alphaproteobacteria	o__Rickettsiales	f__Holosporaceae	NA	NA
Otu3661	1.3116	-1.25468	3.6071	-0.347835	0.727964	NA	k__Bacteria	p__Proteobacteria	c__Alphaproteobacteria	o__Rhodobacterales	f__Rhodobacteraceae	g__Paracocccus	NA
Otu1695	0	NA	NA	NA	NA	NA	k__Bacteria	p__Firmicutes	c__Clostridia	o__Clostridiales	f__Lachnospiraceae	NA	NA
Otu1689	0	NA	NA	NA	NA	NA	k__Bacteria	p__Proteobacteria	c__Deltaproteobacteria	o__Desulfuromonadales	f__GR-WP33-58	NA	NA
Otu1676	0	0	0	0	1	NA	k__Bacteria	p__Bacteroidetes	c__Flavobacteriia	o__Flavobacteriales	NA	NA	NA
Otu1665	0	NA	NA	NA	NA	NA	k__Bacteria	p__Proteobacteria	c__Deltaproteobacteria	o__Bdellovibrionales	f__Bdellovibrionaceae	g__OM27_clade	NA
Otu1740	0.272422	1.81484	3.61932	0.501429	0.616069	NA	k__Bacteria	p__Gemmatimonadetes	c__Gemmatimonadetes	o__BD2-11_terrestrial_group	NA	NA	NA
Otu2732	0	0	0	0	1	NA	k__Bacteria	p__Proteobacteria	c__Gammaproteobacteria	o__Cellvibrionales	f__Halieaceae	g__OM60[NOR5]_clade	NA
Otu2696	0	NA	NA	NA	NA	NA	k__Bacteria	p__Bacteroidetes	c__Flavobacteriia	o__Flavobacteriales	f__NS9_marine_group	NA	NA
Otu2690	0	NA	NA	NA	NA	NA	k__Bacteria	p__Proteobacteria	c__Gammaproteobacteria	o__Alteromonadales	f__Colwelliaceae	g__Thalassotalea	NA
Otu14851	0	NA	NA	NA	NA	NA	k__Bacteria	p__Firmicutes	NA	NA	NA	NA	NA
Otu3714	0	0	0	0	1	NA	k__Bacteria	p__Firmicutes	NA	NA	NA	NA	NA
Otu1855	1.57227	-0.278417	2.34741	-0.118606	0.905587	0.951606	k__Bacteria	NA	NA	NA	NA	NA	NA
Otu1554	0	0	0	0	1	NA	k__Bacteria	p__Proteobacteria	c__Alphaproteobacteria	o__Sphingomonadales	f__Sphingomonadales_Incertae_Sedis	g__Kiloniella	NA
Otu11210	0.105438	0.548761	3.64834	0.150414	0.880438	NA	k__Bacteria	p__Proteobacteria	c__Alphaproteobacteria	o__SAR11_clade	f__Surface_1	NA	NA
Otu3524	0.167644	1.11634	3.63452	0.30715	0.758729	NA	k__Bacteria	p__Proteobacteria	c__Alphaproteobacteria	o__Rhodospirillales	f__Rhodospirillaceae	NA	NA
Otu1756	0.203037	-2.32508	3.66311	-0.634727	0.525606	NA	k__Bacteria	p__Proteobacteria	c__Gammaproteobacteria	o__Oceanospirillales	f__Oceanospirillaceae	g__Balneatrix	NA
Otu2541	0	NA	NA	NA	NA	NA	k__Bacteria	p__Bacteroidetes	c__Flavobacteriia	o__Flavobacteriales	f__Flavobacteriaceae	g__NS5_marine_group	NA
Otu1579	1.70405	-4.75308	3.11534	-1.5257	0.127084	0.389277	k__Bacteria	p__Proteobacteria	c__Gammaproteobacteria	o__Thiotrichales	f__Thiotrichales_Incertae_Sedis	g__Caedibacter	NA
Otu1827	0	NA	NA	NA	NA	NA	k__Bacteria	p__Proteobacteria	c__Alphaproteobacteria	o__Rhizobiales	f__Phyllobacteriaceae	NA	NA
Otu1794	0	NA	NA	NA	NA	NA	k__Bacteria	p__Bacteroidetes	NA	NA	NA	NA	NA
Otu2447	0.254853	0.809716	3.52679	0.22959	0.81841	NA	k__Archaea	p__Euryarchaeota	c__Thermoplasmata	o__Thermoplasmatales	f__Marine_Group_II	NA	NA
Otu2152	0.245527	1.63343	3.6226	0.450899	0.652062	NA	k__Bacteria	p__Proteobacteria	c__Alphaproteobacteria	o__Rhodospirillales	f__Rhodospirillaceae	NA	NA
Otu13919	0	NA	NA	NA	NA	NA	k__Bacteria	p__Bacteroidetes	c__Flavobacteriia	o__Flavobacteriales	f__Flavobacteriaceae	g__Tenacibaculum	NA
Otu1839	0.245527	1.63343	3.6226	0.450899	0.652062	NA	k__Bacteria	p__Bacteroidetes	c__Flavobacteriia	o__Flavobacteriales	f__Flavobacteriaceae	NA	NA
Otu2251	0	NA	NA	NA	NA	NA	k__Bacteria	p__Bacteroidetes	c__Flavobacteriia	o__Flavobacteriales	f__Flavobacteriaceae	NA	NA
Otu2036	0	NA	NA	NA	NA	NA	k__Bacteria	p__Bacteroidetes	c__Cytophagia	o__Cytophagales	f__Flammeovirgaceae	NA	NA
Otu234	0	NA	NA	NA	NA	NA	k__Bacteria	p__Proteobacteria	c__Alphaproteobacteria	o__SAR11_clade	f__Surface_1	NA	NA
Otu1719	1.36415	-1.73944	3.66628	-0.474442	0.635185	NA	k__Bacteria	p__Proteobacteria	c__Deltaproteobacteria	o__Bdellovibrionales	f__Bdellovibrionaceae	g__OM27_clade	NA
Otu3474	0	NA	NA	NA	NA	NA	k__Bacteria	p__Firmicutes	c__Bacilli	o__Bacillales	f__Planococcaceae	NA	NA
Otu1758	0	0	0	0	1	NA	k__Bacteria	p__Proteobacteria	c__Alphaproteobacteria	o__Kordiimonadales	f__Kordiimonadaceae	g__Kordiimonas	NA
Otu2174	1.88515	-4.87436	3.2664	-1.49227	0.135628	0.390853	k__Bacteria	p__Proteobacteria	c__Gammaproteobacteria	NA	NA	NA	NA
Otu2572	1.11189	-4.5117	3.63382	-1.24159	0.214389	NA	k__Bacteria	p__Proteobacteria	c__Alphaproteobacteria	o__Rickettsiales	f__Rickettsiaceae	NA	NA
Otu1716	0	0	0	0	1	NA	k__Bacteria	p__Firmicutes	c__Clostridia	o__Clostridiales	NA	NA	NA
Otu2228	0	NA	NA	NA	NA	NA	k__Bacteria	p__Bacteroidetes	c__Cytophagia	o__Cytophagales	f__Flammeovirgaceae	g__Reichenbachiella	NA
Otu1779	0	0	0	0	1	NA	k__Bacteria	p__Proteobacteria	c__Deltaproteobacteria	o__Bdellovibrionales	f__Bdellovibrionaceae	g__OM27_clade	NA
Otu6559	0	NA	NA	NA	NA	NA	k__Bacteria	p__Bacteroidetes	c__Flavobacteriia	o__Flavobacteriales	f__Flavobacteriaceae	NA	NA
Otu2349	0.818836	2.04774	3.11158	0.658103	0.510472	NA	k__Bacteria	p__Firmicutes	c__Bacilli	o__Lactobacillales	f__Streptococcaceae	g__Streptococcus	NA
Otu1770	0.449919	2.05542	3.61556	0.568493	0.5697	NA	k__Bacteria	p__Proteobacteria	c__Deltaproteobacteria	o__Bdellovibrionales	f__Bdellovibrionaceae	g__OM27_clade	NA
Otu3655	0.474798	1.15359	3.63352	0.317485	0.750876	NA	k__Bacteria	p__Actinobacteria	c__Actinobacteria	o__Bifidobacteriales	f__Bifidobacteriaceae	g__Bifidobacterium	NA
Otu7860	0	NA	NA	NA	NA	NA	k__Bacteria	p__Bacteroidetes	c__Flavobacteriia	o__Flavobacteriales	f__Cryomorphaceae	NA	NA
Otu2043	0	0	0	0	1	NA	k__Bacteria	p__Bacteroidetes	c__Sphingobacteriia	o__Sphingobacteriales	f__PHOS-HE51	NA	NA
Otu1980	0.491054	2.64737	3.60855	0.733637	0.46317	NA	k__Bacteria	p__Proteobacteria	c__Gammaproteobacteria	o__Alteromonadales	f__Shewanellaceae	g__Shewanella	NA
Otu2671	0	NA	NA	NA	NA	NA	k__Bacteria	p__Proteobacteria	c__Alphaproteobacteria	o__Rhodobacterales	f__Rhodobacteraceae	NA	NA
Otu1763	0	NA	NA	NA	NA	NA	k__Bacteria	p__Proteobacteria	c__Gammaproteobacteria	o__KI89A_clade	NA	NA	NA
Otu2773	0	NA	NA	NA	NA	NA	k__Bacteria	p__Bacteroidetes	c__Sphingobacteriia	o__Sphingobacteriales	f__Saprospiraceae	NA	NA
Otu1891	1.4177	0.852939	3.58052	0.238216	0.811713	NA	k__Bacteria	p__Chlamydiae	c__Chlamydiae	o__Chlamydiales	f__Simkaniaceae	g__Candidatus_Fritschea	NA
Otu2326	0.428981	1.83556	3.61526	0.507725	0.611646	NA	k__Bacteria	p__Bacteroidetes	c__Cytophagia	o__Cytophagales	f__Flammeovirgaceae	NA	NA
Otu1838	0	0	0	0	1	NA	k__Bacteria	p__Proteobacteria	c__Gammaproteobacteria	o__Vibrionales	f__Vibrionaceae	g__Photobacterium	NA
Otu2307	0	NA	NA	NA	NA	NA	k__Bacteria	p__Bacteroidetes	c__Flavobacteriia	o__Flavobacteriales	f__Flavobacteriaceae	g__Tenacibaculum	NA
Otu2989	0.230079	0.803909	3.63635	0.221076	0.825033	NA	k__Bacteria	p__Actinobacteria	c__Actinobacteria	o__Micrococcales	f__Micrococcaceae	NA	NA
Otu2592	0	NA	NA	NA	NA	NA	k__Bacteria	p__Chloroflexi	c__SAR202_clade	NA	NA	NA	NA
Otu1725	1.94969	-5.32174	3.62736	-1.46711	0.142345	0.390853	k__Bacteria	p__Proteobacteria	c__Gammaproteobacteria	o__Oceanospirillales	f__Oceanospirillaceae	g__Balneatrix	NA
Otu1735	0	NA	NA	NA	NA	NA	k__Bacteria	p__Bacteroidetes	c__Flavobacteriia	o__Flavobacteriales	f__Cryomorphaceae	g__Owenweeksia	NA
Otu2641	0.962053	-2.76258	3.6581	-0.755195	0.450132	NA	k__Bacteria	p__Proteobacteria	NA	NA	NA	NA	NA
Otu1936	0	0	0	0	1	NA	k__Bacteria	p__Proteobacteria	c__Gammaproteobacteria	o__KI89A_clade	NA	NA	NA
Otu3410	0	NA	NA	NA	NA	NA	k__Bacteria	p__Bacteroidetes	c__Flavobacteriia	o__Flavobacteriales	f__Flavobacteriaceae	g__NS2b_marine_group	NA
Otu2324	1.0557	-0.183242	3.58826	-0.051067	0.959272	NA	k__Bacteria	p__Proteobacteria	c__Betaproteobacteria	o__Burkholderiales	f__Alcaligenaceae	g__Achromobacter	s__Achromobacter_sp._SOZ2-6171
Otu1894	0.411954	1.04436	3.63635	0.2872	0.773959	NA	k__Bacteria	p__Proteobacteria	c__Deltaproteobacteria	o__SAR324_clade[Marine_group_B]	NA	NA	NA
Otu1632	0.920695	-4.24796	3.63682	-1.16804	0.24279	NA	k__Bacteria	p__Proteobacteria	c__Gammaproteobacteria	o__Pseudomonadales	f__Pseudomonadaceae	g__Pseudomonas	NA
Otu2731	1.29489	1.54974	3.58766	0.431965	0.665767	NA	k__Bacteria	p__Proteobacteria	c__Gammaproteobacteria	o__Chromatiales	f__Ectothiorhodospiraceae	NA	NA
Otu4624	0	0	0	0	1	NA	k__Bacteria	p__Proteobacteria	c__Alphaproteobacteria	o__SAR11_clade	NA	NA	NA
Otu2335	0.696193	-0.900505	3.61168	-0.249331	0.803104	NA	k__Bacteria	p__Proteobacteria	c__Gammaproteobacteria	o__Xanthomonadales	f__JTB255_marine_benthic_group	NA	NA
Otu2165	0	NA	NA	NA	NA	NA	k__Bacteria	p__Proteobacteria	c__Alphaproteobacteria	o__Rhodospirillales	f__Rhodospirillaceae	g__Magnetospira	NA
Otu1680	0	NA	NA	NA	NA	NA	k__Bacteria	p__Proteobacteria	c__Alphaproteobacteria	NA	NA	NA	NA
Otu2555	0	NA	NA	NA	NA	NA	k__Bacteria	p__Firmicutes	c__Clostridia	o__Clostridiales	f__Lachnospiraceae	NA	NA
Otu1802	0.996584	-4.35963	3.63548	-1.19919	0.230454	NA	k__Bacteria	p__Proteobacteria	c__Gammaproteobacteria	o__Alteromonadales	f__Alteromonadaceae	g__Marinobacter	NA
Otu1884	1.81508	3.15401	3.60445	0.875031	0.381557	0.655943	k__Bacteria	p__Proteobacteria	c__Proteobacteria_Incertae_Sedis	o__Unknown_Order	f__Unknown_Family	g__Candidatus_Allobeggiatoa	NA
Otu3801	0	0	0	0	1	NA	k__Bacteria	p__Verrucomicrobia	c__Verrucomicrobiae	o__Verrucomicrobiales	f__Rubritaleaceae	g__Rubritalea	NA
Otu1754	1.21949	-1.25709	3.66633	-0.342874	0.731693	NA	k__Bacteria	p__Proteobacteria	NA	NA	NA	NA	NA
Otu1782	0	NA	NA	NA	NA	NA	k__Bacteria	p__Bacteroidetes	c__Flavobacteriia	o__Flavobacteriales	f__Flavobacteriaceae	g__Flavobacterium	NA
Otu3663	0.84402	3.40969	3.60287	0.946381	0.343954	NA	k__Bacteria	p__Proteobacteria	c__Deltaproteobacteria	o__Desulfobacterales	f__Desulfobulbaceae	g__Desulfobulbus	NA
Otu1816	0	0	0	0	1	NA	k__Bacteria	p__Proteobacteria	c__AEGEAN-245	NA	NA	NA	NA
Otu1710	0	0	0	0	1	NA	k__Bacteria	p__Proteobacteria	c__Deltaproteobacteria	o__SAR324_clade[Marine_group_B]	NA	NA	NA
Otu1683	1.1225	-4.52521	3.50543	-1.29092	0.196733	NA	k__Bacteria	p__Proteobacteria	c__Gammaproteobacteria	o__Pseudomonadales	f__Pseudomonadaceae	g__Pseudomonas	s__Pseudomonas_sp._18III/A01/067
Otu2376	0	0	0	0	1	NA	k__Bacteria	p__Proteobacteria	c__Alphaproteobacteria	o__Rhodospirillales	f__Rhodospirillaceae	g__Pelagibius	NA
Otu1743	0.163685	0.81585	3.64197	0.224014	0.822747	NA	k__Bacteria	p__Proteobacteria	c__Gammaproteobacteria	o__Cellvibrionales	f__Halieaceae	g__Halioglobus	NA
Otu2060	0.210877	1.45249	3.62631	0.400541	0.688758	NA	k__Bacteria	p__Bacteroidetes	c__Flavobacteriia	o__Flavobacteriales	f__NS9_marine_group	NA	NA
Otu3591	0	NA	NA	NA	NA	NA	k__Bacteria	p__Bacteroidetes	c__Bacteroidia	o__Bacteroidales	f__Bacteroidales_S24-7_group	NA	NA
Otu1798	0	NA	NA	NA	NA	NA	k__Bacteria	p__Gracilibacteria	NA	NA	NA	NA	NA
Otu2960	0	NA	NA	NA	NA	NA	k__Bacteria	p__Bacteroidetes	c__Bacteroidia	o__Bacteroidales	f__Bacteroidaceae	g__Bacteroides	NA
Otu5859	0.0175731	-1.2571	3.66633	-0.342877	0.731691	NA	k__Bacteria	p__Proteobacteria	c__Gammaproteobacteria	o__Cellvibrionales	f__Halieaceae	g__OM60[NOR5]_clade	NA
Otu5949	0.357711	2.05542	3.61556	0.568493	0.5697	NA	k__Bacteria	p__Proteobacteria	c__Gammaproteobacteria	o__Alteromonadales	f__Alteromonadaceae	g__Marinobacter	NA
Otu2868	1.82894	-5.22771	3.62793	-1.44096	0.149596	0.390853	k__Bacteria	p__Proteobacteria	c__Gammaproteobacteria	o__Alteromonadales	f__Shewanellaceae	g__Shewanella	NA
Otu2068	0	0	0	0	1	NA	k__Bacteria	p__Bacteroidetes	c__Cytophagia	o__Cytophagales	f__Flammeovirgaceae	g__Marivirga	s__Marivirga_tractuosa
Otu1846	0	0	0	0	1	NA	k__Bacteria	p__Bacteroidetes	c__Bacteroidia	o__Bacteroidia_Incertae_Sedis	f__Prolixibacteraceae	g__Prolixibacter	NA
Otu2100	0	NA	NA	NA	NA	NA	k__Bacteria	p__Bacteroidetes	c__Sphingobacteriia	o__Sphingobacteriales	f__NS11-12_marine_group	NA	NA
Otu3647	0.683521	2.03822	3.60977	0.564639	0.57232	NA	k__Bacteria	p__Firmicutes	c__Bacilli	o__Bacillales	f__Bacillaceae	g__Bacillus	NA
Otu2254	0	0	0	0	1	NA	k__Bacteria	p__Proteobacteria	c__Deltaproteobacteria	o__Desulfuromonadales	f__GR-WP33-58	NA	NA
Otu2424	0	NA	NA	NA	NA	NA	k__Bacteria	p__Bacteroidetes	c__Flavobacteriia	o__Flavobacteriales	f__NS9_marine_group	NA	NA
Otu3208	1.65356	-2.50807	3.66113	-0.685054	0.49331	0.747713	k__Bacteria	p__Bacteroidetes	c__Sphingobacteriia	o__Sphingobacteriales	f__Saprospiraceae	NA	NA
Otu1793	0.503585	-3.13725	3.65309	-0.858794	0.390454	NA	k__Bacteria	p__Proteobacteria	NA	NA	NA	NA	NA
Otu3537	1.47637	-2.00909	3.26797	-0.614782	0.538699	NA	k__Bacteria	p__Proteobacteria	c__Gammaproteobacteria	o__Vibrionales	f__Vibrionaceae	NA	NA
Otu2536	0	NA	NA	NA	NA	NA	k__Bacteria	p__Proteobacteria	c__Gammaproteobacteria	o__Arenicellales	f__Arenicellaceae	g__Arenicella	NA
Otu1995	0.609112	-3.6744	3.64469	-1.00815	0.313382	NA	k__Bacteria	p__Proteobacteria	c__Gammaproteobacteria	o__Thiotrichales	f__Francisellaceae	g__Francisella	NA
Otu1928	1.3197	-4.76499	3.4563	-1.37864	0.168006	NA	k__Bacteria	NA	NA	NA	NA	NA	NA
Otu1732	0.875637	-4.16971	3.63782	-1.14621	0.251708	NA	k__Bacteria	p__Proteobacteria	c__Gammaproteobacteria	o__Thiotrichales	f__Thiotrichales_Incertae_Sedis	g__Caedibacter	NA
Otu1860	2.28622	-0.89476	2.47805	-0.361075	0.718043	0.855862	k__Bacteria	p__Proteobacteria	c__Gammaproteobacteria	o__Thiotrichales	NA	NA	NA
Otu1988	0.122763	-2.00971	3.66532	-0.548304	0.583483	NA	k__Bacteria	p__Proteobacteria	c__Deltaproteobacteria	o__Bdellovibrionales	f__Bdellovibrionaceae	g__OM27_clade	NA
Otu2135	0	0	0	0	1	NA	k__Bacteria	p__Firmicutes	c__Clostridia	o__Clostridiales	f__Lachnospiraceae	NA	NA
Otu1954	0.0283737	-0.535761	3.66633	-0.14613	0.883819	NA	k__Bacteria	p__Proteobacteria	c__Gammaproteobacteria	o__Oceanospirillales	f__Alcanivoracaceae	g__Kangiella	NA
Otu1917	0	NA	NA	NA	NA	NA	k__Bacteria	p__Firmicutes	c__Clostridia	o__Clostridiales	f__Lachnospiraceae	NA	NA
Otu1720	0	0	0	0	1	NA	k__Bacteria	p__Proteobacteria	c__Alphaproteobacteria	o__Rickettsiales	f__LWSR-14	NA	NA
Otu2847	0.099121	-1.49755	3.66633	-0.40846	0.682936	NA	k__Bacteria	p__Actinobacteria	c__Acidimicrobiia	o__Acidimicrobiales	f__Sva0996_marine_group	NA	NA
Otu3953	1.64323	1.05396	3.57776	0.294586	0.76831	0.876906	k__Bacteria	p__Verrucomicrobia	c__Opitutae	o__Puniceicoccales	f__Puniceicoccaceae	g__Lentimonas	NA
Otu3802	0.0659721	-0.535761	3.66633	-0.14613	0.883819	NA	k__Bacteria	p__Proteobacteria	c__Alphaproteobacteria	o__Rhodospirillales	f__Rhodospirillaceae	NA	NA
Otu2289	0.607453	1.89919	3.6113	0.525901	0.598957	NA	k__Bacteria	p__Proteobacteria	c__Gammaproteobacteria	o__Xanthomonadales	f__JTB255_marine_benthic_group	NA	NA
Otu3329	0.594726	-3.55333	3.64646	-0.974458	0.329829	NA	k__Bacteria	p__Firmicutes	c__Bacilli	o__Lactobacillales	f__Lactobacillaceae	g__Lactobacillus	NA
Otu1734	0	0	0	0	1	NA	k__Bacteria	p__Proteobacteria	c__Epsilonproteobacteria	o__Campylobacterales	NA	NA	NA
Otu3090	0.155433	-0.116282	3.6635	-0.0317407	0.974679	NA	k__Bacteria	p__Proteobacteria	c__Gammaproteobacteria	o__Cellvibrionales	f__Halieaceae	NA	NA
Otu1805	0	NA	NA	NA	NA	NA	k__Bacteria	p__Proteobacteria	c__Alphaproteobacteria	o__Parvularculales	f__Parvularculaceae	g__Parvularcula	NA
Otu2802	0.101519	-1.73945	3.66628	-0.474445	0.635183	NA	k__Bacteria	p__Bacteroidetes	c__Cytophagia	o__Cytophagales	f__Flammeovirgaceae	g__Ekhidna	NA
Otu1871	0	NA	NA	NA	NA	NA	k__Bacteria	p__Proteobacteria	c__Deltaproteobacteria	o__Myxococcales	f__Sandaracinaceae	NA	NA
Otu2162	1.28303	-4.7286	3.63172	-1.30203	0.192907	NA	k__Bacteria	p__Proteobacteria	c__Gammaproteobacteria	o__Oceanospirillales	f__Hahellaceae	g__Hahella	s__Hahella_sp._H94
Otu5196	0	NA	NA	NA	NA	NA	k__Bacteria	p__Firmicutes	c__Clostridia	o__Clostridiales	f__Ruminococcaceae	g__Subdoligranulum	NA
Otu2634	0	NA	NA	NA	NA	NA	k__Bacteria	p__Proteobacteria	c__Alphaproteobacteria	o__Rhodobacterales	f__Rhodobacteraceae	NA	NA
Otu2771	0.0409211	-1.49755	3.66633	-0.40846	0.682936	NA	k__Bacteria	p__Proteobacteria	c__Alphaproteobacteria	o__Rhodobacterales	f__Rhodobacteraceae	NA	NA
Otu3959	0	NA	NA	NA	NA	NA	k__Bacteria	p__Proteobacteria	c__Alphaproteobacteria	o__Rickettsiales	f__SAR116_clade	NA	NA
Otu2871	0	NA	NA	NA	NA	NA	k__Bacteria	p__Bacteroidetes	c__Flavobacteriia	o__Flavobacteriales	f__Flavobacteriaceae	g__Mesonia	s__Mesonia_sp._MOLA_383
Otu1812	0	NA	NA	NA	NA	NA	k__Bacteria	p__Cyanobacteria	c__ML635J-21	NA	NA	NA	NA
Otu1919	0	NA	NA	NA	NA	NA	k__Bacteria	p__Proteobacteria	c__Gammaproteobacteria	o__Oceanospirillales	f__Alcanivoracaceae	g__Kangiella	NA
Otu1867	0	NA	NA	NA	NA	NA	k__Bacteria	p__Planctomycetes	c__OM190	NA	NA	NA	NA
Otu1822	2.11578	-2.68477	2.87252	-0.934639	0.349975	0.615913	k__Bacteria	p__Proteobacteria	c__Gammaproteobacteria	o__Thiotrichales	f__Thiotrichales_Incertae_Sedis	NA	NA
Otu16380	0	NA	NA	NA	NA	NA	k__Bacteria	p__Proteobacteria	c__Alphaproteobacteria	NA	NA	NA	NA
Otu5066	0	NA	NA	NA	NA	NA	k__Bacteria	p__Proteobacteria	c__Alphaproteobacteria	o__SAR11_clade	NA	NA	NA
Otu2232	0	NA	NA	NA	NA	NA	k__Bacteria	p__Proteobacteria	c__Gammaproteobacteria	o__Oceanospirillales	f__SAR86_clade	NA	NA
Otu7369	0	NA	NA	NA	NA	NA	k__Bacteria	p__Proteobacteria	c__Alphaproteobacteria	o__Rickettsiales	f__SAR116_clade	NA	NA
Otu1820	0	NA	NA	NA	NA	NA	k__Bacteria	p__Proteobacteria	c__Deltaproteobacteria	o__Desulfuromonadales	f__GR-WP33-58	NA	NA
Otu5904	0.636278	-0.896428	2.78353	-0.322047	0.747417	NA	k__Bacteria	p__Proteobacteria	c__Alphaproteobacteria	o__Rhodobacterales	f__Rhodobacteraceae	NA	NA
Otu2663	0.0283737	-0.535761	3.66633	-0.14613	0.883819	NA	k__Bacteria	p__Proteobacteria	c__Gammaproteobacteria	o__Vibrionales	f__Vibrionaceae	g__Vibrio	NA
Otu2143	0.184663	1.23961	3.63129	0.34137	0.732825	NA	k__Bacteria	p__Planctomycetes	c__Planctomycetacia	o__Planctomycetales	f__Planctomycetaceae	g__Planctomyces	NA
Otu1757	0	NA	NA	NA	NA	NA	k__Bacteria	p__Bacteroidetes	c__Cytophagia	o__Cytophagales	f__Flammeovirgaceae	NA	NA
Otu1849	0	0	0	0	1	NA	k__Bacteria	p__Proteobacteria	c__Betaproteobacteria	NA	NA	NA	NA
Otu1944	0	NA	NA	NA	NA	NA	k__Bacteria	p__Bacteroidetes	c__Sphingobacteriia	o__Sphingobacteriales	f__Chitinophagaceae	NA	NA
Otu1856	0	NA	NA	NA	NA	NA	k__Bacteria	p__Proteobacteria	c__Alphaproteobacteria	NA	NA	NA	NA
Otu6132	0.032986	-0.896432	3.66633	-0.244504	0.806841	NA	k__Bacteria	p__Proteobacteria	c__Alphaproteobacteria	o__Rhodobacterales	f__Rhodobacteraceae	NA	NA
Otu2435	1.01493	-2.64044	3.64027	-0.725344	0.468241	NA	k__Bacteria	p__Bacteroidetes	c__Flavobacteriia	o__Flavobacteriales	f__Flavobacteriaceae	g__Cloacibacterium	NA
Otu1741	0.456834	-1.25709	3.66633	-0.342875	0.731692	NA	k__Bacteria	p__Proteobacteria	c__Alphaproteobacteria	o__Sphingomonadales	f__Sphingomonadaceae	NA	NA
Otu1715	0.286448	1.85979	3.61857	0.513957	0.607282	NA	k__Bacteria	p__Proteobacteria	c__Alphaproteobacteria	o__Rhodospirillales	f__Rhodospirillaceae	g__Defluviicoccus	NA
Otu2953	0.204606	1.36487	3.62827	0.376178	0.706785	NA	k__Bacteria	p__Marinimicrobia_[SAR406_clade]	c__marine_metagenome	NA	NA	NA	NA
Otu3032	0.0818423	-0.535761	3.66633	-0.14613	0.883819	NA	k__Archaea	p__Euryarchaeota	c__Thermoplasmata	o__Thermoplasmatales	f__Marine_Group_III	NA	NA
Otu1813	0	0	0	0	1	NA	k__Bacteria	p__Proteobacteria	c__Alphaproteobacteria	o__Rickettsiales	f__SAR116_clade	NA	NA
Otu2039	0	NA	NA	NA	NA	NA	k__Bacteria	p__Proteobacteria	c__Gammaproteobacteria	o__Oceanospirillales	f__MBAE14	g__gamma_proteobacterium_IMCC2047	NA
Otu13706	0	NA	NA	NA	NA	NA	k__Bacteria	p__Proteobacteria	NA	NA	NA	NA	NA
Otu2175	0.101519	-1.2571	3.66633	-0.342877	0.731691	NA	k__Bacteria	p__Bacteroidetes	c__Cytophagia	o__Cytophagales	f__Cytophagaceae	g__Microscilla	NA
Otu5209	0	0	0	0	1	NA	k__Bacteria	p__Firmicutes	c__Clostridia	o__Clostridiales	f__Clostridiaceae_1	NA	NA
Otu1997	0	0	0	0	1	NA	k__Bacteria	p__Verrucomicrobia	c__Verrucomicrobiae	o__Verrucomicrobiales	f__DEV007	NA	NA
Otu1962	1.6334	-1.73944	3.66628	-0.474442	0.635185	0.837328	k__Bacteria	p__Proteobacteria	c__Alphaproteobacteria	o__Rickettsiales	f__Rickettsiales_Incertae_Sedis	g__Candidatus_Lariskella	NA
Otu1726	0.563627	2.85186	3.60673	0.790706	0.429116	NA	k__Bacteria	p__Proteobacteria	c__Gammaproteobacteria	o__KI89A_clade	NA	NA	NA
Otu1973	0.671171	0.754034	3.6132	0.208688	0.834691	NA	k__Bacteria	p__Proteobacteria	c__Alphaproteobacteria	o__Caulobacterales	f__Caulobacteraceae	g__Caulobacter	NA
Otu1819	0	0	0	0	1	NA	k__Bacteria	p__Proteobacteria	c__Alphaproteobacteria	o__Rickettsiales	f__Rickettsiaceae	NA	NA
Otu4	1.40936	-2.73476	1.61887	-1.6893	0.0911618	NA	k__Bacteria	p__Bacteroidetes	NA	NA	NA	NA	NA
Otu2181	0	0	0	0	1	NA	k__Bacteria	p__Proteobacteria	c__Deltaproteobacteria	o__Bdellovibrionales	f__Bdellovibrionaceae	g__OM27_clade	NA
Otu4691	0.401599	-1.25709	3.66633	-0.342875	0.731692	NA	k__Bacteria	p__Proteobacteria	c__Gammaproteobacteria	o__Xanthomonadales	f__JTB255_marine_benthic_group	NA	NA
Otu2196	0	NA	NA	NA	NA	NA	k__Bacteria	p__Proteobacteria	NA	NA	NA	NA	NA
Otu2024	0.514502	2.72024	3.60787	0.753973	0.450866	NA	k__Bacteria	p__Proteobacteria	c__Deltaproteobacteria	o__Bdellovibrionales	f__Bdellovibrionaceae	g__OM27_clade	NA
Otu1904	0	NA	NA	NA	NA	NA	k__Bacteria	p__Bacteroidetes	c__Flavobacteriia	o__Flavobacteriales	f__NS9_marine_group	NA	NA
Otu1864	0	NA	NA	NA	NA	NA	k__Bacteria	p__Planctomycetes	c__Phycisphaerae	o__CCM11a	NA	NA	NA
Otu2319	0.355315	-1.25709	3.66633	-0.342875	0.731692	NA	k__Bacteria	p__Proteobacteria	c__Gammaproteobacteria	o__Alteromonadales	f__Colwelliaceae	g__Thalassotalea	NA
Otu2027	0.355315	-3.01622	3.65491	-0.825253	0.409228	NA	k__Bacteria	p__Bacteroidetes	c__Flavobacteriia	o__Flavobacteriales	f__Flavobacteriaceae	NA	NA
Otu1987	0.0535189	-1.73476	3.66629	-0.473165	0.636095	NA	k__Bacteria	p__Bacteroidetes	c__Flavobacteriia	o__Flavobacteriales	f__Cryomorphaceae	g__Owenweeksia	NA
Otu3388	0	0	0	0	1	NA	k__Bacteria	p__Proteobacteria	c__Alphaproteobacteria	o__Rhodobacterales	f__Rhodobacteraceae	NA	NA
Otu1910	0	0	0	0	1	NA	k__Bacteria	p__Bacteroidetes	c__Cytophagia	o__Cytophagales	NA	NA	NA
Otu3455	1.39291	3.59981	3.32618	1.08227	0.279135	NA	k__Bacteria	p__Proteobacteria	c__Alphaproteobacteria	o__Rhodospirillales	f__Rhodospirillaceae	NA	NA
Otu2853	0	NA	NA	NA	NA	NA	k__Bacteria	p__Proteobacteria	c__Gammaproteobacteria	o__Chromatiales	f__Granulosicoccaceae	g__Granulosicoccus	NA
Otu1881	0	0	0	0	1	NA	k__Bacteria	p__Proteobacteria	c__Alphaproteobacteria	o__Rickettsiales	f__Rickettsiales_Incertae_Sedis	g__Candidatus_Lariskella	NA
Otu8693	0	NA	NA	NA	NA	NA	k__Bacteria	p__Proteobacteria	c__Gammaproteobacteria	o__Order_Incertae_Sedis	f__Family_Incertae_Sedis	g__Marinicella	NA
Otu2885	0.275042	-0.116279	3.66349	-0.0317399	0.974679	NA	k__Bacteria	p__Proteobacteria	c__Gammaproteobacteria	o__Oceanospirillales	f__Alcanivoracaceae	g__Kangiella	NA
Otu8143	0	NA	NA	NA	NA	NA	k__Bacteria	p__Proteobacteria	c__Alphaproteobacteria	NA	NA	NA	NA
Otu4260	0	NA	NA	NA	NA	NA	k__Bacteria	p__Firmicutes	c__Clostridia	o__Clostridiales	f__Ruminococcaceae	g__Faecalibacterium	NA
Otu3540	0	0	0	0	1	NA	k__Bacteria	p__Proteobacteria	c__Gammaproteobacteria	o__Alteromonadales	f__Colwelliaceae	g__Colwellia	NA
Otu2677	0.366722	0.815925	3.64196	0.224034	0.822731	NA	k__Bacteria	p__Proteobacteria	c__Gammaproteobacteria	o__Xanthomonadales	NA	NA	NA
Otu1781	0.335275	-2.49425	3.65688	-0.682072	0.495194	NA	k__Bacteria	p__Proteobacteria	c__Deltaproteobacteria	o__Sh765B-TzT-29	NA	NA	NA
Otu3529	0.429131	0.803987	3.6231	0.221906	0.824387	NA	k__Bacteria	p__Proteobacteria	c__Gammaproteobacteria	o__Alteromonadales	f__Pseudoalteromonadaceae	g__Pseudoalteromonas	NA
Otu1139	0.0535189	-1.73476	3.66629	-0.473165	0.636095	NA	k__Bacteria	p__Proteobacteria	c__Gammaproteobacteria	o__BD7-8_marine_group	NA	NA	NA
Otu3691	1.46008	-4.90739	3.63021	-1.35182	0.176433	NA	k__Bacteria	p__Proteobacteria	c__Gammaproteobacteria	o__Cellvibrionales	f__Halieaceae	g__Halioglobus	NA
Otu2303	0	NA	NA	NA	NA	NA	k__Bacteria	p__Proteobacteria	c__Deltaproteobacteria	o__Oligoflexales	f__Oligoflexaceae	NA	NA
Otu1863	0	NA	NA	NA	NA	NA	k__Bacteria	p__Proteobacteria	NA	NA	NA	NA	NA
Otu13039	0	NA	NA	NA	NA	NA	k__Bacteria	p__Marinimicrobia_[SAR406_clade]	NA	NA	NA	NA	NA
Otu4498	0.617988	0.239721	3.6069	0.0664618	0.94701	NA	k__Bacteria	p__Proteobacteria	c__Alphaproteobacteria	o__Rhodobacterales	f__Rhodobacteraceae	g__Labrenzia	NA
Otu2505	0.177105	-1.2571	3.66633	-0.342876	0.731692	NA	k__Bacteria	p__Bacteroidetes	c__Flavobacteriia	o__Flavobacteriales	f__NS9_marine_group	NA	NA
Otu16156	0	NA	NA	NA	NA	NA	k__Bacteria	p__Proteobacteria	c__Alphaproteobacteria	o__SAR11_clade	NA	NA	NA
Otu2950	0.38839	-2.59645	3.66025	-0.709365	0.478098	NA	k__Bacteria	p__Proteobacteria	c__Alphaproteobacteria	o__OCS116_clade	NA	NA	NA
Otu1931	0	NA	NA	NA	NA	NA	k__Bacteria	p__Proteobacteria	c__Gammaproteobacteria	o__Arenicellales	f__Arenicellaceae	g__Arenicella	NA
Otu4787	0	NA	NA	NA	NA	NA	k__Bacteria	p__Firmicutes	c__Clostridia	o__Clostridiales	f__Ruminococcaceae	g__Subdoligranulum	NA
Otu1845	1.01655	-4.39626	3.63507	-1.2094	0.226508	NA	k__Bacteria	p__Proteobacteria	c__Deltaproteobacteria	o__Bdellovibrionales	f__Bacteriovoracaceae	g__Peredibacter	NA
Otu2032	0.565132	-3.58794	3.64599	-0.984078	0.325077	NA	k__Bacteria	p__Proteobacteria	c__Gammaproteobacteria	o__Thiotrichales	f__Thiotrichales_Incertae_Sedis	g__Caedibacter	NA
Otu3118	0.647296	-3.73826	3.64374	-1.02594	0.304919	NA	k__Bacteria	p__Firmicutes	c__Clostridia	o__Clostridiales	f__Ruminococcaceae	g__Ruminiclostridium	NA
Otu2079	0.631925	2.05542	3.61556	0.568494	0.569699	NA	k__Bacteria	p__Proteobacteria	c__Gammaproteobacteria	NA	NA	NA	NA
Otu2187	0	0	0	0	1	NA	k__Bacteria	p__Firmicutes	c__Clostridia	o__Clostridiales	f__Lachnospiraceae	g__Lachnospiraceae_NC2004_group	NA
Otu4778	0.838803	3.40393	3.54243	0.960903	0.336601	NA	k__Bacteria	p__Proteobacteria	c__Deltaproteobacteria	o__Desulfobacterales	f__Desulfobacteraceae	g__Sva0081_sediment_group	NA
Otu4580	0	0	0	0	1	NA	k__Bacteria	p__Firmicutes	c__Erysipelotrichia	o__Erysipelotrichales	f__Erysipelotrichaceae	g__Erysipelotrichaceae_UCG-003	NA
Otu2466	1.30134	-1.25709	3.66633	-0.342874	0.731693	NA	k__Bacteria	p__Proteobacteria	c__Gammaproteobacteria	o__Cellvibrionales	f__Cellvibrionaceae	NA	NA
Otu2810	0.163685	0.81585	3.64197	0.224014	0.822747	NA	k__Bacteria	p__Bacteroidetes	c__Flavobacteriia	o__Flavobacteriales	f__Cryomorphaceae	g__Owenweeksia	NA
Otu2113	0	NA	NA	NA	NA	NA	k__Bacteria	p__Firmicutes	c__Erysipelotrichia	o__Erysipelotrichales	f__Erysipelotrichaceae	g__Catenibacterium	NA
Otu4290	0	NA	NA	NA	NA	NA	k__Bacteria	p__Firmicutes	c__Clostridia	o__Clostridiales	NA	NA	NA
Otu1960	0	NA	NA	NA	NA	NA	k__Bacteria	p__Proteobacteria	c__Alphaproteobacteria	o__Rhodospirillales	f__Rhodospirillaceae	g__Thalassospira	NA
Otu2053	0	0	0	0	1	NA	k__Bacteria	p__Proteobacteria	c__Deltaproteobacteria	o__Myxococcales	f__Nannocystaceae	NA	NA
Otu2014	0	NA	NA	NA	NA	NA	k__Bacteria	p__Proteobacteria	c__Deltaproteobacteria	NA	NA	NA	NA
Otu2510	0.396484	-2.32508	3.66311	-0.634727	0.525606	NA	k__Bacteria	p__Proteobacteria	c__Deltaproteobacteria	o__Desulfuromonadales	NA	NA	NA
Otu2480	0.250639	-1.2571	3.66633	-0.342876	0.731692	NA	k__Bacteria	p__Proteobacteria	c__Alphaproteobacteria	o__Sphingomonadales	f__Erythrobacteraceae	NA	NA
Otu1990	0	0	0	0	1	NA	k__Bacteria	p__Proteobacteria	c__Alphaproteobacteria	o__Rickettsiales	f__Holosporaceae	NA	NA
Otu3992	0.101519	-1.2571	3.66633	-0.342877	0.731691	NA	k__Archaea	p__Euryarchaeota	c__Thermoplasmata	o__Thermoplasmatales	f__Marine_Group_II	NA	NA
Otu3105	0.286448	1.85979	3.61857	0.513957	0.607282	NA	k__Bacteria	p__Bacteroidetes	c__Flavobacteriia	o__Flavobacteriales	f__Cryomorphaceae	g__Fluviicola	NA
Otu3500	0	NA	NA	NA	NA	NA	k__Bacteria	p__Firmicutes	c__Clostridia	o__Clostridiales	NA	NA	NA
Otu2126	0	0	0	0	1	NA	k__Bacteria	p__Firmicutes	c__Clostridia	o__Clostridiales	f__Ruminococcaceae	g__Subdoligranulum	NA
Otu1983	0	NA	NA	NA	NA	NA	k__Bacteria	p__Firmicutes	c__Clostridia	o__Clostridiales	f__Ruminococcaceae	g__Ruminococcus_2	NA
Otu2892	0	0	0	0	1	NA	k__Bacteria	p__Proteobacteria	c__Deltaproteobacteria	o__Desulfobacterales	f__Desulfobacteraceae	g__Sva0081_sediment_group	NA
Otu2164	0	NA	NA	NA	NA	NA	k__Bacteria	p__Proteobacteria	c__Betaproteobacteria	o__Burkholderiales	f__Burkholderiaceae	g__Limnobacter	NA
Otu8931	0	NA	NA	NA	NA	NA	k__Bacteria	p__Proteobacteria	c__Alphaproteobacteria	o__Rickettsiales	f__SAR116_clade	NA	NA
Otu2994	0	0	0	0	1	NA	k__Bacteria	p__Proteobacteria	c__Gammaproteobacteria	NA	NA	NA	NA
Otu2266	0	NA	NA	NA	NA	NA	k__Bacteria	p__Proteobacteria	c__Gammaproteobacteria	NA	NA	NA	NA
Otu2359	0	NA	NA	NA	NA	NA	k__Bacteria	p__Chloroflexi	c__SAR202_clade	NA	NA	NA	NA
Otu9905	0.0175731	-1.2571	3.66633	-0.342877	0.731691	NA	k__Bacteria	p__Proteobacteria	c__Alphaproteobacteria	o__Rhodobacterales	f__Rhodobacteraceae	NA	NA
Otu2610	0.134022	-1.73945	3.66628	-0.474445	0.635183	NA	k__Bacteria	p__Proteobacteria	c__Gammaproteobacteria	o__Pseudomonadales	f__Pseudomonadaceae	g__Pseudomonas	NA
Otu1909	0	0	0	0	1	NA	k__Bacteria	p__Proteobacteria	c__Alphaproteobacteria	o__Rickettsiales	f__Anaplasmataceae	g__Neorickettsia	NA
Otu2008	0.032986	-0.896432	3.66633	-0.244504	0.806841	NA	k__Bacteria	p__Proteobacteria	c__Gammaproteobacteria	o__KI89A_clade	NA	NA	NA
Otu2255	0	0	0	0	1	NA	k__Bacteria	p__Firmicutes	c__Clostridia	o__Clostridiales	f__Lachnospiraceae	NA	NA
Otu8243	0	NA	NA	NA	NA	NA	k__Bacteria	p__Bacteroidetes	c__Flavobacteriia	o__Flavobacteriales	NA	NA	NA
Otu2227	0.66681	-1.49754	3.66633	-0.408457	0.682938	NA	k__Bacteria	p__Bacteroidetes	c__Cytophagia	o__Cytophagales	f__Flammeovirgaceae	g__Ekhidna	NA
Otu1957	0.710631	-3.88029	3.64176	-1.0655	0.286651	NA	k__Bacteria	p__Proteobacteria	c__Gammaproteobacteria	o__Oceanospirillales	f__Halomonadaceae	NA	NA
Otu4175	0	0	0	0	1	NA	k__Bacteria	p__Bacteroidetes	c__Flavobacteriia	o__Flavobacteriales	f__Flavobacteriaceae	NA	NA
Otu4718	0	NA	NA	NA	NA	NA	k__Bacteria	p__Marinimicrobia_[SAR406_clade]	NA	NA	NA	NA	NA
Otu3922	0.327369	-2.94429	3.65576	-0.805383	0.420599	NA	k__Bacteria	p__Verrucomicrobia	c__Verrucomicrobiae	o__Verrucomicrobiales	f__Rubritaleaceae	g__Rubritalea	NA
Otu1943	0	NA	NA	NA	NA	NA	k__Bacteria	p__Proteobacteria	c__Gammaproteobacteria	o__Cellvibrionales	f__Porticoccaceae	g__SAR92_clade	NA
Otu4501	0.691532	3.15677	3.60443	0.875802	0.381138	NA	k__Bacteria	p__Proteobacteria	c__Gammaproteobacteria	o__Xanthomonadales	NA	NA	NA
Otu1918	0	NA	NA	NA	NA	NA	k__Bacteria	p__Firmicutes	NA	NA	NA	NA	NA
Otu4159	0.840231	1.80268	3.60844	0.499575	0.617375	NA	k__Bacteria	p__Proteobacteria	c__Alphaproteobacteria	o__Rhodobacterales	f__Rhodobacteraceae	NA	NA
Otu5440	0.659872	-3.44332	3.64804	-0.943882	0.34523	NA	k__Bacteria	p__Proteobacteria	c__Deltaproteobacteria	o__Desulfobacterales	f__Desulfobulbaceae	g__Desulfobulbus	NA
Otu3311	0	NA	NA	NA	NA	NA	k__Bacteria	p__Bacteroidetes	c__Cytophagia	o__Cytophagales	NA	NA	NA
Otu1999	0	NA	NA	NA	NA	NA	k__Bacteria	p__Proteobacteria	c__Gammaproteobacteria	o__Cellvibrionales	NA	NA	NA
Otu1826	0	NA	NA	NA	NA	NA	k__Bacteria	p__Bacteroidetes	c__Flavobacteriia	o__Flavobacteriales	f__Flavobacteriaceae	g__Tenacibaculum	NA
Otu2217	0.296874	1.92274	3.61756	0.531503	0.59507	NA	k__Bacteria	p__Proteobacteria	c__Alphaproteobacteria	NA	NA	NA	NA
Otu2085	0	NA	NA	NA	NA	NA	k__Bacteria	p__Bacteroidetes	c__Sphingobacteriia	o__Sphingobacteriales	f__Saprospiraceae	g__Lewinella	NA
Otu1933	0	NA	NA	NA	NA	NA	k__Bacteria	p__Proteobacteria	c__Gammaproteobacteria	NA	NA	NA	NA
Otu2065	0.479105	2.63103	3.60871	0.729078	0.465954	NA	k__Bacteria	p__Bacteroidetes	c__Flavobacteriia	o__Flavobacteriales	f__Flavobacteriaceae	NA	NA
Otu2231	0	NA	NA	NA	NA	NA	k__Bacteria	p__Proteobacteria	c__Alphaproteobacteria	o__Rhodobacterales	f__Rhodobacteraceae	NA	NA
Otu7872	0	NA	NA	NA	NA	NA	k__Bacteria	p__Proteobacteria	c__Alphaproteobacteria	o__Rhodobacterales	f__Rhodobacteraceae	NA	NA
Otu5829	0.951843	1.18561	3.60666	0.328728	0.742361	NA	k__Bacteria	p__Nitrospirae	c__Nitrospira	o__Nitrospirales	f__Nitrospiraceae	NA	NA
Otu2089	0.927536	-1.25709	3.66633	-0.342874	0.731693	NA	k__Bacteria	p__Bacteroidetes	c__Flavobacteriia	o__Flavobacteriales	f__Cryomorphaceae	g__NS10_marine_group	NA
Otu1892	0	NA	NA	NA	NA	NA	k__Bacteria	NA	NA	NA	NA	NA	NA
Otu2422	0.347979	2.16717	3.61401	0.599659	0.548733	NA	k__Bacteria	p__Chlamydiae	c__Chlamydiae	o__Chlamydiales	f__Simkaniaceae	g__Candidatus_Fritschea	NA
Otu3062	0	NA	NA	NA	NA	NA	k__Bacteria	p__Proteobacteria	c__Alphaproteobacteria	NA	NA	NA	NA
Otu2353	0	NA	NA	NA	NA	NA	k__Bacteria	p__Bacteroidetes	c__Flavobacteriia	o__Flavobacteriales	f__Flavobacteriaceae	g__Tenacibaculum	NA
Otu4352	0.901765	-2.68293	3.65922	-0.733197	0.463438	NA	k__Bacteria	p__Bacteroidetes	c__Sphingobacteriia	o__Sphingobacteriales	f__Saprospiraceae	NA	NA
Otu1850	0	0	0	0	1	NA	k__Bacteria	p__Bacteroidetes	c__Cytophagia	o__Cytophagales	f__Cytophagaceae	g__Hymenobacter	NA
Otu2330	0.542633	0.32959	3.61065	0.0912829	0.927268	NA	k__Bacteria	p__Bacteroidetes	c__Sphingobacteriia	o__Sphingobacteriales	f__Saprospiraceae	g__Aureispira	NA
Otu14711	0	NA	NA	NA	NA	NA	k__Bacteria	p__Firmicutes	c__Clostridia	o__Clostridiales	f__Ruminococcaceae	g__Faecalibacterium	NA
Otu12492	0	NA	NA	NA	NA	NA	k__Bacteria	p__Proteobacteria	c__Gammaproteobacteria	o__Oceanospirillales	NA	NA	NA
Otu1940	0	0	0	0	1	NA	k__Bacteria	p__Bacteroidetes	c__Sphingobacteriia	o__Sphingobacteriales	f__Saprospiraceae	NA	NA
Otu2436	0	0	0	0	1	NA	k__Bacteria	p__Firmicutes	NA	NA	NA	NA	NA
Otu2288	0	NA	NA	NA	NA	NA	k__Bacteria	p__Proteobacteria	c__Deltaproteobacteria	o__Desulfobacterales	f__Nitrospinaceae	g__Nitrospina	NA
Otu3026	0	NA	NA	NA	NA	NA	k__Bacteria	p__Proteobacteria	c__Alphaproteobacteria	o__Rickettsiales	f__SAR116_clade	NA	NA
Otu480	0	NA	NA	NA	NA	NA	k__Bacteria	p__Bacteroidetes	c__Flavobacteriia	o__Flavobacteriales	f__Flavobacteriaceae	g__NS5_marine_group	s__marine_metagenome
Otu2806	0	NA	NA	NA	NA	NA	k__Bacteria	p__Firmicutes	NA	NA	NA	NA	NA
Otu1969	0.667032	2.26669	3.60564	0.62865	0.529578	NA	k__Bacteria	p__Proteobacteria	c__Gammaproteobacteria	o__Thiotrichales	f__Thiotrichales_Incertae_Sedis	NA	NA
Otu3787	0.251466	1.69963	3.62136	0.469333	0.638831	NA	k__Bacteria	p__Actinobacteria	c__Actinobacteria	o__Corynebacteriales	f__Corynebacteriaceae	NA	NA
Otu8203	0	NA	NA	NA	NA	NA	k__Bacteria	p__Proteobacteria	c__Alphaproteobacteria	o__Rhodospirillales	f__Rhodospirillaceae	g__AEGEAN-169_marine_group	NA
Otu2209	0	NA	NA	NA	NA	NA	k__Bacteria	p__Bacteroidetes	c__Flavobacteriia	o__Flavobacteriales	f__Cryomorphaceae	g__Owenweeksia	NA
Otu2917	0.997004	-4.36472	3.53169	-1.23587	0.216506	NA	k__Bacteria	p__Proteobacteria	c__Gammaproteobacteria	o__Alteromonadales	f__Alteromonadaceae	g__Paraglaciecola	NA
Otu2012	0	NA	NA	NA	NA	NA	k__Bacteria	p__Proteobacteria	c__Gammaproteobacteria	o__Order_Incertae_Sedis	f__Family_Incertae_Sedis	g__Marinicella	NA
Otu2755	0.231417	-1.2571	3.66633	-0.342876	0.731692	NA	k__Bacteria	p__Proteobacteria	c__Gammaproteobacteria	o__Alteromonadales	f__Shewanellaceae	g__Shewanella	NA
Otu1872	0	0	0	0	1	NA	k__Bacteria	p__Proteobacteria	c__Gammaproteobacteria	o__E01-9C-26_marine_group	f__Tigriopus_californicus	NA	NA
Otu3522	0	NA	NA	NA	NA	NA	k__Bacteria	p__SHA-109	NA	NA	NA	NA	NA
Otu2414	0	0	0	0	1	NA	k__Bacteria	p__Bacteroidetes	c__Bacteroidia	o__Bacteroidales	f__Bacteroidaceae	g__Bacteroides	NA
Otu1938	0.456834	-1.25709	3.66633	-0.342875	0.731692	NA	k__Bacteria	p__Proteobacteria	c__Alphaproteobacteria	o__Sneathiellales	f__Sneathiellaceae	g__Sneathiella	NA
Otu4625	0	NA	NA	NA	NA	NA	k__Bacteria	p__Proteobacteria	c__Alphaproteobacteria	o__Rhodobacterales	f__Rhodobacteraceae	NA	NA
Otu2167	0.152278	-1.2571	3.66633	-0.342877	0.731691	NA	k__Bacteria	p__Proteobacteria	c__Deltaproteobacteria	o__Desulfarculales	f__Desulfarculaceae	g__Desulfatiglans	NA
Otu2082	0	0	0	0	1	NA	k__Bacteria	p__Proteobacteria	c__Deltaproteobacteria	o__Desulfobacterales	f__Desulfobacteraceae	g__Desulfococcus	NA
Otu2851	0	0	0	0	1	NA	k__Bacteria	p__Proteobacteria	c__Gammaproteobacteria	o__Alteromonadales	f__Colwelliaceae	g__Colwellia	NA
Otu2221	0	NA	NA	NA	NA	NA	k__Bacteria	p__Verrucomicrobia	c__Verrucomicrobiae	o__Verrucomicrobiales	f__Rubritaleaceae	g__Rubritalea	NA
Otu15900	0	NA	NA	NA	NA	NA	k__Bacteria	p__Proteobacteria	c__Alphaproteobacteria	NA	NA	NA	NA
Otu7933	0	NA	NA	NA	NA	NA	k__Bacteria	p__Proteobacteria	c__Gammaproteobacteria	o__Cellvibrionales	f__Porticoccaceae	g__SAR92_clade	NA
Otu7204	0	NA	NA	NA	NA	NA	k__Bacteria	p__Bacteroidetes	c__Flavobacteriia	o__Flavobacteriales	f__Flavobacteriaceae	NA	NA
Otu2057	0.083822	-1.2571	3.66633	-0.342877	0.731691	NA	k__Bacteria	p__Proteobacteria	c__Gammaproteobacteria	o__Alteromonadales	f__Colwelliaceae	g__Colwellia	NA
Otu2063	1.10442	1.75126	3.62043	0.483716	0.628587	NA	k__Bacteria	p__Proteobacteria	c__Gammaproteobacteria	o__Cellvibrionales	f__BD2-7	NA	NA
Otu1859	1.08584	-1.25709	3.66633	-0.342874	0.731693	NA	k__Bacteria	p__Proteobacteria	c__Gammaproteobacteria	o__Thiotrichales	f__Thiotrichales_Incertae_Sedis	g__Caedibacter	NA
Otu2351	0	NA	NA	NA	NA	NA	k__Bacteria	p__Proteobacteria	c__Gammaproteobacteria	o__Salinisphaerales	f__Salinisphaeraceae	g__Oceanococcus	NA
Otu2220	0	0	0	0	1	NA	k__Bacteria	p__Planctomycetes	c__BD7-11	NA	NA	NA	NA
Otu2248	0	NA	NA	NA	NA	NA	k__Bacteria	NA	NA	NA	NA	NA	NA
Otu2988	0	NA	NA	NA	NA	NA	k__Bacteria	p__Proteobacteria	c__Gammaproteobacteria	o__Oceanospirillales	f__SAR86_clade	NA	NA
Otu2878	0	0	0	0	1	NA	k__Bacteria	p__Actinobacteria	c__Thermoleophilia	o__Solirubrobacterales	f__YNPFFP1	NA	NA
Otu3945	0.101519	-1.73945	3.66628	-0.474445	0.635183	NA	k__Bacteria	p__Proteobacteria	c__Alphaproteobacteria	o__Rhodospirillales	f__Rhodospirillaceae	g__Defluviicoccus	NA
Otu5137	0.0905597	-1.2571	3.66633	-0.342877	0.731691	NA	k__Bacteria	p__Proteobacteria	c__Gammaproteobacteria	o__Alteromonadales	f__Colwelliaceae	g__Colwellia	NA
Otu7646	0	NA	NA	NA	NA	NA	k__Bacteria	p__Proteobacteria	c__Gammaproteobacteria	o__Enterobacteriales	f__Enterobacteriaceae	NA	NA
Otu2101	0.42732	-1.72117	3.65394	-0.471043	0.63761	NA	k__Bacteria	p__Proteobacteria	c__Deltaproteobacteria	o__Sh765B-TzT-29	NA	NA	NA
Otu2150	0	NA	NA	NA	NA	NA	k__Bacteria	p__Planctomycetes	c__Planctomycetacia	o__Planctomycetales	f__Planctomycetaceae	g__Blastopirellula	NA
Otu3321	0.0507594	-1.2571	3.66633	-0.342877	0.731691	NA	k__Bacteria	p__Proteobacteria	c__Deltaproteobacteria	o__Myxococcales	f__Sandaracinaceae	NA	NA
Otu1888	0	NA	NA	NA	NA	NA	k__Bacteria	p__Actinobacteria	c__Actinobacteria	o__Corynebacteriales	f__Corynebacteriaceae	g__Corynebacterium_1	NA
Otu3010	0.462834	-1.25709	3.66633	-0.342875	0.731692	NA	k__Bacteria	p__Proteobacteria	c__Deltaproteobacteria	o__Desulfobacterales	f__Desulfobulbaceae	NA	NA
Otu9052	0	NA	NA	NA	NA	NA	k__Bacteria	p__Bacteroidetes	c__Flavobacteriia	o__Flavobacteriales	f__Flavobacteriaceae	NA	NA
Otu2078	0.551537	2.82992	3.60691	0.784583	0.432698	NA	k__Bacteria	p__Proteobacteria	c__Gammaproteobacteria	o__Enterobacteriales	f__Enterobacteriaceae	NA	NA
Otu1964	0	NA	NA	NA	NA	NA	k__Bacteria	p__Bacteroidetes	c__Flavobacteriia	o__Flavobacteriales	f__Flavobacteriaceae	g__Wenyingzhuangia	NA
Otu2177	0	NA	NA	NA	NA	NA	k__Bacteria	NA	NA	NA	NA	NA	NA
Otu2252	0	0	0	0	1	NA	k__Bacteria	p__Proteobacteria	c__Deltaproteobacteria	o__Sh765B-TzT-29	NA	NA	NA
Otu2274	0.415234	2.40763	3.61105	0.666738	0.50494	NA	k__Bacteria	NA	NA	NA	NA	NA	NA
Otu2860	0	NA	NA	NA	NA	NA	k__Bacteria	p__Bacteroidetes	c__Flavobacteriia	o__Flavobacteriales	f__Flavobacteriaceae	g__Flavobacterium	NA
Otu2391	0	0	0	0	1	NA	k__Bacteria	NA	NA	NA	NA	NA	NA
Otu2110	1.59272	-4.95059	2.94714	-1.67979	0.0929976	0.340699	k__Bacteria	p__Proteobacteria	c__Gammaproteobacteria	NA	NA	NA	NA
Otu1955	0	NA	NA	NA	NA	NA	k__Bacteria	p__Lentisphaerae	NA	NA	NA	NA	NA
Otu3903	0	NA	NA	NA	NA	NA	k__Bacteria	p__Firmicutes	c__Clostridia	o__Clostridiales	NA	NA	NA
Otu2805	0.527457	-3.50279	3.64717	-0.960412	0.336848	NA	k__Bacteria	p__Proteobacteria	c__Gammaproteobacteria	o__Chromatiales	f__Chromatiaceae	g__Nitrosococcus	NA
Otu2472	0	0	0	0	1	NA	k__Bacteria	p__Proteobacteria	c__Gammaproteobacteria	o__Vibrionales	f__Vibrionaceae	g__Vibrio	NA
Otu2132	0.461928	1.57441	3.62376	0.434469	0.663948	NA	k__Bacteria	p__Proteobacteria	c__Alphaproteobacteria	o__Rhizobiales	f__Rhizobiaceae	g__Rhizobium	NA
Otu2574	0.566192	-3.01621	3.65491	-0.82525	0.40923	NA	k__Bacteria	p__Proteobacteria	c__Alphaproteobacteria	o__Rhodospirillales	f__Rhodospirillaceae	g__Thalassospira	NA
Otu3176	0.705716	-0.69073	3.61185	-0.19124	0.848337	NA	k__Bacteria	p__Bacteroidetes	c__Flavobacteriia	o__Flavobacteriales	f__Flavobacteriaceae	g__Winogradskyella	NA
Otu2518	0.775933	2.87177	3.60656	0.796262	0.42588	NA	k__Bacteria	p__Proteobacteria	c__Gammaproteobacteria	o__KI89A_clade	NA	NA	NA
Otu2318	0	NA	NA	NA	NA	NA	k__Bacteria	p__Proteobacteria	c__Betaproteobacteria	o__Hydrogenophilales	f__Hydrogenophilaceae	NA	NA
Otu2088	0	NA	NA	NA	NA	NA	k__Bacteria	p__Actinobacteria	c__Coriobacteriia	o__Coriobacteriales	f__Coriobacteriaceae	NA	NA
Otu2190	0	NA	NA	NA	NA	NA	k__Bacteria	p__Proteobacteria	c__Gammaproteobacteria	o__Vibrionales	f__Vibrionaceae	NA	NA
Otu3643	0.629634	3.02111	3.60539	0.837942	0.402063	NA	k__Bacteria	p__Bacteroidetes	c__Flavobacteriia	o__Flavobacteriales	f__Flavobacteriaceae	g__Muricauda	s__Flavobacterium_sp._BBD-217-3j
Otu2035	0	0	0	0	1	NA	k__Bacteria	p__Proteobacteria	c__Deltaproteobacteria	o__GR-WP33-30	NA	NA	NA
Otu2061	0.123011	0.726385	3.64418	0.199328	0.842006	NA	k__Bacteria	p__Firmicutes	c__Bacilli	o__Bacillales	f__Bacillaceae	g__Bacillus	NA
Otu2192	0.235893	-1.2571	3.66633	-0.342876	0.731692	NA	k__Bacteria	p__Proteobacteria	c__Gammaproteobacteria	o__Cellvibrionales	f__BD2-7	NA	NA
Otu2127	0	NA	NA	NA	NA	NA	k__Bacteria	p__Bacteroidetes	c__Flavobacteriia	o__Flavobacteriales	f__Flavobacteriaceae	NA	NA
Otu8268	0.594841	2.94036	3.60601	0.815405	0.414841	NA	k__Bacteria	p__Bacteroidetes	c__Flavobacteriia	o__Flavobacteriales	f__Flavobacteriaceae	g__Tenacibaculum	NA
Otu2241	0	0	0	0	1	NA	k__Bacteria	p__Proteobacteria	c__Alphaproteobacteria	o__Rhizobiales	NA	NA	NA
Otu1951	0	0	0	0	1	NA	k__Bacteria	NA	NA	NA	NA	NA	NA
Otu6597	0.146689	0.939954	3.63881	0.258314	0.796165	NA	k__Bacteria	p__Nitrospirae	c__Nitrospira	o__Nitrospirales	f__Nitrospiraceae	g__Nitrospira	NA
Otu2708	0	NA	NA	NA	NA	NA	k__Bacteria	p__Bacteroidetes	c__Flavobacteriia	o__Flavobacteriales	f__Flavobacteriaceae	g__NS5_marine_group	NA
Otu3116	0	NA	NA	NA	NA	NA	k__Bacteria	p__Verrucomicrobia	c__Verrucomicrobiae	o__Verrucomicrobiales	f__DEV007	NA	NA
Otu2047	0.572896	-3.60207	3.6458	-0.988005	0.32315	NA	k__Bacteria	p__Proteobacteria	c__Gammaproteobacteria	o__Chromatiales	f__Chromatiaceae	g__Nitrosococcus	NA
Otu2050	0.396484	-2.32508	3.66311	-0.634727	0.525606	NA	k__Bacteria	p__Proteobacteria	c__Alphaproteobacteria	o__Rickettsiales	f__Rickettsiales_Incertae_Sedis	g__Candidatus_Lariskella	NA
Otu2074	1.08489	-1.25709	3.66633	-0.342874	0.731693	NA	k__Bacteria	p__Proteobacteria	c__Gammaproteobacteria	o__Alteromonadales	f__Alteromonadaceae	NA	NA
Otu4243	0.105438	0.548761	3.64834	0.150414	0.880438	NA	k__Bacteria	p__Proteobacteria	c__Gammaproteobacteria	NA	NA	NA	NA
Otu3145	0.0151711	-1.2571	3.66633	-0.342877	0.731691	NA	k__Bacteria	p__Proteobacteria	c__Gammaproteobacteria	o__Order_Incertae_Sedis	f__Family_Incertae_Sedis	g__Marinicella	NA
Otu5413	0.927994	-0.17459	3.60915	-0.0483743	0.961418	NA	k__Bacteria	p__Proteobacteria	c__Gammaproteobacteria	o__Xanthomonadales	f__JTB255_marine_benthic_group	NA	NA
Otu3523	0	0	0	0	1	NA	k__Bacteria	p__Proteobacteria	c__Gammaproteobacteria	o__Xanthomonadales	f__JTB255_marine_benthic_group	NA	NA
Otu2028	0.82987	-3.33674	3.64969	-0.914254	0.360584	NA	k__Bacteria	p__Proteobacteria	c__Gammaproteobacteria	o__Cellvibrionales	f__Halieaceae	NA	NA
Otu2453	0	0	0	0	1	NA	k__Bacteria	p__Actinobacteria	c__Coriobacteriia	o__Coriobacteriales	f__Coriobacteriaceae	NA	NA
Otu2189	0.0442763	-1.2571	3.66633	-0.342877	0.731691	NA	k__Bacteria	p__Proteobacteria	c__Gammaproteobacteria	o__Cellvibrionales	f__Spongiibacteraceae	g__BD1-7_clade	NA
Otu6843	0.424721	-1.25709	3.66633	-0.342875	0.731692	NA	k__Bacteria	p__Proteobacteria	c__Alphaproteobacteria	o__Rhodobacterales	f__Rhodobacteraceae	NA	NA
Otu1963	0.486858	0.852819	3.616	0.235846	0.813552	NA	k__Bacteria	p__Bacteroidetes	c__Flavobacteriia	o__Flavobacteriales	f__NS9_marine_group	NA	NA
Otu2136	0	NA	NA	NA	NA	NA	k__Bacteria	p__Proteobacteria	c__Alphaproteobacteria	o__Rickettsiales	f__LR_A2-29	NA	NA
Otu14815	0	NA	NA	NA	NA	NA	k__Bacteria	p__Proteobacteria	c__Gammaproteobacteria	o__Oceanospirillales	f__SAR86_clade	NA	NA
Otu3622	0	0	0	0	1	NA	k__Bacteria	p__Proteobacteria	c__Gammaproteobacteria	o__Cellvibrionales	f__Spongiibacteraceae	g__BD1-7_clade	NA
Otu1893	0	0	0	0	1	NA	k__Bacteria	p__Proteobacteria	c__Gammaproteobacteria	o__Thiotrichales	f__Piscirickettsiaceae	NA	NA
Otu2998	0	NA	NA	NA	NA	NA	k__Bacteria	p__Proteobacteria	c__Alphaproteobacteria	o__Rhodobacterales	f__Rhodobacteraceae	g__Planktomarina	NA
Otu2854	0	NA	NA	NA	NA	NA	k__Bacteria	p__Chloroflexi	c__SAR202_clade	NA	NA	NA	NA
Otu6723	0.28488	-0.535756	3.66633	-0.146129	0.88382	NA	k__Bacteria	p__Proteobacteria	c__Gammaproteobacteria	o__Xanthomonadales	f__JTB255_marine_benthic_group	NA	NA
Otu3198	0.751291	2.94896	3.60594	0.817805	0.413468	NA	k__Bacteria	p__Proteobacteria	c__Gammaproteobacteria	o__Cellvibrionales	f__Halieaceae	NA	NA
Otu2005	0	NA	NA	NA	NA	NA	k__Bacteria	p__Firmicutes	c__Bacilli	o__Bacillales	f__Family_X	g__Thermicanus	NA
Otu2578	0.67091	-3.80952	3.64272	-1.04579	0.295658	NA	k__Bacteria	p__Bacteroidetes	c__Flavobacteriia	o__Flavobacteriales	f__Flavobacteriaceae	g__Wenyingzhuangia	NA
Otu11592	0	NA	NA	NA	NA	NA	k__Bacteria	p__Proteobacteria	c__Alphaproteobacteria	o__Rhodobacterales	f__Rhodobacteraceae	NA	NA
Otu1924	0	0	0	0	1	NA	k__Bacteria	p__Bacteroidetes	c__Flavobacteriia	o__Flavobacteriales	f__Flavobacteriaceae	NA	NA
Otu1991	0	NA	NA	NA	NA	NA	k__Bacteria	p__Proteobacteria	c__Gammaproteobacteria	o__Vibrionales	f__Vibrionaceae	g__Vibrio	NA
Otu2346	0	NA	NA	NA	NA	NA	k__Bacteria	p__Proteobacteria	c__Deltaproteobacteria	o__Bdellovibrionales	f__Bdellovibrionaceae	g__OM27_clade	NA
Otu3636	0	0	0	0	1	NA	k__Bacteria	p__Cyanobacteria	c__Cyanobacteria	o__SubsectionIII	f__FamilyI	NA	NA
Otu2210	0	0	0	0	1	NA	k__Bacteria	p__Proteobacteria	c__Gammaproteobacteria	NA	NA	NA	NA
Otu2141	0	0	0	0	1	NA	k__Bacteria	p__Spirochaetae	c__Spirochaetes	o__Spirochaetales	f__Spirochaetaceae	g__Borrelia	NA
Otu3429	1.1811	3.79016	3.60097	1.05254	0.292552	NA	k__Bacteria	p__Proteobacteria	c__Gammaproteobacteria	o__Cellvibrionales	f__Halieaceae	NA	NA
Otu2681	0.22845	1.56719	3.62391	0.432459	0.665408	NA	k__Bacteria	p__Verrucomicrobia	c__Arctic97B-4_marine_group	NA	NA	NA	NA
Otu1942	0	NA	NA	NA	NA	NA	k__Bacteria	p__Proteobacteria	c__Gammaproteobacteria	NA	NA	NA	NA
Otu2792	1.72807	4.47583	3.45481	1.29553	0.195136	0.43623	k__Bacteria	p__Proteobacteria	c__Gammaproteobacteria	o__SS1-B-09-64	NA	NA	NA
Otu2001	1.14272	3.87943	3.60059	1.07744	0.281283	NA	k__Bacteria	p__Proteobacteria	c__Deltaproteobacteria	o__Sh765B-TzT-29	NA	NA	NA
Otu2207	1.13377	-0.423986	3.5864	-0.118221	0.905893	NA	k__Bacteria	p__Proteobacteria	c__Deltaproteobacteria	o__Sh765B-TzT-29	NA	NA	NA
Otu16338	0	0	0	0	1	NA	k__Bacteria	p__Firmicutes	c__Clostridia	o__Clostridiales	f__Ruminococcaceae	NA	NA
Otu2273	0	0	0	0	1	NA	k__Bacteria	p__Actinobacteria	c__Actinobacteria	o__Micrococcales	f__Microbacteriaceae	g__Candidatus_Aquiluna	NA
Otu1945	1.24923	-1.25709	3.66633	-0.342874	0.731693	NA	k__Bacteria	p__Proteobacteria	c__Alphaproteobacteria	o__Sphingomonadales	f__Erythrobacteraceae	g__Erythrobacter	NA
Otu2512	0.858768	-3.41318	3.6485	-0.935504	0.349529	NA	k__Bacteria	p__Proteobacteria	c__Gammaproteobacteria	o__Thiotrichales	f__Thiotrichales_Incertae_Sedis	g__Caedibacter	NA
[truncated: 9,574 more rows]

## Sheet: B) As - Savona vs Bordighera
Differential abundance of bacteria associated with A. subpinnata - comparison between microbiota in samples collected in Savona and in Bordighera
OTUs with negative log2FoldChange value were higher abundant in A. subpinnata collected near Bordighera.
OTUs with positive log2FoldChange value were higher abundant in A. subpinnata collected near Savona.
Multiple comparison corrections using the Benjamini-Hochberg False-Discovery Rate method were applied (p_adjusted).
	baseMean	log2FoldChange	lfcSE	stat	pvalue	padj	Kingdom	Phylum	Class	Order	Family	Genus	Species
Otu2	128.421	0.537581	1.57902	0.340452	0.733516	0.958946	k__Bacteria	p__Proteobacteria	c__Gammaproteobacteria	o__Oceanospirillales	f__Hahellaceae	g__Endozoicomonas	NA
Otu3	8922.19	16.4136	0.883759	18.5724	5.36968e-77	2.29715e-73	k__Bacteria	p__Bacteroidetes	NA	NA	NA	NA	NA
Otu9	58.4867	-2.14002	0.963212	-2.22175	0.0263001	0.958946	k__Bacteria	p__Proteobacteria	c__Alphaproteobacteria	o__SAR11_clade	f__Surface_1	NA	NA
Otu5	109.533	5.51687	1.39757	3.94747	7.89799e-05	0.00866349	k__Bacteria	NA	NA	NA	NA	NA	NA
Otu7	26.6048	1.09863	1.63616	0.671469	0.501922	0.958946	k__Bacteria	p__Proteobacteria	c__Gammaproteobacteria	o__Oceanospirillales	f__Hahellaceae	g__Endozoicomonas	NA
Otu6	1079.45	-6.77868	0.759444	-8.92584	4.42333e-19	4.73075e-16	k__Bacteria	p__Proteobacteria	c__Alphaproteobacteria	o__Rhodobacterales	f__Rhodobacteraceae	g__Ascidiaceihabitans	NA
Otu26	13.8832	-0.892656	1.26644	-0.704853	0.480902	0.958946	k__Bacteria	p__Proteobacteria	c__Alphaproteobacteria	o__SAR11_clade	NA	NA	NA
Otu8	51.3977	-2.93488	1.54315	-1.90187	0.0571878	0.958946	k__Bacteria	p__Proteobacteria	c__Gammaproteobacteria	o__Thiotrichales	f__Thiotrichales_Incertae_Sedis	NA	NA
Otu100	164.836	-3.91839	0.64877	-6.03972	1.54381e-09	3.88494e-07	k__Bacteria	p__Cyanobacteria	c__Cyanobacteria	o__SubsectionI	f__FamilyI	NA	NA
Otu16	276.802	-10.3854	1.62698	-6.38324	1.73382e-10	5.29807e-08	k__Bacteria	p__Proteobacteria	c__Gammaproteobacteria	o__Alteromonadales	f__Pseudoalteromonadaceae	g__Pseudoalteromonas	NA
Otu30	2.12151	-0.667625	3.45248	-0.193375	0.846665	0.965348	k__Bacteria	p__Bacteroidetes	c__Flavobacteriia	o__Flavobacteriales	f__Flavobacteriaceae	g__Tenacibaculum	NA
Otu12	64.9656	-1.75303	1.1075	-1.58286	0.113452	0.958946	k__Bacteria	p__Proteobacteria	c__Gammaproteobacteria	o__Cellvibrionales	f__Spongiibacteraceae	g__BD1-7_clade	NA
Otu24	5.98086	-3.11172	1.74355	-1.7847	0.0743102	0.958946	k__Bacteria	p__Actinobacteria	c__Acidimicrobiia	o__Acidimicrobiales	f__OM1_clade	g__Candidatus_Actinomarina	NA
Otu18	108.218	-0.740848	1.00557	-0.736743	0.461279	0.958946	k__Bacteria	p__Proteobacteria	c__Gammaproteobacteria	o__Alteromonadales	f__Pseudoalteromonadaceae	g__Pseudoalteromonas	NA
Otu13	17.2468	-7.13461	2.08774	-3.41738	0.000632262	0.0500892	k__Bacteria	p__Proteobacteria	c__Alphaproteobacteria	o__Rhodospirillales	f__Rhodospirillaceae	g__Thalassospira	NA
Otu44	10.8917	-3.47248	1.59912	-2.17149	0.0298939	0.958946	k__Bacteria	p__Proteobacteria	c__Alphaproteobacteria	o__Rhodospirillales	f__Rhodospirillaceae	g__AEGEAN-169_marine_group	NA
Otu17	160.417	-2.32617	0.710215	-3.27531	0.00105548	0.0806308	k__Bacteria	p__Verrucomicrobia	c__Opitutae	o__Puniceicoccales	f__Puniceicoccaceae	g__marine_group	NA
Otu43	30.7511	-0.619954	1.25438	-0.494231	0.621143	0.958946	k__Bacteria	p__Firmicutes	c__Clostridia	o__Clostridiales	f__Clostridiaceae_1	g__Clostridium_sensu_stricto_1	NA
Otu19	2.13564	1.64495	3.476	0.47323	0.636049	0.958946	k__Bacteria	p__Proteobacteria	c__Gammaproteobacteria	NA	NA	NA	NA
Otu51	12.739	-0.326814	1.52768	-0.213928	0.830603	0.965348	k__Bacteria	p__Proteobacteria	c__Alphaproteobacteria	o__Rhodospirillales	f__Rhodospirillaceae	g__AEGEAN-169_marine_group	NA
Otu20	193.332	-1.35744	0.740762	-1.8325	0.0668777	0.958946	k__Bacteria	p__Bacteroidetes	c__Cytophagia	o__Cytophagales	f__Flammeovirgaceae	g__Candidatus_Paenicardinium	NA
Otu28	26.4736	1.29073	1.66575	0.774861	0.438422	0.958946	k__Bacteria	NA	NA	NA	NA	NA	NA
Otu52	17.2011	-0.692928	1.06238	-0.652239	0.514247	0.958946	k__Bacteria	p__Proteobacteria	c__Alphaproteobacteria	o__Rickettsiales	f__SAR116_clade	NA	NA
Otu25	87.7128	-0.696283	1.37735	-0.505524	0.613191	0.958946	k__Bacteria	p__Bacteroidetes	NA	NA	NA	NA	NA
Otu135	6.21085	-4.82859	2.17238	-2.22272	0.026235	0.958946	k__Bacteria	p__Proteobacteria	c__Alphaproteobacteria	o__SAR11_clade	f__Surface_1	NA	NA
Otu22	15.5931	2.94735	1.87274	1.57382	0.11553	0.958946	k__Bacteria	p__Proteobacteria	c__Gammaproteobacteria	o__Cellvibrionales	f__Spongiibacteraceae	NA	NA
Otu32	6.82852	-4.4635	1.89977	-2.3495	0.0187988	0.829085	k__Bacteria	p__Proteobacteria	c__Alphaproteobacteria	o__SAR11_clade	f__Surface_4	NA	NA
Otu34	0	NA	NA	NA	NA	NA	k__Bacteria	p__Tenericutes	c__Mollicutes	o__Mycoplasmatales	f__Mycoplasmataceae	g__Mycoplasma	NA
Otu6807	0.476344	-0.174913	3.18151	-0.0549779	0.956156	0.96815	k__Bacteria	p__Proteobacteria	c__Alphaproteobacteria	o__SAR11_clade	f__Surface_1	NA	NA
Otu1280	1.90016	-3.34712	2.6058	-1.28449	0.198972	0.958946	k__Bacteria	p__Proteobacteria	c__Alphaproteobacteria	o__SAR11_clade	f__Surface_1	NA	NA
Otu83	30.7139	-0.880923	0.840059	-1.04864	0.294342	0.958946	k__Bacteria	p__Bacteroidetes	c__Flavobacteriia	o__Flavobacteriales	f__Cryomorphaceae	g__Fluviicola	NA
Otu55	124.208	7.89521	1.1205	7.04612	1.83972e-12	8.74478e-10	k__Bacteria	p__Proteobacteria	c__Gammaproteobacteria	o__Pseudomonadales	f__Moraxellaceae	g__Psychrobacter	NA
Otu50	101.524	9.11967	0.947535	9.62462	6.29379e-22	8.97494e-19	k__Bacteria	p__Proteobacteria	c__Gammaproteobacteria	o__Alteromonadales	f__Alteromonadaceae	g__Alteromonas	NA
Otu29	138.631	-0.466059	0.693793	-0.671755	0.50174	0.958946	k__Bacteria	p__Proteobacteria	c__Gammaproteobacteria	o__Thiotrichales	f__Francisellaceae	g__Francisella	NA
Otu54	5.03508	-2.9465	1.8077	-1.62998	0.103107	0.958946	k__Bacteria	p__Proteobacteria	c__Alphaproteobacteria	o__SAR11_clade	f__Surface_1	NA	NA
Otu63	66.1736	-3.66417	1.37574	-2.66341	0.00773531	0.413646	k__Bacteria	p__Bacteroidetes	c__Flavobacteriia	o__Flavobacteriales	f__Flavobacteriaceae	g__Polaribacter	NA
Otu31	0	NA	NA	NA	NA	NA	k__Bacteria	NA	NA	NA	NA	NA	NA
Otu58	102.897	-1.72737	1.24672	-1.38553	0.16589	0.958946	k__Bacteria	p__Proteobacteria	c__Gammaproteobacteria	o__Oceanospirillales	f__Hahellaceae	g__Endozoicomonas	NA
Otu97	1.6574	-2.47082	3.49276	-0.707412	0.479311	0.958946	k__Bacteria	p__Cyanobacteria	c__Cyanobacteria	o__SubsectionI	f__FamilyI	g__Prochlorococcus	NA
Otu42	5.21059	-4.7071	2.30651	-2.04079	0.0412719	0.958946	k__Bacteria	p__Actinobacteria	c__Acidimicrobiia	o__Acidimicrobiales	f__OM1_clade	g__Candidatus_Actinomarina	NA
Otu82	7.28196	-0.116831	1.25002	-0.0934634	0.925535	0.966967	k__Bacteria	p__Proteobacteria	c__Gammaproteobacteria	o__Oceanospirillales	f__SAR86_clade	NA	NA
Otu73	8.44525	-0.588621	1.5546	-0.378632	0.704961	0.958946	k__Bacteria	p__Proteobacteria	c__Gammaproteobacteria	o__Oceanospirillales	f__SAR86_clade	NA	NA
Otu40	0.903052	-1.30806	3.18792	-0.410318	0.681572	0.958946	k__Bacteria	p__Proteobacteria	c__Gammaproteobacteria	o__Thiotrichales	f__Francisellaceae	g__Francisella	s__Francisella_sp._TX077310
Otu36	0	0	0	0	1	NA	k__Bacteria	p__Proteobacteria	c__Gammaproteobacteria	o__Cellvibrionales	f__Spongiibacteraceae	g__BD1-7_clade	NA
Otu38	127.234	-2.18585	1.12804	-1.93773	0.0526557	0.958946	k__Bacteria	p__Proteobacteria	c__Epsilonproteobacteria	o__Campylobacterales	f__Campylobacteraceae	g__Arcobacter	NA
Otu89	8.68419	-3.02943	1.84767	-1.6396	0.101089	0.958946	k__Bacteria	p__Bacteroidetes	c__Flavobacteriia	o__Flavobacteriales	f__Flavobacteriaceae	g__NS5_marine_group	NA
Otu33	14.1834	0.447328	1.82294	0.245389	0.806156	0.958946	k__Bacteria	p__Bacteroidetes	c__Flavobacteriia	o__Flavobacteriales	f__Flavobacteriaceae	g__Tenacibaculum	NA
Otu206	0.228202	0.13685	3.52907	0.038778	0.969067	0.976601	k__Bacteria	p__Proteobacteria	c__Alphaproteobacteria	o__Rhodospirillales	f__Rhodospirillaceae	g__AEGEAN-169_marine_group	NA
Otu57	0.485081	0.537558	3.48076	0.154437	0.877265	0.965348	k__Bacteria	p__Verrucomicrobia	c__Verrucomicrobiae	o__Verrucomicrobiales	f__DEV007	NA	NA
Otu47	2.43531	-4.31018	2.36081	-1.82572	0.0678922	0.958946	k__Bacteria	p__Verrucomicrobia	c__Verrucomicrobiae	o__Verrucomicrobiales	f__Verrucomicrobiaceae	g__Roseibacillus	NA
Otu9699	0	0	0	0	1	NA	k__Bacteria	p__Proteobacteria	c__Alphaproteobacteria	o__SAR11_clade	NA	NA	NA
Otu76	17.9759	-2.92646	1.4038	-2.08467	0.037099	0.958946	k__Bacteria	p__Bacteroidetes	c__Flavobacteriia	o__Flavobacteriales	f__Flavobacteriaceae	g__NS5_marine_group	NA
Otu48	0	0	0	0	1	NA	k__Bacteria	p__Tenericutes	c__Mollicutes	o__Mycoplasmatales	f__Mycoplasmataceae	g__Mycoplasma	NA
Otu46	83.0188	-6.81842	1.81172	-3.76351	0.000167542	0.0166685	k__Bacteria	p__Bacteroidetes	c__Cytophagia	o__Cytophagales	f__Flammeovirgaceae	g__Reichenbachiella	NA
Otu218	5.03292	-4.96841	2.1785	-2.28066	0.0225689	0.955936	k__Bacteria	p__Proteobacteria	c__Alphaproteobacteria	o__SAR11_clade	f__Surface_1	NA	NA
Otu106	7.94997	-2.53296	2.08071	-1.21735	0.22347	0.958946	k__Bacteria	p__Proteobacteria	c__Gammaproteobacteria	o__Oceanospirillales	f__SAR86_clade	NA	NA
Otu45	66.9316	-0.277799	0.976843	-0.284384	0.776116	0.958946	k__Bacteria	p__Chlamydiae	c__Chlamydiae	o__Chlamydiales	NA	NA	NA
Otu168	5.11733	1.25115	1.86854	0.669588	0.50312	0.958946	k__Bacteria	p__Proteobacteria	c__Alphaproteobacteria	o__Rhodobacterales	f__Rhodobacteraceae	NA	NA
Otu53	102.123	3.4305	2.54403	1.34845	0.177514	0.958946	k__Bacteria	p__Verrucomicrobia	c__Verrucomicrobiae	o__Verrucomicrobiales	f__Rubritaleaceae	g__Rubritalea	NA
Otu131	10.4028	-4.46621	1.66543	-2.68171	0.00732466	0.408099	k__Bacteria	p__Proteobacteria	c__Gammaproteobacteria	o__Oceanospirillales	f__SAR86_clade	NA	NA
Otu174	58.7844	-5.47165	1.27474	-4.29235	1.76789e-05	0.00243969	k__Bacteria	p__Proteobacteria	c__Gammaproteobacteria	o__Vibrionales	f__Vibrionaceae	g__Vibrio	NA
Otu65	7.06784	-5.46572	1.59235	-3.43249	0.000598064	0.0482739	k__Bacteria	p__Proteobacteria	c__Alphaproteobacteria	o__SAR11_clade	f__Surface_1	NA	NA
Otu41	16.2024	-1.90962	1.45134	-1.31576	0.188254	0.958946	k__Bacteria	p__Bacteroidetes	c__Flavobacteriia	o__Flavobacteriales	f__Flavobacteriaceae	NA	NA
Otu74	18.3446	1.00776	1.16737	0.863269	0.387989	0.958946	k__Bacteria	p__Proteobacteria	c__Alphaproteobacteria	o__Rhodobacterales	f__Rhodobacteraceae	NA	NA
Otu192	0.946948	0.590913	3.49081	0.169276	0.865579	0.965348	k__Bacteria	p__Proteobacteria	c__Alphaproteobacteria	o__SAR11_clade	NA	NA	NA
Otu145	60.274	4.04809	1.03913	3.89565	9.79348e-05	0.0102187	k__Bacteria	p__Proteobacteria	c__Gammaproteobacteria	o__Oceanospirillales	f__Alcanivoracaceae	g__Alcanivorax	NA
Otu70	5.34024	-5.56942	2.06938	-2.69135	0.00711645	0.407231	k__Bacteria	p__Actinobacteria	c__Acidimicrobiia	o__Acidimicrobiales	f__OM1_clade	g__Candidatus_Actinomarina	NA
Otu14203	0.595061	-2.49564	3.46754	-0.719715	0.4717	0.958946	k__Bacteria	p__Proteobacteria	c__Alphaproteobacteria	o__SAR11_clade	f__Surface_1	NA	NA
Otu59	0.48969	-2.47208	3.49575	-0.707169	0.479462	0.958946	k__Bacteria	p__Proteobacteria	c__Gammaproteobacteria	o__Alteromonadales	f__Psychromonadaceae	g__Psychromonas	NA
Otu60	25.3151	-2.86316	1.28832	-2.2224	0.0262564	0.958946	k__Bacteria	p__Cyanobacteria	c__Cyanobacteria	o__SubsectionI	f__FamilyI	NA	NA
Otu287	4.6291	-5.38067	2.11172	-2.548	0.0108342	0.551772	k__Bacteria	p__Proteobacteria	c__Alphaproteobacteria	o__SAR11_clade	NA	NA	NA
Otu67	73.5391	-6.3674	1.27061	-5.01131	5.40617e-07	9.25104e-05	k__Bacteria	p__Proteobacteria	c__Gammaproteobacteria	o__Oceanospirillales	f__Oceanospirillaceae	NA	NA
Otu207	19.1131	-1.83686	1.30892	-1.40334	0.160515	0.958946	k__Bacteria	p__Bacteroidetes	c__Flavobacteriia	o__Flavobacteriales	f__Flavobacteriaceae	g__NS4_marine_group	NA
Otu64	0	NA	NA	NA	NA	NA	k__Bacteria	p__Proteobacteria	c__Betaproteobacteria	o__Nitrosomonadales	f__Nitrosomonadaceae	g__Candidatus_Branchiomonas	NA
Otu137	62.3503	-0.113399	0.688397	-0.16473	0.869157	0.965348	k__Bacteria	p__Proteobacteria	c__Alphaproteobacteria	o__Rickettsiales	f__Rickettsiaceae	NA	NA
Otu62	3.5521	-1.19797	2.22106	-0.539368	0.589633	0.958946	k__Bacteria	p__Marinimicrobia_[SAR406_clade]	c__Marinimicrobia_bacterium_JGI_OTU-2	NA	NA	NA	NA
Otu68	71.4812	4.14424	0.885217	4.6816	2.84642e-06	0.000434893	k__Bacteria	p__Proteobacteria	c__Alphaproteobacteria	o__Rhodobacterales	f__Rhodobacteraceae	NA	NA
Otu86	3.48018	-3.82732	2.27248	-1.68421	0.0921418	0.958946	k__Bacteria	p__Proteobacteria	c__Gammaproteobacteria	o__Order_Incertae_Sedis	f__Family_Incertae_Sedis	g__Marinicella	NA
Otu71	0.931341	-2.77953	3.49199	-0.795971	0.426049	0.958946	k__Bacteria	p__Actinobacteria	c__Acidimicrobiia	o__Acidimicrobiales	f__Sva0996_marine_group	NA	NA
Otu126	52.7246	-8.97933	2.13449	-4.20678	2.59034e-05	0.00335803	k__Bacteria	p__Proteobacteria	c__Gammaproteobacteria	o__Alteromonadales	f__Pseudoalteromonadaceae	g__Pseudoalteromonas	NA
Otu5621	0	0	0	0	1	NA	k__Bacteria	p__Proteobacteria	c__Alphaproteobacteria	o__SAR11_clade	f__Surface_1	NA	NA
Otu94	4.12447	-1.28273	2.06987	-0.619715	0.535446	0.958946	k__Bacteria	p__Proteobacteria	c__Gammaproteobacteria	o__Vibrionales	f__Vibrionaceae	g__Vibrio	NA
Otu61	0	NA	NA	NA	NA	NA	k__Bacteria	p__Proteobacteria	c__Alphaproteobacteria	NA	NA	NA	NA
Otu184	6.92156	-1.69589	2.38576	-0.710839	0.477184	0.958946	k__Bacteria	p__Firmicutes	c__Clostridia	o__Clostridiales	f__Ruminococcaceae	g__Faecalibacterium	NA
Otu72	22.837	-2.51705	1.16994	-2.15144	0.0314412	0.958946	k__Bacteria	p__Proteobacteria	c__Gammaproteobacteria	o__Thiotrichales	f__Thiotrichales_Incertae_Sedis	g__Caedibacter	NA
Otu85	5.31937	-2.47301	2.09094	-1.18272	0.236918	0.958946	k__Bacteria	p__Cyanobacteria	c__Cyanobacteria	o__SubsectionI	f__FamilyI	g__Prochlorococcus	s__Prochlorococcus_marinus_subsp._pastoris_str._CCMP1986
Otu118	59.3472	-7.28637	1.83847	-3.96329	7.39249e-05	0.00854731	k__Bacteria	p__Bacteroidetes	c__Flavobacteriia	o__Flavobacteriales	f__Flavobacteriaceae	NA	NA
Otu111	4.04371	-3.95649	3.08326	-1.28321	0.199417	0.958946	k__Bacteria	p__Bacteroidetes	c__Flavobacteriia	o__Flavobacteriales	f__Flavobacteriaceae	g__Kordia	s__Kordia_sp._LCM-6
Otu88	6.17309	-0.711325	2.08571	-0.341047	0.733068	0.958946	k__Bacteria	p__Proteobacteria	c__Gammaproteobacteria	o__Salinisphaerales	f__Salinisphaeraceae	g__ZD0417_marine_group	NA
Otu77	5.44817	-0.651882	1.52663	-0.427008	0.669374	0.958946	k__Bacteria	p__Bacteroidetes	c__Flavobacteriia	o__Flavobacteriales	f__Flavobacteriaceae	g__NS4_marine_group	NA
Otu79	4.41689	-4.7254	2.12681	-2.22183	0.026295	0.958946	k__Bacteria	p__Verrucomicrobia	c__OPB35_soil_group	NA	NA	NA	NA
Otu110	4.80914	-2.72228	2.09962	-1.29656	0.194784	0.958946	k__Bacteria	p__Proteobacteria	c__Gammaproteobacteria	o__Oceanospirillales	f__SAR86_clade	NA	NA
Otu91	3.9707	-3.90748	2.10665	-1.85483	0.06362	0.958946	k__Bacteria	p__Proteobacteria	c__Alphaproteobacteria	o__OCS116_clade	NA	NA	NA
Otu80	0.490095	1.19438	3.53045	0.338307	0.735132	0.958946	k__Bacteria	p__Proteobacteria	c__Gammaproteobacteria	o__Oceanospirillales	f__Oceanospirillaceae	g__Pseudospirillum	NA
Otu152	2.57374	-2.71286	2.66573	-1.01768	0.308831	0.958946	k__Bacteria	p__Marinimicrobia_[SAR406_clade]	NA	NA	NA	NA	NA
Otu141	30.4648	-3.86674	2.23378	-1.73103	0.0834463	0.958946	k__Bacteria	p__Bacteroidetes	c__Flavobacteriia	o__Flavobacteriales	f__Flavobacteriaceae	g__Tenacibaculum	NA
Otu75	57.9995	-7.43813	1.77303	-4.19514	2.72701e-05	0.00343122	k__Bacteria	p__Bacteroidetes	c__Cytophagia	o__Cytophagales	f__Flammeovirgaceae	g__Reichenbachiella	NA
Otu241	8.75041	-0.0847203	1.69579	-0.0499591	0.960155	0.971222	k__Bacteria	p__Proteobacteria	c__Alphaproteobacteria	o__Rickettsiales	f__SAR116_clade	NA	NA
Otu69	1.74214	-2.97271	2.39288	-1.24231	0.214121	0.958946	k__Bacteria	p__Proteobacteria	c__Gammaproteobacteria	o__Vibrionales	f__Vibrionaceae	g__Vibrio	NA
Otu198	1.82083	-1.92752	3.08183	-0.625448	0.531677	0.958946	k__Bacteria	p__Proteobacteria	c__Alphaproteobacteria	o__Rhodospirillales	f__Rhodospirillaceae	g__OM75_clade	NA
Otu999	0.972015	-1.50148	3.23415	-0.464258	0.642463	0.958946	k__Bacteria	p__Proteobacteria	c__Alphaproteobacteria	o__SAR11_clade	f__Deep_1	NA	NA
Otu143	1.70321	-0.300453	2.52851	-0.118826	0.905413	0.966967	k__Bacteria	p__Proteobacteria	c__Alphaproteobacteria	o__Rhodobacterales	f__Rhodobacteraceae	NA	NA
Otu274	15.8714	-2.50762	1.35554	-1.84991	0.0643262	0.958946	k__Bacteria	p__Cyanobacteria	c__Cyanobacteria	o__SubsectionI	f__FamilyI	NA	NA
Otu556	6.48688	-1.17435	2.00382	-0.586056	0.557838	0.958946	k__Bacteria	p__Proteobacteria	c__Gammaproteobacteria	o__Xanthomonadales	f__JTB255_marine_benthic_group	NA	NA
Otu134	9.76746	-3.205	1.86978	-1.7141	0.0865098	0.958946	k__Bacteria	p__Bacteroidetes	c__Cytophagia	o__Cytophagales	f__Flammeovirgaceae	g__Marinoscillum	NA
Otu214	1.88653	-2.7725	3.25802	-0.850977	0.394782	0.958946	k__Bacteria	p__Bacteroidetes	c__Flavobacteriia	o__Flavobacteriales	f__NS9_marine_group	NA	NA
Otu96	4.63842	-5.11354	2.02791	-2.52158	0.011683	0.574483	k__Bacteria	p__Proteobacteria	c__Alphaproteobacteria	o__Rhodobacterales	f__Rhodobacteraceae	NA	NA
Otu108	7.64162	-2.55046	2.43323	-1.04818	0.294557	0.958946	k__Bacteria	p__Proteobacteria	c__Alphaproteobacteria	o__SAR11_clade	f__Surface_4	NA	NA
Otu140	2.09537	0.499406	3.03985	0.164286	0.869506	0.965348	k__Bacteria	p__Firmicutes	c__Clostridia	o__Clostridiales	f__Peptostreptococcaceae	g__Intestinibacter	NA
Otu146	0.253797	-1.50687	3.51427	-0.428787	0.668078	0.958946	k__Bacteria	p__Proteobacteria	c__Gammaproteobacteria	o__Alteromonadales	f__Pseudoalteromonadaceae	g__Pseudoalteromonas	s__Pseudoalteromonas_sp._710P1
Otu98	6.27786	-5.81301	2.09833	-2.7703	0.00560054	0.337429	k__Bacteria	p__Actinobacteria	c__Acidimicrobiia	o__Acidimicrobiales	f__Sva0996_marine_group	NA	NA
Otu78	51.6158	-9.20692	1.25532	-7.33433	2.2284e-13	1.36187e-10	k__Bacteria	p__Proteobacteria	c__Alphaproteobacteria	o__Rickettsiales	f__Rickettsiales_Incertae_Sedis	g__Candidatus_Lariskella	NA
Otu114	0.032986	0.858171	3.54196	0.242287	0.808558	0.958946	k__Bacteria	p__Proteobacteria	c__Gammaproteobacteria	o__Alteromonadales	f__Colwelliaceae	g__Colwellia	NA
Otu227	3.6566	4.88937	3.40623	1.43542	0.151168	0.958946	k__Bacteria	p__Verrucomicrobia	c__Verrucomicrobiae	o__Verrucomicrobiales	f__DEV007	NA	NA
Otu92	24.0721	-0.868887	1.14588	-0.758271	0.448289	0.958946	k__Bacteria	p__Planctomycetes	c__Planctomycetacia	o__Planctomycetales	f__Planctomycetaceae	g__Rhodopirellula	NA
Otu87	3.51337	-0.103305	2.07663	-0.0497465	0.960324	0.971222	k__Bacteria	p__Proteobacteria	c__Gammaproteobacteria	o__Oceanospirillales	f__ZD0405	NA	NA
Otu112	7.24531	-1.78559	1.62968	-1.09567	0.273225	0.958946	k__Bacteria	p__Bacteroidetes	c__Flavobacteriia	o__Flavobacteriales	f__Flavobacteriaceae	g__NS2b_marine_group	NA
Otu171	15.6442	1.15912	1.54467	0.7504	0.453014	0.958946	k__Bacteria	p__Verrucomicrobia	c__Verrucomicrobiae	o__Verrucomicrobiales	f__Verrucomicrobiaceae	g__Roseibacillus	NA
Otu90	0	NA	NA	NA	NA	NA	k__Bacteria	p__Marinimicrobia_[SAR406_clade]	NA	NA	NA	NA	NA
Otu212	7.20333	-2.29788	2.2493	-1.0216	0.306971	0.958946	k__Bacteria	p__Proteobacteria	c__Gammaproteobacteria	o__Cellvibrionales	f__Halieaceae	g__OM60[NOR5]_clade	NA
Otu193	38.3001	-1.82229	1.20202	-1.51602	0.129515	0.958946	k__Bacteria	p__Bacteroidetes	c__Cytophagia	o__Cytophagales	f__Flammeovirgaceae	NA	NA
Otu125	0.327452	-1.92061	3.50483	-0.547991	0.583698	0.958946	k__Bacteria	p__Proteobacteria	c__Alphaproteobacteria	o__Rhodospirillales	f__Rhodospirillaceae	g__AEGEAN-169_marine_group	NA
Otu435	19.3843	-1.28941	1.98116	-0.650835	0.515153	0.958946	k__Bacteria	p__Proteobacteria	c__Gammaproteobacteria	o__BD7-8_marine_group	NA	NA	NA
Otu290	5.15051	0.431745	1.76895	0.244068	0.807178	0.958946	k__Bacteria	p__Proteobacteria	c__Alphaproteobacteria	o__Rickettsiales	f__S25-593	NA	NA
Otu138	0.245527	0.858153	3.54196	0.242282	0.808562	0.958946	k__Bacteria	p__Proteobacteria	c__Alphaproteobacteria	o__Rhodospirillales	f__Rhodospirillaceae	g__AEGEAN-169_marine_group	NA
Otu148	0.406075	2.76816	3.52772	0.784689	0.432636	0.958946	k__Bacteria	p__Bacteroidetes	c__Flavobacteriia	o__Flavobacteriales	f__Flavobacteriaceae	g__Aquimarina	NA
Otu121	1.92654	-4.42867	3.48116	-1.27218	0.203308	0.958946	k__Bacteria	p__Proteobacteria	c__Gammaproteobacteria	o__Alteromonadales	f__Colwelliaceae	g__Colwellia	NA
Otu123	4.61062	0.0147138	2.18154	0.00674468	0.994619	0.995782	k__Bacteria	p__Proteobacteria	c__Gammaproteobacteria	o__Thiotrichales	f__Thiotrichaceae	g__Thiothrix	NA
Otu1312	0.0946302	0.200923	3.54123	0.0567382	0.954754	0.966967	k__Bacteria	p__Proteobacteria	c__Alphaproteobacteria	o__SAR11_clade	f__Surface_1	NA	NA
Otu160	0.0209555	0.858171	3.54196	0.242287	0.808558	0.958946	k__Bacteria	p__Chloroflexi	c__SAR202_clade	NA	NA	NA	NA
Otu95	18.6505	8.18317	2.35474	3.47519	0.000510494	0.0445692	k__Bacteria	p__Proteobacteria	c__Gammaproteobacteria	o__Oceanospirillales	f__Oleiphilaceae	g__Oleiphilus	NA
Otu115	35.7824	-8.67838	2.51017	-3.45729	0.00054564	0.0457695	k__Bacteria	p__Proteobacteria	c__Gammaproteobacteria	o__Alteromonadales	f__Colwelliaceae	g__Colwellia	NA
Otu149	40.9767	-0.257755	1.06484	-0.242061	0.808733	0.958946	k__Bacteria	p__Proteobacteria	c__Alphaproteobacteria	o__Rhodospirillales	f__Rhodospirillaceae	g__Thalassospira	NA
Otu103	1.15109	0.858137	3.54196	0.242277	0.808565	0.958946	k__Bacteria	p__Chloroflexi	c__SAR202_clade	NA	NA	NA	NA
Otu13650	0	0	0	0	1	NA	k__Bacteria	p__Proteobacteria	c__Alphaproteobacteria	o__SAR11_clade	NA	NA	NA
Otu122	37.3609	9.18626	1.22644	7.49019	6.87727e-14	4.9035e-11	k__Bacteria	p__Bacteroidetes	c__Flavobacteriia	o__Flavobacteriales	f__Flavobacteriaceae	g__Mesonia	NA
Otu221	22.0346	1.50127	1.19029	1.26126	0.207214	0.958946	k__Bacteria	p__Proteobacteria	c__Alphaproteobacteria	o__Sphingomonadales	f__Erythrobacteraceae	g__Erythrobacter	NA
Otu117	6.83673	0.543463	1.35076	0.402338	0.687435	0.958946	k__Bacteria	p__Proteobacteria	c__Gammaproteobacteria	o__Oceanospirillales	f__Alcanivoracaceae	g__Alcanivorax	NA
Otu155	0	0	0	0	1	NA	k__Bacteria	p__Verrucomicrobia	c__Verrucomicrobiae	o__Verrucomicrobiales	f__Rubritaleaceae	g__Rubritalea	NA
Otu124	37.8839	9.20497	1.79108	5.13935	2.75693e-07	5.12788e-05	k__Bacteria	p__Proteobacteria	c__Gammaproteobacteria	o__Oceanospirillales	f__Oleiphilaceae	g__Oleiphilus	NA
Otu166	41.3889	-6.03592	1.18376	-5.09894	3.41557e-07	6.08826e-05	k__Bacteria	p__Proteobacteria	c__Gammaproteobacteria	o__Oceanospirillales	f__Oceanospirillaceae	g__Balneatrix	NA
Otu183	37.7881	-2.18248	0.999719	-2.18309	0.0290291	0.958946	k__Bacteria	p__Proteobacteria	c__Alphaproteobacteria	o__Rhodospirillales	f__Rhodospirillaceae	g__Thalassospira	NA
Otu105	28.4958	1.19116	1.54587	0.770541	0.440979	0.958946	k__Bacteria	p__Planctomycetes	c__Planctomycetacia	o__Planctomycetales	f__Planctomycetaceae	g__Blastopirellula	NA
Otu104	0	NA	NA	NA	NA	NA	k__Bacteria	p__Proteobacteria	c__Deltaproteobacteria	o__Sh765B-TzT-29	NA	NA	NA
Otu300	37.7062	-0.476178	0.766076	-0.621581	0.534217	0.958946	k__Bacteria	p__Proteobacteria	c__Alphaproteobacteria	o__Rickettsiales	f__Rickettsiales_Incertae_Sedis	g__Candidatus_Lariskella	NA
Otu186	1.01879	-1.00078	3.51484	-0.284729	0.775852	0.958946	k__Bacteria	p__Firmicutes	c__Clostridia	o__Clostridiales	f__Peptostreptococcaceae	NA	NA
Otu354	2.80303	-0.485464	2.55253	-0.190189	0.849161	0.965348	k__Bacteria	p__Proteobacteria	c__Alphaproteobacteria	o__Rhodobacterales	f__Rhodobacteraceae	NA	NA
Otu101	0.149944	0.858158	3.54196	0.242283	0.808561	0.958946	k__Bacteria	p__Proteobacteria	c__Gammaproteobacteria	NA	NA	NA	NA
Otu200	23.7197	-2.53732	1.23109	-2.06103	0.0392998	0.958946	k__Bacteria	p__Bacteroidetes	c__Flavobacteriia	o__Flavobacteriales	f__NS9_marine_group	NA	NA
Otu163	9.93574	-0.928848	1.15729	-0.802606	0.422202	0.958946	k__Bacteria	p__Bacteroidetes	c__Flavobacteriia	o__Flavobacteriales	f__Flavobacteriaceae	g__NS4_marine_group	NA
Otu326	5.51651	-3.30199	1.95341	-1.69037	0.0909575	0.958946	k__Bacteria	p__Bacteroidetes	c__Flavobacteriia	o__Flavobacteriales	f__Flavobacteriaceae	g__NS5_marine_group	NA
Otu159	0	NA	NA	NA	NA	NA	k__Bacteria	NA	NA	NA	NA	NA	NA
Otu364	3.78509	-4.63149	2.79177	-1.65898	0.0971202	0.958946	k__Bacteria	p__Bacteroidetes	c__Flavobacteriia	o__Flavobacteriales	f__Flavobacteriaceae	g__NS4_marine_group	NA
Otu116	4.98806	-5.08852	2.13307	-2.38554	0.0170541	0.776143	k__Bacteria	p__Proteobacteria	c__Alphaproteobacteria	o__Rickettsiales	f__Rickettsiales_Incertae_Sedis	NA	NA
Otu102	38.4715	1.99423	1.2279	1.62409	0.104356	0.958946	k__Bacteria	p__Proteobacteria	c__Alphaproteobacteria	o__Rickettsiales	f__Rickettsiaceae	NA	NA
Otu293	2.29898	5.1665	3.50022	1.47605	0.139931	0.958946	k__Bacteria	p__Proteobacteria	c__Gammaproteobacteria	NA	NA	NA	NA
Otu119	18.8493	-4.84103	1.61313	-3.00101	0.00269089	0.182724	k__Bacteria	p__Cyanobacteria	c__Cyanobacteria	o__SubsectionI	f__FamilyI	g__Synechococcus	NA
Otu142	0	NA	NA	NA	NA	NA	k__Bacteria	p__Proteobacteria	NA	NA	NA	NA	NA
Otu158	33.6356	-6.9791	2.29346	-3.04304	0.00234199	0.166984	k__Bacteria	p__Bacteroidetes	c__Flavobacteriia	o__Flavobacteriales	f__Flavobacteriaceae	NA	NA
Otu161	35.5836	-0.0734128	1.40324	-0.0523166	0.958276	0.969767	k__Bacteria	p__Proteobacteria	c__Gammaproteobacteria	o__Vibrionales	f__Vibrionaceae	g__Vibrio	NA
Otu459	10.6583	-2.41742	1.87227	-1.29117	0.196644	0.958946	k__Bacteria	p__Bacteroidetes	c__Flavobacteriia	o__Flavobacteriales	f__Flavobacteriaceae	NA	NA
Otu305	3.25069	-1.62201	2.06643	-0.784933	0.432493	0.958946	k__Bacteria	p__Proteobacteria	c__Gammaproteobacteria	o__Oceanospirillales	f__SAR86_clade	NA	NA
Otu189	2.51596	-3.41133	2.57066	-1.32703	0.1845	0.958946	k__Bacteria	p__Proteobacteria	c__Gammaproteobacteria	o__Oceanospirillales	f__SAR86_clade	NA	NA
Otu139	35.3302	21.7579	2.18819	9.94334	2.69635e-23	5.76749e-20	k__Bacteria	p__Proteobacteria	c__Gammaproteobacteria	o__Oceanospirillales	NA	NA	NA
Otu144	2.5169	3.42114	3.49406	0.979131	0.327515	0.958946	k__Bacteria	p__Actinobacteria	c__Acidimicrobiia	o__Acidimicrobiales	f__Sva0996_marine_group	NA	NA
Otu153	4.79536	0.362721	2.81872	0.128683	0.897609	0.966967	k__Bacteria	p__Actinobacteria	c__Acidimicrobiia	o__Acidimicrobiales	f__Sva0996_marine_group	NA	NA
Otu497	0.531975	3.11146	3.52202	0.883432	0.377003	0.958946	k__Bacteria	p__Proteobacteria	c__Gammaproteobacteria	NA	NA	NA	NA
Otu151	20.9977	0.678279	2.30544	0.294208	0.768599	0.958946	k__Bacteria	p__Bacteroidetes	c__Cytophagia	o__Cytophagales	f__Flammeovirgaceae	NA	NA
Otu294	2.41573	4.38232	2.84107	1.54249	0.122954	0.958946	k__Bacteria	p__Proteobacteria	c__Deltaproteobacteria	o__Desulfobacterales	f__Nitrospinaceae	g__Nitrospina	NA
Otu222	27.2243	-3.30223	1.59142	-2.07502	0.0379849	0.958946	k__Bacteria	p__Proteobacteria	c__Gammaproteobacteria	o__Vibrionales	f__Vibrionaceae	g__Vibrio	NA
Otu195	32.7171	-2.94584	1.12734	-2.61309	0.00897285	0.46812	k__Bacteria	p__Proteobacteria	c__Alphaproteobacteria	o__Rickettsiales	f__Rickettsiales_Incertae_Sedis	g__Candidatus_Lariskella	NA
Otu325	0.523723	-1.64659	3.51078	-0.469009	0.639063	0.958946	k__Bacteria	p__Bacteroidetes	c__Flavobacteriia	o__Flavobacteriales	f__Flavobacteriaceae	g__Tenacibaculum	NA
Otu127	6.39586	-6.12748	3.47764	-1.76197	0.0780747	0.958946	k__Bacteria	p__Proteobacteria	c__Gammaproteobacteria	o__Alteromonadales	f__Colwelliaceae	g__Colwellia	NA
Otu329	0.700389	-1.77527	3.50785	-0.506084	0.612798	0.958946	k__Bacteria	p__Firmicutes	c__Clostridia	o__Clostridiales	f__Ruminococcaceae	g__Faecalibacterium	NA
Otu204	2.22488	3.17752	3.0804	1.03153	0.302294	0.958946	k__Bacteria	p__Proteobacteria	c__Alphaproteobacteria	o__Rhodospirillales	f__Rhodospirillaceae	g__Defluviicoccus	NA
Otu374	0.0699753	0.200929	3.54123	0.05674	0.954752	0.966967	k__Bacteria	p__Bacteroidetes	c__Flavobacteriia	o__Flavobacteriales	f__Flavobacteriaceae	g__NS4_marine_group	NA
Otu130	0	NA	NA	NA	NA	NA	k__Bacteria	p__Bacteroidetes	c__Flavobacteriia	o__Flavobacteriales	f__Flavobacteriaceae	g__Wenyingzhuangia	NA
Otu196	1.56123	0.858134	3.54196	0.242276	0.808566	0.958946	k__Bacteria	p__Bacteroidetes	c__Flavobacteriia	o__Flavobacteriales	f__Flavobacteriaceae	g__Tenacibaculum	s__Flavobacteria_bacterium_Yb009
Otu199	35.557	2.66315	1.21132	2.19854	0.0279105	0.958946	k__Bacteria	p__Bacteroidetes	c__Flavobacteriia	o__Flavobacteriales	f__Flavobacteriaceae	g__Wenyingzhuangia	NA
Otu301	1.3317	-2.73948	2.97077	-0.922146	0.356452	0.958946	k__Bacteria	p__Proteobacteria	c__Gammaproteobacteria	o__Oceanospirillales	f__SAR86_clade	NA	NA
Otu136	0	NA	NA	NA	NA	NA	k__Bacteria	p__Bacteroidetes	NA	NA	NA	NA	NA
Otu150	0.275146	0.858152	3.54196	0.242281	0.808562	0.958946	k__Bacteria	p__Proteobacteria	c__Alphaproteobacteria	o__Sphingomonadales	f__Erythrobacteraceae	g__Altererythrobacter	NA
Otu179	0.0245099	0.537584	3.54196	0.151776	0.879364	0.965348	k__Bacteria	p__Verrucomicrobia	c__Verrucomicrobiae	o__Verrucomicrobiales	f__Rubritaleaceae	g__Rubritalea	NA
Otu133	0	0	0	0	1	NA	k__Bacteria	p__Proteobacteria	c__Gammaproteobacteria	NA	NA	NA	NA
Otu269	0.372382	2.29971	3.5301	0.651458	0.514751	0.958946	k__Bacteria	p__Proteobacteria	c__Alphaproteobacteria	o__SAR11_clade	f__Surface_4	NA	NA
Otu215	2.45267	-0.959009	2.93848	-0.326362	0.744151	0.958946	k__Bacteria	p__Proteobacteria	c__Gammaproteobacteria	o__Oceanospirillales	f__SAR86_clade	NA	NA
Otu178	31.7516	8.55928	1.07155	7.98772	1.37456e-15	1.17608e-12	k__Bacteria	p__Proteobacteria	c__Alphaproteobacteria	o__Rickettsiales	f__Rickettsiales_Incertae_Sedis	g__Candidatus_Lariskella	NA
Otu335	1.0583	0.633375	3.29746	0.19208	0.84768	0.965348	k__Bacteria	p__Proteobacteria	c__Gammaproteobacteria	o__Oceanospirillales	f__SAR86_clade	NA	NA
Otu254	1.79708	-4.02745	3.48279	-1.15639	0.247524	0.958946	k__Bacteria	p__Proteobacteria	c__Gammaproteobacteria	o__Oceanospirillales	f__Oceanospirillaceae	g__Oleispira	NA
Otu181	24.427	2.07302	2.25394	0.919733	0.357712	0.958946	k__Bacteria	p__Bacteroidetes	c__Cytophagia	o__Cytophagales	f__Flammeovirgaceae	NA	NA
Otu188	14.7029	4.49749	1.68378	2.67107	0.00756097	0.409441	k__Bacteria	p__Bacteroidetes	c__Flavobacteriia	o__Flavobacteriales	f__Cryomorphaceae	g__Owenweeksia	NA
Otu156	32.7214	6.85753	1.11186	6.16762	6.93264e-10	1.85361e-07	k__Bacteria	p__Bacteroidetes	c__Flavobacteriia	o__Flavobacteriales	f__Flavobacteriaceae	g__Arenibacter	s__bacterium_DG1027
Otu194	0.524015	-2.34318	3.44824	-0.679528	0.496803	0.958946	k__Bacteria	p__Proteobacteria	c__Alphaproteobacteria	o__Rhodobacterales	f__Rhodobacteraceae	NA	NA
Otu240	0.647868	-2.74293	3.4924	-0.7854	0.432219	0.958946	k__Bacteria	p__Proteobacteria	c__Alphaproteobacteria	o__Rickettsiales	f__SAR116_clade	NA	NA
Otu165	6.91702	-2.88053	2.42388	-1.18839	0.234679	0.958946	k__Bacteria	p__Proteobacteria	c__Gammaproteobacteria	o__Alteromonadales	f__Shewanellaceae	g__Psychrobium	NA
Otu311	0	NA	NA	NA	NA	NA	k__Bacteria	NA	NA	NA	NA	NA	NA
Otu226	2.5704	-0.790411	2.22816	-0.354736	0.722787	0.958946	k__Bacteria	p__Bacteroidetes	c__Cytophagia	o__Order_III	f__Unknown_Family	g__Balneola	NA
Otu333	6.88996	-1.28935	1.72522	-0.747354	0.45485	0.958946	k__Bacteria	p__Proteobacteria	c__Gammaproteobacteria	o__KI89A_clade	NA	NA	NA
Otu1627	1.33616	-1.02787	1.78487	-0.57588	0.564696	0.958946	k__Bacteria	p__Proteobacteria	c__Alphaproteobacteria	o__Rhodospirillales	f__Rhodospirillaceae	g__AEGEAN-169_marine_group	NA
Otu441	9.23806	-0.763805	1.36212	-0.560745	0.574971	0.958946	k__Bacteria	p__Proteobacteria	c__Gammaproteobacteria	o__Cellvibrionales	f__Halieaceae	g__OM60[NOR5]_clade	NA
Otu162	0	NA	NA	NA	NA	NA	k__Bacteria	p__Bacteroidetes	c__Flavobacteriia	o__Flavobacteriales	f__Flavobacteriaceae	g__Wenyingzhuangia	NA
Otu510	8.57787	-1.99075	1.68842	-1.17906	0.238374	0.958946	k__Bacteria	p__Bacteroidetes	c__Flavobacteriia	o__Flavobacteriales	f__Flavobacteriaceae	g__NS5_marine_group	NA
Otu176	28.0476	-8.31734	1.56848	-5.30281	1.14032e-07	2.323e-05	k__Bacteria	p__Proteobacteria	c__Gammaproteobacteria	NA	NA	NA	NA
Otu260	0	NA	NA	NA	NA	NA	k__Bacteria	p__Proteobacteria	c__Gammaproteobacteria	o__Oceanospirillales	f__OM182_clade	NA	NA
Otu169	21.3706	-4.80085	1.58515	-3.02863	0.00245662	0.169507	k__Bacteria	p__Proteobacteria	c__Gammaproteobacteria	o__Oceanospirillales	f__Hahellaceae	g__Endozoicomonas	NA
Otu173	0.351461	-2.02667	3.50281	-0.578584	0.56287	0.958946	k__Bacteria	p__Proteobacteria	c__Alphaproteobacteria	NA	NA	NA	NA
Otu203	0.379475	2.45597	3.53218	0.695314	0.486859	0.958946	k__Bacteria	p__Proteobacteria	c__Alphaproteobacteria	o__OCS116_clade	NA	NA	NA
Otu167	24.1895	0.85818	1.65317	0.519111	0.603683	0.958946	k__Bacteria	NA	NA	NA	NA	NA	NA
Otu316	9.03066	-2.11072	2.95569	-0.714122	0.475152	0.958946	k__Bacteria	p__Bacteroidetes	c__Flavobacteriia	o__Flavobacteriales	f__Flavobacteriaceae	g__Pseudofulvibacter	NA
Otu265	2.0943	-4.45074	3.48108	-1.27855	0.201055	0.958946	k__Bacteria	p__Bacteroidetes	c__Flavobacteriia	o__Flavobacteriales	f__Flavobacteriaceae	g__NS5_marine_group	NA
Otu266	19.8939	-7.50988	1.69825	-4.42213	9.7733e-06	0.00144173	k__Bacteria	p__Proteobacteria	c__Gammaproteobacteria	NA	NA	NA	NA
Otu187	25.9363	3.93088	1.24858	3.14828	0.00164235	0.123263	k__Bacteria	p__Proteobacteria	c__Gammaproteobacteria	o__Oceanospirillales	f__Oceanospirillaceae	g__Balneatrix	NA
Otu256	3.20235	-0.788649	2.22425	-0.354569	0.722912	0.958946	k__Bacteria	p__Planctomycetes	c__Pla3_lineage	NA	NA	NA	NA
Otu284	0	NA	NA	NA	NA	NA	k__Bacteria	p__Bacteroidetes	c__Flavobacteriia	o__Flavobacteriales	f__Flavobacteriaceae	g__Tenacibaculum	NA
Otu424	3.37457	-1.59444	2.69359	-0.591938	0.553892	0.958946	k__Bacteria	p__Proteobacteria	c__Alphaproteobacteria	o__Rhodobacterales	f__Rhodobacteraceae	g__Ascidiaceihabitans	NA
Otu208	22.6206	-7.52561	2.1718	-3.46515	0.000529942	0.0453419	k__Bacteria	p__Proteobacteria	c__Gammaproteobacteria	o__Cellvibrionales	f__Spongiibacteraceae	g__BD1-7_clade	NA
Otu213	25.4826	7.60325	1.81531	4.1884	2.80932e-05	0.0034338	k__Bacteria	p__Proteobacteria	c__Gammaproteobacteria	o__Thiotrichales	f__Francisellaceae	g__Francisella	NA
Otu202	19.4207	-2.0284	1.15325	-1.75885	0.0786027	0.958946	k__Bacteria	p__Bacteroidetes	c__Flavobacteriia	o__Flavobacteriales	f__Flavobacteriaceae	NA	NA
Otu14642	20.2267	2.78329	1.10859	2.51066	0.0120505	0.585817	k__Bacteria	p__Verrucomicrobia	c__Opitutae	o__Puniceicoccales	f__Puniceicoccaceae	NA	NA
Otu482	2.85952	0.739852	3.45519	0.214128	0.830448	0.965348	k__Bacteria	p__Firmicutes	c__Clostridia	o__Clostridiales	f__Lachnospiraceae	g__Anaerostipes	NA
Otu190	0	NA	NA	NA	NA	NA	k__Bacteria	p__Tenericutes	c__Mollicutes	o__Mycoplasmatales	f__Mycoplasmataceae	g__Mycoplasma	NA
Otu216	0	NA	NA	NA	NA	NA	k__Bacteria	p__Proteobacteria	c__Gammaproteobacteria	NA	NA	NA	NA
Otu3190	0	0	0	0	1	NA	k__Bacteria	p__Proteobacteria	c__Alphaproteobacteria	NA	NA	NA	NA
Otu323	0.163685	0.858159	3.54196	0.242283	0.808561	0.958946	k__Bacteria	p__Marinimicrobia_[SAR406_clade]	NA	NA	NA	NA	NA
Otu219	0	NA	NA	NA	NA	NA	k__Bacteria	p__Bacteroidetes	c__Cytophagia	o__Cytophagales	f__Flammeovirgaceae	NA	NA
Otu235	1.14088	-3.42877	3.48624	-0.983517	0.325353	0.958946	k__Bacteria	p__Bacteroidetes	c__Flavobacteriia	o__Flavobacteriales	f__Flavobacteriaceae	g__NS5_marine_group	NA
Otu312	0.538317	0.858145	3.54196	0.242279	0.808564	0.958946	k__Bacteria	p__Proteobacteria	c__Deltaproteobacteria	o__SAR324_clade[Marine_group_B]	NA	NA	NA
Otu191	0	0	0	0	1	NA	k__Bacteria	p__Proteobacteria	c__Alphaproteobacteria	NA	NA	NA	NA
Otu232	0.406075	-2.19698	3.49985	-0.627734	0.530178	0.958946	k__Bacteria	p__Proteobacteria	c__Gammaproteobacteria	o__Oceanospirillales	f__SAR86_clade	NA	NA
Otu884	2.40042	-2.41728	1.89867	-1.27314	0.202967	0.958946	k__Bacteria	p__Verrucomicrobia	c__Arctic97B-4_marine_group	NA	NA	NA	NA
Otu205	20.3708	2.41656	1.58481	1.52482	0.127303	0.958946	k__Bacteria	p__Proteobacteria	c__Gammaproteobacteria	o__Thiotrichales	f__Thiotrichales_Incertae_Sedis	g__Candidatus_Endoecteinascidia	NA
Otu464	7.4084	-1.01059	2.20776	-0.457742	0.647137	0.958946	k__Bacteria	p__Proteobacteria	c__Alphaproteobacteria	o__Rhizobiales	f__Rhodobiaceae	g__Rhodobium	NA
Otu201	0.450133	0.858147	3.54196	0.24228	0.808563	0.958946	k__Bacteria	p__Bacteroidetes	c__Flavobacteriia	o__Flavobacteriales	f__Flavobacteriaceae	g__Wenyingzhuangia	NA
Otu264	1.44951	4.27538	3.17175	1.34796	0.177672	0.958946	k__Bacteria	p__Bacteroidetes	c__Flavobacteriia	o__Flavobacteriales	f__Flavobacteriaceae	g__NS5_marine_group	NA
Otu371	19.2719	8.23232	1.40417	5.86275	4.55264e-09	1.08201e-06	k__Bacteria	p__Bacteroidetes	c__Flavobacteriia	o__Flavobacteriales	f__Flavobacteriaceae	g__Gramella	s__Gramella_sp._Sl59
Otu820	1.49997	-2.39321	2.7848	-0.859384	0.390129	0.958946	k__Bacteria	p__Proteobacteria	c__Gammaproteobacteria	o__Oceanospirillales	f__Halomonadaceae	g__Halomonas	NA
Otu308	11.6762	-3.92935	1.75269	-2.2419	0.0249677	0.958946	k__Bacteria	p__Bacteroidetes	c__Flavobacteriia	o__Flavobacteriales	f__Cryomorphaceae	g__Fluviicola	NA
Otu384	16.5048	-2.36338	2.15653	-1.09592	0.273115	0.958946	k__Bacteria	p__Bacteroidetes	c__Flavobacteriia	o__Flavobacteriales	f__Cryomorphaceae	g__Owenweeksia	NA
Otu252	1.3373	1.09858	3.54196	0.310162	0.756438	0.958946	k__Bacteria	p__Actinobacteria	c__Coriobacteriia	o__Coriobacteriales	f__Coriobacteriaceae	NA	NA
Otu225	0	NA	NA	NA	NA	NA	k__Bacteria	p__Proteobacteria	c__Gammaproteobacteria	NA	NA	NA	NA
Otu634	1.9163	-1.14641	2.8247	-0.405853	0.684851	0.958946	k__Bacteria	p__Proteobacteria	c__Alphaproteobacteria	o__Rhodospirillales	f__Rhodospirillaceae	g__AEGEAN-169_marine_group	NA
Otu209	20.5763	23.3051	3.22705	7.22179	5.13075e-13	2.74367e-10	k__Bacteria	p__Proteobacteria	NA	NA	NA	NA	NA
Otu288	16.4136	-4.34628	2.60847	-1.66622	0.09567	0.958946	k__Bacteria	p__Bacteroidetes	c__Flavobacteriia	o__Flavobacteriales	f__Flavobacteriaceae	NA	NA
Otu267	1.39769	-0.330018	3.00588	-0.109791	0.912575	0.966967	k__Bacteria	p__Proteobacteria	c__Gammaproteobacteria	o__Oceanospirillales	f__SAR86_clade	NA	NA
Otu1148	6.28718	-2.42334	1.84143	-1.31601	0.18817	0.958946	k__Bacteria	p__Proteobacteria	c__Gammaproteobacteria	o__Xanthomonadales	f__JTB255_marine_benthic_group	NA	NA
Otu660	0.536635	0.200902	3.54122	0.0567323	0.954758	0.966967	k__Bacteria	p__Bacteroidetes	c__Flavobacteriia	o__Flavobacteriales	f__Flavobacteriaceae	g__NS5_marine_group	NA
Otu243	18.8674	8.19954	1.71592	4.77852	1.76589e-06	0.000290557	k__Bacteria	p__Proteobacteria	c__Gammaproteobacteria	o__Alteromonadales	f__Alteromonadaceae	g__Marinobacter	NA
Otu760	0.979638	-2.52734	3.49501	-0.723128	0.469601	0.958946	k__Bacteria	p__Proteobacteria	c__Alphaproteobacteria	o__SAR11_clade	f__Surface_1	NA	NA
Otu413	2.936	-2.56215	2.3759	-1.07839	0.28086	0.958946	k__Bacteria	p__Proteobacteria	c__Gammaproteobacteria	o__Oceanospirillales	f__SAR86_clade	NA	NA
Otu1125	0	NA	NA	NA	NA	NA	k__Bacteria	p__Proteobacteria	c__Alphaproteobacteria	o__SAR11_clade	f__Deep_1	NA	NA
Otu10	0.0209555	0.537584	3.54196	0.151776	0.879364	0.965348	k__Bacteria	p__Proteobacteria	c__Alphaproteobacteria	o__SAR11_clade	f__Surface_1	NA	NA
Otu523	18.0153	-7.50511	2.80413	-2.67644	0.00744079	0.408099	k__Bacteria	p__Bacteroidetes	c__Cytophagia	o__Cytophagales	f__Flammeovirgaceae	g__Reichenbachiella	NA
Otu467	0.480486	-1.63827	3.51098	-0.466614	0.640776	0.958946	k__Bacteria	p__Proteobacteria	c__Alphaproteobacteria	o__Rhodospirillales	f__Rhodospirillaceae	NA	NA
Otu919	0.355315	-2.00146	3.50328	-0.57131	0.56779	0.958946	k__Bacteria	p__Cyanobacteria	c__Cyanobacteria	o__SubsectionI	f__FamilyI	g__Prochlorococcus	NA
Otu303	2.25913	-0.511053	2.26489	-0.225642	0.82148	0.965348	k__Bacteria	p__Proteobacteria	c__Gammaproteobacteria	o__Oceanospirillales	f__OM182_clade	NA	NA
Otu342	17.3124	0.0206378	1.08406	0.0190376	0.984811	0.989437	k__Bacteria	p__Proteobacteria	c__Gammaproteobacteria	o__Pseudomonadales	f__Moraxellaceae	g__Psychrobacter	NA
Otu224	17.5663	-1.19134	1.30702	-0.911489	0.362038	0.958946	k__Bacteria	p__Proteobacteria	c__Alphaproteobacteria	o__Rhodospirillales	f__Rhodospirillaceae	g__Thalassospira	NA
Otu337	15.7831	-3.07646	2.59029	-1.18769	0.234956	0.958946	k__Bacteria	p__Proteobacteria	c__Gammaproteobacteria	o__Alteromonadales	f__Colwelliaceae	NA	NA
Otu313	2.45844	0.858129	3.54196	0.242275	0.808567	0.958946	k__Bacteria	p__Proteobacteria	c__Deltaproteobacteria	o__Desulfobacterales	f__Nitrospinaceae	g__Nitrospina	NA
Otu1217	0.0701747	0.858166	3.54196	0.242285	0.808559	0.958946	k__Bacteria	p__Bacteroidetes	c__Flavobacteriia	o__Flavobacteriales	f__Flavobacteriaceae	g__NS2b_marine_group	NA
Otu2087	0.246023	0.858153	3.54196	0.242282	0.808562	0.958946	k__Bacteria	p__Proteobacteria	c__Alphaproteobacteria	o__SAR11_clade	NA	NA	NA
Otu528	7.6074	-5.91999	2.49995	-2.36805	0.0178822	0.796876	k__Bacteria	p__Bacteroidetes	c__Sphingobacteriia	o__Sphingobacteriales	f__Saprospiraceae	g__Aureispira	NA
Otu261	5.92494	-1.46614	2.1343	-0.68694	0.492121	0.958946	k__Bacteria	p__Actinobacteria	c__Acidimicrobiia	o__Acidimicrobiales	f__Sva0996_marine_group	NA	NA
Otu250	18.9653	-4.42603	1.60029	-2.76576	0.00567903	0.337429	k__Bacteria	NA	NA	NA	NA	NA	NA
Otu278	0.204606	0.858155	3.54196	0.242282	0.808561	0.958946	k__Bacteria	p__Proteobacteria	c__Alphaproteobacteria	o__OCS116_clade	NA	NA	NA
Otu236	3.35024	0.858126	3.54196	0.242274	0.808568	0.958946	k__Bacteria	p__Proteobacteria	c__Gammaproteobacteria	o__Oceanospirillales	f__Alcanivoracaceae	g__Kangiella	NA
Otu231	26.2108	8.66762	1.24312	6.97249	3.1138e-12	1.33208e-09	k__Bacteria	p__Proteobacteria	c__Alphaproteobacteria	o__Rhodospirillales	f__Rhodospirillaceae	g__Thalassospira	NA
Otu245	1.43752	-0.773149	3.3457	-0.231087	0.817247	0.965348	k__Bacteria	p__Proteobacteria	c__Deltaproteobacteria	o__Bdellovibrionales	f__Bdellovibrionaceae	g__OM27_clade	NA
Otu268	17.9479	0.493358	1.03409	0.477092	0.633297	0.958946	k__Bacteria	p__Lentisphaerae	c__R76-B128	NA	NA	NA	NA
Otu431	0.760667	2.74072	3.51696	0.779286	0.435811	0.958946	k__Bacteria	p__Proteobacteria	c__Gammaproteobacteria	o__BD7-8_marine_group	NA	NA	NA
Otu253	0	NA	NA	NA	NA	NA	k__Bacteria	p__Cyanobacteria	c__ML635J-21	NA	NA	NA	NA
Otu461	1.4151	-0.210342	3.5375	-0.0594607	0.952585	0.966967	k__Bacteria	p__Firmicutes	c__Bacilli	o__Bacillales	f__Planococcaceae	g__Lysinibacillus	NA
Otu237	0.0209555	0.537584	3.54196	0.151776	0.879364	0.965348	k__Bacteria	p__Proteobacteria	c__Alphaproteobacteria	o__Rickettsiales	f__Rickettsiaceae	NA	NA
Otu249	0	NA	NA	NA	NA	NA	k__Bacteria	p__Acidobacteria	c__Holophagae	o__Acanthopleuribacterales	f__Acanthopleuribacteraceae	g__Acanthopleuribacter	NA
Otu282	17.2705	-5.05371	2.02208	-2.49926	0.0124452	0.598207	k__Bacteria	p__Bacteroidetes	c__Flavobacteriia	o__Flavobacteriales	f__Cryomorphaceae	g__NS10_marine_group	NA
Otu422	16.654	8.02079	1.38811	5.77821	7.54983e-09	1.6999e-06	k__Bacteria	p__Proteobacteria	c__Gammaproteobacteria	NA	NA	NA	NA
Otu295	21.2925	-0.792544	1.44611	-0.548052	0.583656	0.958946	k__Bacteria	p__Proteobacteria	NA	NA	NA	NA	NA
Otu1130	5.37572	1.53225	1.78075	0.860451	0.38954	0.958946	k__Bacteria	p__Bacteroidetes	c__Flavobacteriia	o__Flavobacteriales	f__Flavobacteriaceae	g__Formosa	NA
Otu257	0.97139	3.24804	3.52	0.922741	0.356142	0.958946	k__Bacteria	p__Proteobacteria	c__Gammaproteobacteria	o__Alteromonadales	f__Alteromonadaceae	NA	NA
Otu281	21.1646	4.00695	1.77092	2.26263	0.0236583	0.958946	k__Bacteria	p__Proteobacteria	c__Alphaproteobacteria	o__Rickettsiales	f__Rickettsiaceae	g__Candidatus_Cryptoprodotis	NA
Otu328	0.54274	-2.52295	3.49507	-0.72186	0.470381	0.958946	k__Bacteria	p__Proteobacteria	c__Deltaproteobacteria	o__SAR324_clade[Marine_group_B]	NA	NA	NA
Otu242	5.28673	6.36516	3.49596	1.82072	0.0686495	0.958946	k__Bacteria	p__Proteobacteria	c__Alphaproteobacteria	o__Rickettsiales	f__SAR116_clade	NA	NA
Otu412	19.7169	8.22353	1.49471	5.50174	3.76053e-08	8.04377e-06	k__Bacteria	p__Proteobacteria	c__Gammaproteobacteria	o__Alteromonadales	f__Alteromonadaceae	NA	NA
Otu345	0	NA	NA	NA	NA	NA	k__Bacteria	p__Proteobacteria	c__Betaproteobacteria	o__Nitrosomonadales	f__Nitrosomonadaceae	g__Nitrosomonas	NA
Otu380	0.22845	0.858154	3.54196	0.242282	0.808562	0.958946	k__Bacteria	p__Chloroflexi	c__SAR202_clade	NA	NA	NA	NA
Otu262	0	NA	NA	NA	NA	NA	k__Bacteria	p__Bacteroidetes	c__Cytophagia	o__Cytophagales	NA	NA	NA
Otu488	16.1294	-23.3882	3.47666	-6.7272	1.72955e-11	6.72636e-09	k__Bacteria	p__Bacteroidetes	c__Cytophagia	o__Cytophagales	f__Flammeovirgaceae	g__Ekhidna	NA
Otu375	17.3981	-4.67483	1.63768	-2.85454	0.00430989	0.271143	k__Bacteria	p__Bacteroidetes	c__Flavobacteriia	o__Flavobacteriales	f__Flavobacteriaceae	NA	NA
Otu548	1.13867	-2.6274	3.49375	-0.752028	0.452034	0.958946	k__Bacteria	p__Bacteroidetes	c__Flavobacteriia	o__Flavobacteriales	f__NS9_marine_group	NA	NA
Otu434	0.570652	-2.60435	3.49404	-0.745371	0.456047	0.958946	k__Bacteria	p__Proteobacteria	c__Alphaproteobacteria	o__Rhodobacterales	f__Rhodobacteraceae	NA	NA
Otu272	8.6343	1.63833	1.85881	0.881384	0.37811	0.958946	k__Bacteria	p__Proteobacteria	c__Gammaproteobacteria	o__Alteromonadales	f__Alteromonadaceae	g__Alteromonas	NA
Otu304	3.29288	1.54806	2.32901	0.664685	0.506252	0.958946	k__Bacteria	p__Planctomycetes	c__Planctomycetacia	o__Planctomycetales	f__Planctomycetaceae	NA	NA
Otu306	1.59841	1.59098	3.46967	0.458538	0.646566	0.958946	k__Bacteria	p__Bacteroidetes	c__Flavobacteriia	o__Flavobacteriales	f__Flavobacteriaceae	NA	NA
Otu686	4.17023	-0.564376	1.86079	-0.303299	0.761662	0.958946	k__Bacteria	p__Proteobacteria	c__Alphaproteobacteria	o__Rhodobacterales	f__Rhodobacteraceae	g__Pseudophaeobacter	NA
Otu275	5.57273	-1.94632	1.99675	-0.974746	0.329686	0.958946	k__Bacteria	p__Actinobacteria	c__Actinobacteria	o__PeM15	NA	NA	NA
Otu297	26.605	-5.27005	1.8567	-2.83839	0.00453415	0.281117	k__Bacteria	p__Bacteroidetes	c__Flavobacteriia	o__Flavobacteriales	f__Flavobacteriaceae	g__Wenyingzhuangia	NA
Otu399	0.390492	-0.210316	3.5375	-0.0594534	0.952591	0.966967	k__Bacteria	p__Proteobacteria	c__Deltaproteobacteria	o__Sh765B-TzT-29	NA	NA	NA
Otu725	1.0555	-0.375561	3.21236	-0.116911	0.90693	0.966967	k__Bacteria	p__Proteobacteria	c__Gammaproteobacteria	o__Vibrionales	f__Vibrionaceae	g__Enterovibrio	NA
Otu509	1.19264	-3.18108	3.48466	-0.91288	0.361306	0.958946	k__Bacteria	p__Proteobacteria	c__Gammaproteobacteria	o__Vibrionales	f__Vibrionaceae	g__Vibrio	NA
Otu818	0.253797	-1.50687	3.51427	-0.428787	0.668078	0.958946	k__Bacteria	p__Verrucomicrobia	c__Arctic97B-4_marine_group	NA	NA	NA	NA
Otu2904	0.19169	0.441482	3.39006	0.130228	0.896386	0.966967	k__Bacteria	p__Proteobacteria	c__Alphaproteobacteria	o__SAR11_clade	NA	NA	NA
Otu436	6.57425	1.11821	2.04338	0.547236	0.584217	0.958946	k__Bacteria	p__Bacteroidetes	c__Flavobacteriia	o__Flavobacteriales	f__Flavobacteriaceae	g__NS5_marine_group	s__marine_metagenome
Otu378	2.30198	-2.70264	3.46883	-0.77912	0.435909	0.958946	k__Bacteria	p__Bacteroidetes	c__Sphingobacteriia	o__Sphingobacteriales	f__Saprospiraceae	g__Aureispira	NA
Otu263	0.911139	-1.77592	2.93424	-0.605241	0.545019	0.958946	k__Bacteria	p__Proteobacteria	c__Alphaproteobacteria	o__Rickettsiales	f__Rickettsiaceae	NA	NA
Otu317	2.15292	-3.76803	2.85814	-1.31835	0.187387	0.958946	k__Bacteria	p__Proteobacteria	c__Alphaproteobacteria	o__Rhodobacterales	f__Rhodobacteraceae	NA	NA
Otu557	0.829992	3.70497	3.51336	1.05454	0.291637	0.958946	k__Bacteria	p__Firmicutes	c__Erysipelotrichia	o__Erysipelotrichales	f__Erysipelotrichaceae	g__Turicibacter	NA
Otu280	0.793983	-2.32799	3.49449	-0.66619	0.50529	0.958946	k__Bacteria	p__Proteobacteria	c__Alphaproteobacteria	o__Rickettsiales	f__Rickettsiaceae	NA	NA
Otu283	18.4671	7.22094	2.38322	3.02991	0.00244624	0.169507	k__Bacteria	p__Proteobacteria	c__Gammaproteobacteria	o__Oceanospirillales	f__Hahellaceae	g__Endozoicomonas	NA
Otu469	0.342775	-1.38829	3.5175	-0.39468	0.693079	0.958946	k__Bacteria	p__Proteobacteria	c__Gammaproteobacteria	o__Oceanospirillales	NA	NA	NA
Otu382	0.204606	0.858155	3.54196	0.242282	0.808561	0.958946	k__Bacteria	p__Verrucomicrobia	c__Opitutae	o__Puniceicoccales	f__Puniceicoccaceae	g__Pelagicoccus	NA
Otu545	0.297363	1.61078	3.54091	0.454904	0.649179	0.958946	k__Bacteria	p__Firmicutes	c__Erysipelotrichia	o__Erysipelotrichales	f__Erysipelotrichaceae	g__Erysipelotrichaceae_UCG-003	NA
Otu285	6.68765	1.39043	1.80251	0.771386	0.440478	0.958946	k__Bacteria	p__Proteobacteria	c__Alphaproteobacteria	o__Rickettsiales	f__Rickettsiaceae	g__Candidatus_Cryptoprodotis	NA
Otu286	6.21975	6.59809	3.49546	1.88761	0.0590779	0.958946	k__Bacteria	p__Proteobacteria	c__Alphaproteobacteria	o__Sneathiellales	f__Sneathiellaceae	g__Sneathiella	NA
Otu273	0	0	0	0	1	NA	k__Bacteria	p__Proteobacteria	c__Gammaproteobacteria	o__Cellvibrionales	f__Spongiibacteraceae	g__BD1-7_clade	NA
Otu279	0.0464594	0.537584	3.54196	0.151776	0.879364	0.965348	k__Bacteria	p__Proteobacteria	c__Gammaproteobacteria	o__Cellvibrionales	f__Spongiibacteraceae	g__BD1-7_clade	NA
Otu423	15.9189	7.95389	1.86217	4.27129	1.94345e-05	0.00259815	k__Bacteria	p__Proteobacteria	c__Gammaproteobacteria	o__Alteromonadales	f__Alteromonadaceae	g__Marinobacter	NA
Otu348	1.82835	-0.354096	3.45567	-0.102468	0.918385	0.966967	k__Bacteria	p__Proteobacteria	c__Gammaproteobacteria	o__Cellvibrionales	f__Porticoccaceae	g__SAR92_clade	NA
Otu298	0.422005	2.83246	3.52655	0.803182	0.42187	0.958946	k__Bacteria	p__Proteobacteria	c__Deltaproteobacteria	o__Myxococcales	f__Nannocystaceae	NA	NA
Otu659	5.24189	5.67107	2.08675	2.71765	0.00657468	0.385294	k__Bacteria	p__Proteobacteria	c__Gammaproteobacteria	o__Alteromonadales	f__Pseudoalteromonadaceae	g__Pseudoalteromonas	NA
Otu409	0.152278	1.61078	3.54091	0.454904	0.649179	0.958946	k__Bacteria	p__Proteobacteria	c__Deltaproteobacteria	o__SAR324_clade[Marine_group_B]	NA	NA	NA
Otu289	2.76267	5.42863	2.79156	1.94465	0.0518165	0.958946	k__Bacteria	p__Proteobacteria	c__Gammaproteobacteria	o__Oceanospirillales	f__Oceanospirillaceae	g__Pseudospirillum	s__Pseudohongiella_sp._GBSW-5
Otu276	0	NA	NA	NA	NA	NA	k__Bacteria	p__Bacteroidetes	c__Flavobacteriia	o__Flavobacteriales	f__Cryomorphaceae	g__Crocinitomix	NA
Otu924	0.869643	-2.74125	3.22436	-0.850167	0.395232	0.958946	k__Bacteria	p__Proteobacteria	c__Alphaproteobacteria	o__SAR11_clade	f__Deep_1	NA	NA
Otu500	1.22453	-1.32212	3.51909	-0.375698	0.707142	0.958946	k__Bacteria	p__Marinimicrobia_[SAR406_clade]	NA	NA	NA	NA	NA
Otu477	2.84357	0.626194	2.3639	0.264899	0.791087	0.958946	k__Bacteria	p__Proteobacteria	c__Gammaproteobacteria	o__E01-9C-26_marine_group	NA	NA	NA
Otu320	0	NA	NA	NA	NA	NA	k__Bacteria	p__Bacteroidetes	c__Sphingobacteriia	o__Sphingobacteriales	f__Saprospiraceae	g__Lewinella	NA
Otu359	0.229521	0.858154	3.54196	0.242282	0.808562	0.958946	k__Bacteria	p__Verrucomicrobia	c__Opitutae	o__Puniceicoccales	f__Puniceicoccaceae	g__Cerasicoccus	NA
Otu2034	4.27975	6.05736	3.49674	1.73229	0.0832225	0.958946	k__Bacteria	p__Proteobacteria	c__Gammaproteobacteria	o__Chromatiales	f__Chromatiaceae	g__Rheinheimera	NA
Otu398	0.847872	-1.87218	3.5058	-0.534022	0.593326	0.958946	k__Bacteria	p__Proteobacteria	c__Gammaproteobacteria	o__Thiotrichales	f__Thiotrichaceae	g__Thiothrix	NA
Otu405	0.49876	1.0986	3.47631	0.316023	0.751985	0.958946	k__Bacteria	p__Proteobacteria	c__Gammaproteobacteria	o__E01-9C-26_marine_group	NA	NA	NA
Otu391	1.29633	0.548439	3.31089	0.165647	0.868435	0.965348	k__Bacteria	p__Proteobacteria	c__Gammaproteobacteria	o__Oceanospirillales	f__Oceanospirillaceae	g__Pseudospirillum	NA
Otu532	13.6081	7.72797	2.03101	3.80498	0.000141814	0.0144447	k__Bacteria	p__Bacteroidetes	c__Flavobacteriia	o__Flavobacteriales	f__Cryomorphaceae	g__Brumimicrobium	NA
Otu470	0.152278	-0.210286	3.5375	-0.0594448	0.952598	0.966967	k__Bacteria	p__Marinimicrobia_[SAR406_clade]	NA	NA	NA	NA	NA
Otu361	7.94121	-22.5928	3.47727	-6.49726	8.17943e-11	2.69166e-08	k__Bacteria	p__Verrucomicrobia	c__Verrucomicrobiae	o__Verrucomicrobiales	f__Rubritaleaceae	g__Rubritalea	NA
Otu529	15.1713	-7.44027	3.4767	-2.14004	0.0323517	0.958946	k__Bacteria	p__Proteobacteria	c__Gammaproteobacteria	o__Cellvibrionales	f__Spongiibacteraceae	g__BD1-7_clade	NA
Otu392	6.24721	-1.44961	1.84353	-0.786321	0.431679	0.958946	k__Bacteria	p__Bacteroidetes	c__Sphingobacteriia	o__Sphingobacteriales	f__NS11-12_marine_group	NA	NA
Otu373	0.294119	-1.76286	3.50812	-0.502508	0.61531	0.958946	k__Bacteria	p__Bacteroidetes	c__Flavobacteriia	o__Flavobacteriales	f__Cryomorphaceae	g__Owenweeksia	NA
Otu368	2.32661	5.16487	3.50023	1.47558	0.140056	0.958946	k__Bacteria	p__Proteobacteria	c__Gammaproteobacteria	o__Oceanospirillales	f__Hahellaceae	g__Endozoicomonas	NA
Otu609	0.579629	-2.31159	3.49805	-0.660823	0.508726	0.958946	k__Bacteria	p__Bacteroidetes	c__Flavobacteriia	o__Flavobacteriales	f__Flavobacteriaceae	g__NS4_marine_group	NA
Otu324	0	NA	NA	NA	NA	NA	k__Bacteria	p__Proteobacteria	c__Alphaproteobacteria	NA	NA	NA	NA
Otu1038	0	NA	NA	NA	NA	NA	k__Bacteria	p__Proteobacteria	c__Alphaproteobacteria	o__Rhodospirillales	f__Rhodospirillaceae	g__AEGEAN-169_marine_group	NA
Otu310	0	0	0	0	1	NA	k__Bacteria	p__Proteobacteria	c__Gammaproteobacteria	NA	NA	NA	NA
Otu355	0	NA	NA	NA	NA	NA	k__Bacteria	p__Tenericutes	c__Mollicutes	o__Entomoplasmatales	f__type_III	NA	NA
Otu462	1.90706	-2.63901	3.49361	-0.755383	0.450019	0.958946	k__Bacteria	p__Proteobacteria	c__Gammaproteobacteria	o__Alteromonadales	f__Colwelliaceae	g__Colwellia	NA
Otu443	4.01008	3.70708	2.70444	1.37074	0.170456	0.958946	k__Bacteria	p__Bacteroidetes	c__Cytophagia	o__Cytophagales	f__Flammeovirgaceae	g__Fabibacter	NA
Otu307	0	NA	NA	NA	NA	NA	k__Bacteria	p__Bacteroidetes	c__Cytophagia	o__Cytophagales	f__Flammeovirgaceae	NA	NA
Otu251	3.55069	-2.68084	2.43757	-1.0998	0.271419	0.958946	k__Bacteria	p__Bacteroidetes	c__Flavobacteriia	o__Flavobacteriales	f__Flavobacteriaceae	g__NS2b_marine_group	NA
Otu383	0.287687	1.92614	3.53863	0.544318	0.586223	0.958946	k__Bacteria	p__Bacteroidetes	c__Flavobacteriia	o__Flavobacteriales	f__Flavobacteriaceae	g__NS5_marine_group	s__marine_metagenome
Otu352	0.89377	0.858139	3.54196	0.242278	0.808565	0.958946	k__Bacteria	p__Bacteroidetes	c__Sphingobacteriia	o__Sphingobacteriales	f__Saprospiraceae	NA	NA
Otu2160	0.668646	-2.53455	3.24727	-0.780516	0.435087	0.958946	k__Bacteria	p__Proteobacteria	c__Alphaproteobacteria	o__SAR11_clade	f__Surface_1	NA	NA
Otu570	0	NA	NA	NA	NA	NA	k__Bacteria	p__Bacteroidetes	c__Flavobacteriia	o__Flavobacteriales	f__NS9_marine_group	NA	NA
Otu519	14.2153	3.25814	1.52414	2.13768	0.0325424	0.958946	k__Bacteria	p__Proteobacteria	c__Gammaproteobacteria	NA	NA	NA	NA
Otu309	6.63161	6.69187	3.49529	1.91454	0.0555512	0.958946	k__Bacteria	p__Proteobacteria	c__Gammaproteobacteria	o__Alteromonadales	f__Alteromonadaceae	g__Marinobacter	NA
Otu508	6.04574	-0.208238	2.01037	-0.103582	0.917501	0.966967	k__Bacteria	p__Proteobacteria	c__Alphaproteobacteria	o__Sphingomonadales	f__Sphingomonadaceae	g__Sphingomonas	NA
Otu341	15.0294	6.7634	1.66434	4.06371	4.82984e-05	0.00573946	k__Bacteria	p__Tenericutes	c__Mollicutes	o__Mycoplasmatales	f__Mycoplasmataceae	g__Mycoplasma	NA
Otu650	3.2008	16.6331	3.53338	4.70741	2.50887e-06	0.000397516	k__Bacteria	p__Proteobacteria	c__Gammaproteobacteria	o__Vibrionales	f__Vibrionaceae	g__Vibrio	NA
Otu455	1.50872	3.80376	3.50422	1.08548	0.277709	0.958946	k__Bacteria	p__Proteobacteria	c__Gammaproteobacteria	o__Vibrionales	f__Vibrionaceae	g__Photobacterium	NA
Otu401	0	NA	NA	NA	NA	NA	k__Bacteria	p__Proteobacteria	c__Gammaproteobacteria	o__Oceanospirillales	f__SAR86_clade	NA	NA
Otu385	0	NA	NA	NA	NA	NA	k__Bacteria	p__Verrucomicrobia	NA	NA	NA	NA	NA
Otu336	0.609112	-2.78868	3.49189	-0.798617	0.424512	0.958946	k__Bacteria	p__Proteobacteria	c__Gammaproteobacteria	o__Oceanospirillales	NA	NA	NA
Otu9455	0	NA	NA	NA	NA	NA	k__Bacteria	p__Bacteroidetes	c__Flavobacteriia	o__Flavobacteriales	f__Flavobacteriaceae	g__NS2b_marine_group	NA
Otu1254	0.246023	0.858153	3.54196	0.242282	0.808562	0.958946	k__Bacteria	p__Proteobacteria	c__Alphaproteobacteria	o__SAR11_clade	NA	NA	NA
Otu870	3.26066	-4.07866	3.47577	-1.17345	0.240614	0.958946	k__Bacteria	p__Proteobacteria	c__Gammaproteobacteria	o__Alteromonadales	f__Colwelliaceae	g__Colwellia	NA
Otu450	1.73208	4.53034	3.50439	1.29276	0.196093	0.958946	k__Bacteria	p__Proteobacteria	c__Gammaproteobacteria	o__Alteromonadales	f__Shewanellaceae	g__Shewanella	NA
Otu430	2.59501	3.95957	2.30329	1.71909	0.0855981	0.958946	k__Bacteria	p__Bacteroidetes	c__Flavobacteriia	o__Flavobacteriales	f__Flavobacteriaceae	g__NS5_marine_group	NA
Otu955	0.0462834	0.537584	3.54196	0.151776	0.879364	0.965348	k__Bacteria	p__Bacteroidetes	c__Flavobacteriia	o__Flavobacteriales	f__NS9_marine_group	NA	NA
Otu1630	2.34629	-1.73036	2.71178	-0.63809	0.523415	0.958946	k__Bacteria	p__Nitrospirae	c__Nitrospira	o__Nitrospirales	f__Nitrospiraceae	g__Nitrospira	NA
Otu327	0	NA	NA	NA	NA	NA	k__Bacteria	p__Proteobacteria	c__Betaproteobacteria	o__Nitrosomonadales	f__Nitrosomonadaceae	g__Nitrosomonas	NA
Otu387	0.152278	1.61078	3.54091	0.454904	0.649179	0.958946	k__Bacteria	p__Proteobacteria	c__Alphaproteobacteria	o__Rhodobacterales	f__Rhodobacteraceae	g__Labrenzia	NA
Otu745	0.69338	-1.84825	3.49771	-0.528417	0.59721	0.958946	k__Bacteria	p__Bacteroidetes	c__Flavobacteriia	o__Flavobacteriales	NA	NA	NA
Otu425	13.2224	-2.36489	1.61937	-1.46038	0.144186	0.958946	k__Bacteria	p__Proteobacteria	c__Gammaproteobacteria	o__Vibrionales	f__Vibrionaceae	g__Vibrio	NA
Otu518	0.825378	-3.01256	3.48963	-0.86329	0.387978	0.958946	k__Bacteria	p__Proteobacteria	c__Alphaproteobacteria	o__Rhodobacterales	f__Rhodobacteraceae	g__Planktomarina	NA
Otu530	0.687319	-1.11955	3.50474	-0.319438	0.749394	0.958946	k__Bacteria	p__Bacteroidetes	c__Flavobacteriia	o__Flavobacteriales	f__Flavobacteriaceae	NA	NA
Otu4103	0	0	0	0	1	NA	k__Bacteria	p__Proteobacteria	c__Alphaproteobacteria	o__SAR11_clade	f__Surface_1	NA	NA
Otu555	0.246023	0.858153	3.54196	0.242282	0.808562	0.958946	k__Bacteria	p__Firmicutes	c__Clostridia	o__Clostridiales	f__Ruminococcaceae	g__Subdoligranulum	NA
Otu402	4.39966	-0.00215904	2.06252	-0.0010468	0.999165	0.999165	k__Bacteria	p__Proteobacteria	c__Gammaproteobacteria	o__E01-9C-26_marine_group	NA	NA	NA
Otu647	1.71489	-2.72792	3.05913	-0.891728	0.372539	0.958946	k__Bacteria	p__Proteobacteria	c__Gammaproteobacteria	o__Cellvibrionales	f__Halieaceae	g__OM60[NOR5]_clade	NA
Otu396	1.25347	0.858136	3.54196	0.242277	0.808566	0.958946	k__Bacteria	p__Bacteroidetes	c__Cytophagia	o__Cytophagales	f__Flammeovirgaceae	g__Candidatus_Amoebophilus	NA
Otu451	0.602212	-2.77536	3.49204	-0.794769	0.426748	0.958946	k__Bacteria	p__Bacteroidetes	c__Flavobacteriia	o__Flavobacteriales	f__Flavobacteriaceae	g__NS5_marine_group	NA
Otu344	12.1103	-2.34095	2.36643	-0.989231	0.32255	0.958946	k__Bacteria	p__Proteobacteria	c__Alphaproteobacteria	o__Rickettsiales	f__LWSR-14	NA	NA
Otu370	6.23121	-1.16744	1.27898	-0.912789	0.361354	0.958946	k__Bacteria	p__Planctomycetes	c__Planctomycetacia	o__Planctomycetales	f__Planctomycetaceae	NA	NA
Otu357	4.62353	13.9908	3.54196	3.95002	7.81456e-05	0.00866349	k__Bacteria	p__Proteobacteria	c__Gammaproteobacteria	NA	NA	NA	NA
Otu622	0.995403	0.0995307	3.47904	0.0286087	0.977177	0.982921	k__Bacteria	p__Bacteroidetes	c__Flavobacteriia	o__Flavobacteriales	f__NS7_marine_group	NA	NA
Otu377	13.2895	7.69159	1.47582	5.21174	1.8708e-07	3.63785e-05	k__Bacteria	p__Bacteroidetes	c__Flavobacteriia	o__Flavobacteriales	f__Flavobacteriaceae	NA	NA
Otu356	8.06155	1.8917	1.39383	1.3572	0.174718	0.958946	k__Bacteria	p__Proteobacteria	c__Deltaproteobacteria	o__GR-WP33-30	NA	NA	NA
Otu554	11.7619	-2.88969	2.18142	-1.32468	0.185276	0.958946	k__Bacteria	p__Bacteroidetes	c__Cytophagia	o__Cytophagales	f__Flammeovirgaceae	g__Reichenbachiella	NA
Otu5029	0	0	0	0	1	NA	k__Bacteria	p__Proteobacteria	c__Alphaproteobacteria	o__SAR11_clade	NA	NA	NA
Otu379	0.650203	-2.90625	3.49066	-0.832579	0.405082	0.958946	k__Bacteria	p__Proteobacteria	c__Gammaproteobacteria	o__Alteromonadales	f__Alteromonadaceae	NA	NA
Otu1329	3.6073	-1.84291	2.46059	-0.74897	0.453876	0.958946	k__Bacteria	p__Proteobacteria	c__Gammaproteobacteria	o__Xanthomonadales	f__JTB255_marine_benthic_group	NA	NA
Otu4176	0.0878653	0.858162	3.54196	0.242284	0.80856	0.958946	k__Bacteria	p__Proteobacteria	c__Gammaproteobacteria	o__Enterobacteriales	f__Enterobacteriaceae	NA	NA
Otu525	0.897199	-2.94327	3.48812	-0.8438	0.398781	0.958946	k__Bacteria	p__Proteobacteria	c__Gammaproteobacteria	o__Alteromonadales	f__Alteromonadaceae	NA	NA
Otu351	0	0	0	0	1	NA	k__Bacteria	p__Proteobacteria	c__Alphaproteobacteria	o__Caulobacterales	f__Hyphomonadaceae	g__Hellea	s__Hellea_balneolensis
Otu2094	0.624151	0.537554	3.54196	0.151767	0.879371	0.965348	k__Bacteria	p__Verrucomicrobia	c__Opitutae	o__MB11C04_marine_group	NA	NA	NA
Otu1174	2.16489	-1.73827	3.31193	-0.524851	0.599686	0.958946	k__Bacteria	p__Proteobacteria	c__Gammaproteobacteria	o__Xanthomonadales	f__JTB255_marine_benthic_group	NA	NA
Otu478	11.1981	-0.297276	1.18191	-0.251522	0.801411	0.958946	k__Bacteria	p__Proteobacteria	c__Gammaproteobacteria	o__Thiotrichales	f__Thiotrichales_Incertae_Sedis	g__Caedibacter	NA
Otu440	0.0935663	0.858162	3.54196	0.242284	0.80856	0.958946	k__Bacteria	p__Bacteroidetes	c__Flavobacteriia	o__Flavobacteriales	f__NS7_marine_group	NA	NA
Otu366	0	0	0	0	1	NA	k__Bacteria	p__Bacteroidetes	c__Flavobacteriia	o__Flavobacteriales	f__Cryomorphaceae	g__Owenweeksia	NA
Otu552	13.9306	-2.5618	1.74053	-1.47186	0.14106	0.958946	k__Bacteria	NA	NA	NA	NA	NA	NA
Otu353	4.7515	6.21146	3.49633	1.77657	0.0756397	0.958946	k__Bacteria	p__Proteobacteria	c__Alphaproteobacteria	NA	NA	NA	NA
Otu596	0.552355	3.09766	3.52222	0.879463	0.37915	0.958946	k__Bacteria	p__Proteobacteria	c__Alphaproteobacteria	o__Rhodobacterales	f__Rhodobacteraceae	NA	NA
Otu736	0.327586	-0.210311	3.5375	-0.059452	0.952592	0.966967	k__Bacteria	p__Bacteroidetes	c__Flavobacteriia	o__Flavobacteriales	f__Flavobacteriaceae	NA	NA
Otu376	0	NA	NA	NA	NA	NA	k__Bacteria	p__Proteobacteria	c__Gammaproteobacteria	o__Legionellales	f__Legionellaceae	g__Legionella	NA
Otu1385	0	NA	NA	NA	NA	NA	k__Bacteria	p__Proteobacteria	c__Alphaproteobacteria	o__SAR11_clade	NA	NA	NA
Otu1587	4.3844	-4.02911	2.44868	-1.64542	0.0998826	0.958946	k__Bacteria	p__Proteobacteria	c__Deltaproteobacteria	o__Desulfobacterales	f__Desulfobulbaceae	g__Desulfobulbus	NA
Otu1268	5.77295	-1.76918	1.79785	-0.984053	0.32509	0.958946	k__Bacteria	p__Bacteroidetes	c__Flavobacteriia	o__Flavobacteriales	f__NS9_marine_group	NA	NA
Otu491	2.62105	2.98284	3.13402	0.95176	0.341218	0.958946	k__Bacteria	p__Bacteroidetes	c__Flavobacteriia	o__Flavobacteriales	f__NS9_marine_group	NA	NA
Otu407	3.02756	-0.826678	2.2027	-0.375303	0.707435	0.958946	k__Bacteria	p__Proteobacteria	c__Alphaproteobacteria	o__Rickettsiales	f__SAR116_clade	NA	NA
Otu749	0.725139	0.858142	3.54196	0.242278	0.808564	0.958946	k__Bacteria	p__Firmicutes	c__Clostridia	o__Clostridiales	f__Ruminococcaceae	g__Faecalibacterium	NA
Otu429	1.98155	4.07227	2.87587	1.41601	0.156772	0.958946	k__Bacteria	p__Proteobacteria	c__Gammaproteobacteria	o__Xanthomonadales	f__Solimonadaceae	g__Polycyclovorans	s__gamma_proteobacterium_DSW25-19
Otu705	2.11011	5.02086	3.50102	1.43411	0.15154	0.958946	k__Bacteria	p__Firmicutes	c__Erysipelotrichia	o__Erysipelotrichales	f__Erysipelotrichaceae	g__Holdemanella	NA
Otu479	1.66029	0.503975	3.10409	0.162358	0.871024	0.965348	k__Bacteria	p__Proteobacteria	c__Alphaproteobacteria	o__Rhodobacterales	f__Rhodobacteraceae	NA	NA
Otu699	0.327369	0.85815	3.54196	0.242281	0.808563	0.958946	k__Bacteria	p__Gemmatimonadetes	c__Gemmatimonadetes	o__BD2-11_terrestrial_group	NA	NA	NA
Otu411	0	NA	NA	NA	NA	NA	k__Bacteria	p__Proteobacteria	c__SPOTSOCT00m83	NA	NA	NA	NA
Otu598	0.24987	-1.38462	3.51759	-0.393628	0.693856	0.958946	k__Bacteria	p__Proteobacteria	c__Alphaproteobacteria	o__Rickettsiales	f__S25-593	NA	NA
Otu1669	0.0490198	0.200932	3.54123	0.0567408	0.954752	0.966967	k__Bacteria	p__Proteobacteria	c__Alphaproteobacteria	o__SAR11_clade	NA	NA	NA
Otu473	11.6104	-4.93842	1.94222	-2.54267	0.011001	0.553672	k__Bacteria	NA	NA	NA	NA	NA	NA
Otu683	0.424721	-1.37988	3.5177	-0.392268	0.69486	0.958946	k__Archaea	p__Euryarchaeota	c__Thermoplasmata	o__Thermoplasmatales	f__Marine_Group_II	NA	NA
Otu748	1.37134	4.42343	3.50529	1.26193	0.206974	0.958946	k__Bacteria	p__Firmicutes	c__Clostridia	o__Clostridiales	f__Lachnospiraceae	g__[Eubacterium]_hallii_group	NA
Otu463	2.02275	-2.90361	2.32003	-1.25154	0.210737	0.958946	k__Bacteria	p__Proteobacteria	c__Deltaproteobacteria	o__Bdellovibrionales	f__Bdellovibrionaceae	g__OM27_clade	NA
Otu673	0.278756	-1.65185	3.51065	-0.470525	0.63798	0.958946	k__Bacteria	p__Proteobacteria	c__Alphaproteobacteria	o__Rickettsiales	f__SAR116_clade	NA	NA
Otu854	2.89976	-3.96212	3.38897	-1.16912	0.242354	0.958946	k__Bacteria	p__Proteobacteria	c__Alphaproteobacteria	o__Rhodospirillales	f__Rhodospirillaceae	g__Defluviicoccus	NA
Otu386	0.34166	0.858149	3.54196	0.242281	0.808563	0.958946	k__Bacteria	p__Proteobacteria	NA	NA	NA	NA	NA
Otu395	1.08049	-2.52297	3.49507	-0.721866	0.470377	0.958946	k__Bacteria	p__Bacteroidetes	c__Flavobacteriia	o__Flavobacteriales	NA	NA	NA
Otu417	3.05089	-1.87236	3.18091	-0.588624	0.556113	0.958946	k__Bacteria	p__Proteobacteria	c__Gammaproteobacteria	o__Cellvibrionales	f__Halieaceae	g__Luminiphilus	NA
Otu566	0	0	0	0	1	NA	k__Bacteria	p__Bacteroidetes	c__Flavobacteriia	o__Flavobacteriales	f__Flavobacteriaceae	g__NS4_marine_group	NA
Otu793	0.35837	2.13138	3.53635	0.602707	0.546704	0.958946	k__Bacteria	p__Proteobacteria	c__Alphaproteobacteria	o__SAR11_clade	NA	NA	NA
Otu586	0.431487	-0.860912	3.52619	-0.244148	0.807116	0.958946	k__Archaea	p__Euryarchaeota	c__Thermoplasmata	o__Thermoplasmatales	f__Marine_Group_II	NA	NA
Otu410	0.25155	0.858153	3.54196	0.242282	0.808562	0.958946	k__Bacteria	p__Planctomycetes	c__OM190	NA	NA	NA	NA
Otu568	0.402066	2.73831	3.52825	0.776109	0.437685	0.958946	k__Bacteria	p__Marinimicrobia_[SAR406_clade]	NA	NA	NA	NA	NA
Otu381	0	NA	NA	NA	NA	NA	k__Bacteria	p__Bacteroidetes	c__Sphingobacteriia	o__Sphingobacteriales	NA	NA	NA
Otu576	4.33677	5.62709	2.53161	2.22273	0.0262341	0.958946	k__Bacteria	p__Proteobacteria	c__Alphaproteobacteria	o__Rhodospirillales	f__Rhodospirillaceae	g__Thalassospira	NA
Otu389	6.44472	-6.2047	3.47756	-1.78421	0.0743891	0.958946	k__Bacteria	p__Proteobacteria	c__Gammaproteobacteria	o__Alteromonadales	f__Colwelliaceae	g__Colwellia	NA
Otu927	1.37597	4.4232	3.41352	1.29579	0.195048	0.958946	k__Bacteria	p__Bacteroidetes	c__Flavobacteriia	o__Flavobacteriales	f__NS9_marine_group	NA	NA
Otu814	0	NA	NA	NA	NA	NA	k__Bacteria	p__Bacteroidetes	c__Cytophagia	o__Cytophagales	f__Flammeovirgaceae	g__Marinoscillum	NA
Otu393	8.11164	1.15213	1.41498	0.814235	0.41551	0.958946	k__Bacteria	p__Proteobacteria	c__Deltaproteobacteria	o__Sh765B-TzT-29	NA	NA	NA
Otu595	7.72939	5.96714	1.90094	3.13904	0.00169501	0.125022	k__Bacteria	p__Bacteroidetes	c__Flavobacteriia	o__Flavobacteriales	f__Flavobacteriaceae	g__Leeuwenhoekiella	NA
Otu615	0.676806	2.36363	3.53345	0.66893	0.50354	0.958946	k__Bacteria	p__Verrucomicrobia	c__OPB35_soil_group	NA	NA	NA	NA
Otu472	0	0	0	0	1	NA	k__Bacteria	p__Actinobacteria	c__Acidimicrobiia	o__Acidimicrobiales	f__OM1_clade	g__Candidatus_Actinomarina	NA
Otu612	0.0409211	0.858171	3.54196	0.242287	0.808558	0.958946	k__Bacteria	p__Bacteroidetes	c__Flavobacteriia	o__Flavobacteriales	f__Flavobacteriaceae	g__NS5_marine_group	NA
Otu415	0.0455134	0.0334561	3.53997	0.00945096	0.992459	0.99408	k__Bacteria	p__Proteobacteria	c__Gammaproteobacteria	o__Thiotrichales	f__Francisellaceae	g__Francisella	NA
Otu734	5.7495	1.78462	2.00816	0.888687	0.374171	0.958946	k__Bacteria	p__Proteobacteria	c__Alphaproteobacteria	o__Rhodobacterales	f__Rhodobacteraceae	g__Sulfitobacter	NA
Otu475	7.33279	1.66418	1.81418	0.91732	0.358975	0.958946	k__Bacteria	p__Planctomycetes	c__Planctomycetacia	o__Planctomycetales	f__Planctomycetaceae	g__Planctomyces	NA
Otu565	12.3351	-2.44307	1.58721	-1.53922	0.12375	0.958946	k__Bacteria	NA	NA	NA	NA	NA	NA
Otu1057	0	0	0	0	1	NA	k__Bacteria	p__Firmicutes	c__Clostridia	o__Clostridiales	f__Lachnospiraceae	g__Blautia	NA
Otu447	11.0796	7.38489	1.88424	3.91929	8.88117e-05	0.00949841	k__Bacteria	p__Proteobacteria	c__Alphaproteobacteria	o__Sphingomonadales	f__Erythrobacteraceae	g__Erythrobacter	NA
Otu572	4.85841	-2.94064	1.85062	-1.589	0.11206	0.958946	k__Bacteria	p__Proteobacteria	c__Gammaproteobacteria	o__Cellvibrionales	f__Spongiibacteraceae	g__BD1-7_clade	NA
Otu1415	0	0	0	0	1	NA	k__Bacteria	p__Proteobacteria	c__Alphaproteobacteria	o__SAR11_clade	f__Surface_4	NA	NA
Otu485	6.47863	-0.646287	2.40061	-0.269218	0.787762	0.958946	k__Bacteria	p__Proteobacteria	c__Gammaproteobacteria	o__Vibrionales	f__Vibrionaceae	g__Vibrio	NA
Otu468	0.509619	0.858145	3.54196	0.24228	0.808564	0.958946	k__Bacteria	p__Proteobacteria	c__Gammaproteobacteria	o__Oceanospirillales	f__Oceanospirillaceae	g__Pseudospirillum	NA
Otu585	2.31891	1.8727	2.92026	0.641277	0.521343	0.958946	k__Bacteria	p__Proteobacteria	c__Gammaproteobacteria	o__Oceanospirillales	f__OM182_clade	NA	NA
Otu575	0	0	0	0	1	NA	k__Bacteria	p__Firmicutes	c__Clostridia	o__Clostridiales	f__Ruminococcaceae	g__[Eubacterium]_coprostanoligenes_group	NA
Otu445	2.95276	0.858127	3.54196	0.242274	0.808568	0.958946	k__Bacteria	p__Chloroflexi	c__JG30-KF-CM66	NA	NA	NA	NA
Otu408	11.407	0.173417	1.89201	0.0916578	0.92697	0.966967	k__Bacteria	p__Proteobacteria	c__Gammaproteobacteria	o__Vibrionales	f__Vibrionaceae	NA	NA
Otu14497	0	NA	NA	NA	NA	NA	k__Bacteria	p__Proteobacteria	c__Alphaproteobacteria	o__SAR11_clade	NA	NA	NA
Otu1066	4.37524	-5.17416	1.7554	-2.94757	0.00320282	0.210795	k__Archaea	p__Euryarchaeota	c__Thermoplasmata	o__Thermoplasmatales	f__Marine_Group_II	NA	NA
Otu1390	2.8308	0.504142	3.02083	0.166889	0.867458	0.965348	k__Bacteria	p__Bacteroidetes	c__Flavobacteriia	o__Flavobacteriales	f__NS9_marine_group	NA	NA
Otu418	5.66781	0.490145	1.91631	0.255776	0.798124	0.958946	k__Bacteria	p__Proteobacteria	c__Alphaproteobacteria	o__Rhodobacterales	f__Rhodobacteraceae	NA	NA
Otu639	0.365241	-2.04916	3.5024	-0.585072	0.558499	0.958946	k__Bacteria	p__Proteobacteria	c__Gammaproteobacteria	o__Oceanospirillales	f__OM182_clade	NA	NA
Otu372	0	0	0	0	1	NA	k__Bacteria	p__Proteobacteria	c__Alphaproteobacteria	o__Rickettsiales	f__LWSR-14	NA	NA
Otu512	14.4332	1.67933	1.80931	0.928159	0.353325	0.958946	k__Bacteria	p__Proteobacteria	c__Gammaproteobacteria	o__Legionellales	f__Coxiellaceae	g__Coxiella	NA
Otu432	0.471082	2.94268	3.52466	0.834884	0.403783	0.958946	k__Bacteria	p__Proteobacteria	c__Gammaproteobacteria	o__Thiotrichales	f__Thiotrichales_Incertae_Sedis	g__Fangia	s__Fangia_hongkongensis
Otu397	5.21305	6.34499	3.496	1.81493	0.069535	0.958946	k__Bacteria	p__Proteobacteria	NA	NA	NA	NA	NA
Otu695	0.693847	3.41199	3.5175	0.970002	0.332045	0.958946	k__Bacteria	p__Verrucomicrobia	c__Verrucomicrobiae	o__Verrucomicrobiales	f__Rubritaleaceae	g__Rubritalea	NA
Otu569	0	NA	NA	NA	NA	NA	k__Bacteria	p__Bacteroidetes	c__Flavobacteriia	o__Flavobacteriales	f__Cryomorphaceae	g__Fluviicola	NA
Otu487	4.2431	-4.16885	2.31602	-1.80001	0.0718592	0.958946	k__Bacteria	p__Proteobacteria	c__Deltaproteobacteria	o__Bdellovibrionales	f__Bdellovibrionaceae	g__OM27_clade	NA
Otu504	11.4413	-5.21178	2.66127	-1.95838	0.0501859	0.958946	k__Bacteria	p__Bacteroidetes	c__Flavobacteriia	o__Flavobacteriales	f__Cryomorphaceae	g__NS10_marine_group	NA
Otu433	0	NA	NA	NA	NA	NA	k__Bacteria	p__Proteobacteria	c__Gammaproteobacteria	o__Enterobacteriales	f__Enterobacteriaceae	NA	NA
Otu1249	1.84621	-1.48812	2.63551	-0.564643	0.572316	0.958946	k__Bacteria	p__Bacteroidetes	c__Flavobacteriia	o__Flavobacteriales	f__Flavobacteriaceae	g__Aquibacter	NA
Otu492	0.146689	0.858158	3.54196	0.242283	0.808561	0.958946	k__Bacteria	p__Bacteroidetes	c__Flavobacteriia	o__Flavobacteriales	f__Flavobacteriaceae	g__NS5_marine_group	NA
Otu724	11.6918	6.59369	1.79834	3.66654	0.000245851	0.0239034	k__Bacteria	p__Proteobacteria	c__Gammaproteobacteria	o__Thiotrichales	f__Thiotrichales_Incertae_Sedis	g__Caedibacter	NA
Otu10794	0.0175731	0.858171	3.54196	0.242287	0.808558	0.958946	k__Bacteria	p__Proteobacteria	c__Alphaproteobacteria	o__SAR11_clade	f__Surface_1	NA	NA
Otu427	0.450133	0.858147	3.54196	0.24228	0.808563	0.958946	k__Bacteria	p__Bacteroidetes	c__Cytophagia	o__Cytophagales	f__Flammeovirgaceae	NA	NA
Otu580	4.0726	2.42458	2.4433	0.99234	0.321032	0.958946	k__Bacteria	p__Proteobacteria	c__Betaproteobacteria	o__Methylophilales	f__Methylophilaceae	g__OM43_clade	NA
Otu892	5.17885	-0.510925	1.84765	-0.276527	0.782143	0.958946	k__Bacteria	p__Bacteroidetes	c__Flavobacteriia	o__Flavobacteriales	f__Flavobacteriaceae	NA	NA
Otu727	1.5369	-4.13629	3.4823	-1.1878	0.234911	0.958946	k__Bacteria	p__Firmicutes	c__Clostridia	o__Clostridiales	f__Peptostreptococcaceae	NA	NA
Otu762	10.1651	3.5102	1.97407	1.77815	0.0753786	0.958946	k__Bacteria	p__Tenericutes	c__Mollicutes	o__Mycoplasmatales	f__Mycoplasmataceae	g__Mycoplasma	NA
Otu593	0	NA	NA	NA	NA	NA	k__Bacteria	p__Firmicutes	c__Bacilli	o__Bacillales	f__Planococcaceae	g__Lysinibacillus	NA
Otu490	3.85994	2.41349	3.53275	0.683176	0.494496	0.958946	k__Bacteria	p__Bacteroidetes	c__Flavobacteriia	o__Flavobacteriales	f__NS9_marine_group	NA	NA
Otu1588	1.25568	-3.48986	3.13719	-1.11242	0.26596	0.958946	k__Bacteria	p__Proteobacteria	c__Gammaproteobacteria	o__BD7-8_marine_group	NA	NA	NA
Otu522	0	0	0	0	1	NA	k__Bacteria	p__Proteobacteria	c__Alphaproteobacteria	o__Rhodospirillales	f__Rhodospirillaceae	g__OM75_clade	NA
Otu878	0.101519	0.200932	3.54123	0.0567408	0.954752	0.966967	k__Bacteria	p__Proteobacteria	c__Gammaproteobacteria	o__KI89A_clade	NA	NA	NA
Otu602	0.302124	0.858151	3.54196	0.242281	0.808562	0.958946	k__Bacteria	p__Marinimicrobia_[SAR406_clade]	NA	NA	NA	NA	NA
Otu421	4.7674	6.21611	3.49632	1.7779	0.0754196	0.958946	k__Bacteria	p__Saccharibacteria	NA	NA	NA	NA	NA
Otu426	0.0151711	0.537584	3.54196	0.151776	0.879364	0.965348	k__Bacteria	p__Proteobacteria	c__Alphaproteobacteria	o__Sneathiellales	f__Sneathiellaceae	g__Sneathiella	NA
Otu439	0	0	0	0	1	NA	k__Bacteria	p__Proteobacteria	c__Gammaproteobacteria	o__Vibrionales	f__Vibrionaceae	NA	NA
Otu754	10.8752	0.832975	1.95933	0.425133	0.67074	0.958946	k__Bacteria	p__Bacteroidetes	NA	NA	NA	NA	NA
Otu680	5.54112	-1.451	2.15345	-0.6738	0.500438	0.958946	k__Bacteria	p__Proteobacteria	c__Deltaproteobacteria	o__Syntrophobacterales	f__Syntrophobacteraceae	NA	NA
Otu769	3.86652	-0.383875	2.32496	-0.16511	0.868857	0.965348	k__Bacteria	p__Proteobacteria	c__Alphaproteobacteria	o__Rhodobacterales	f__Rhodobacteraceae	NA	NA
Otu449	1.80308	-4.36991	3.48137	-1.25523	0.209396	0.958946	k__Bacteria	p__Proteobacteria	c__Gammaproteobacteria	NA	NA	NA	NA
Otu456	9.13863	-6.24522	2.04592	-3.05253	0.00226922	0.164537	k__Bacteria	p__Cyanobacteria	c__ML635J-21	NA	NA	NA	NA
Otu452	14.1224	-7.33322	3.07233	-2.38686	0.016993	0.776143	k__Bacteria	p__Proteobacteria	c__Alphaproteobacteria	o__Rhizobiales	f__Hyphomicrobiaceae	g__Pelagibacterium	NA
Otu909	1.30766	4.34186	3.50602	1.2384	0.215567	0.958946	k__Bacteria	p__Bacteroidetes	c__Flavobacteriia	o__Flavobacteriales	f__Flavobacteriaceae	g__Aquibacter	NA
Otu804	0.76812	-2.49686	3.48989	-0.715457	0.474327	0.958946	k__Bacteria	p__Proteobacteria	c__Gammaproteobacteria	o__Alteromonadales	f__Pseudoalteromonadaceae	NA	NA
Otu835	1.62409	3.74979	3.51273	1.06749	0.285752	0.958946	k__Bacteria	p__Firmicutes	c__Clostridia	o__Clostridiales	f__Lachnospiraceae	g__Dorea	NA
Otu453	0	NA	NA	NA	NA	NA	k__Bacteria	p__Proteobacteria	c__Alphaproteobacteria	o__SB1-18	NA	NA	NA
Otu3312	0.0233916	0.858171	3.54196	0.242287	0.808558	0.958946	k__Bacteria	p__Verrucomicrobia	c__Arctic97B-4_marine_group	NA	NA	NA	NA
Otu533	1.13611	-2.39305	3.49685	-0.684345	0.493757	0.958946	k__Bacteria	p__Proteobacteria	c__Deltaproteobacteria	o__Sh765B-TzT-29	NA	NA	NA
Otu965	1.11572	0.537547	3.54196	0.151765	0.879372	0.965348	k__Bacteria	p__Proteobacteria	c__Gammaproteobacteria	o__Order_Incertae_Sedis	f__Family_Incertae_Sedis	g__Marinicella	NA
Otu577	1.83248	0.952584	2.65671	0.358558	0.719926	0.958946	k__Archaea	p__Euryarchaeota	c__Thermoplasmata	o__Thermoplasmatales	f__Marine_Group_II	NA	NA
Otu855	0	0	0	0	1	NA	k__Bacteria	p__Firmicutes	c__Clostridia	o__Clostridiales	f__Ruminococcaceae	g__Subdoligranulum	NA
Otu10833	0.298228	0.858151	3.54196	0.242281	0.808562	0.958946	k__Bacteria	p__Proteobacteria	c__Alphaproteobacteria	o__SAR11_clade	f__Surface_1	NA	NA
Otu476	1.51435	-1.59021	3.50193	-0.454095	0.64976	0.958946	k__Bacteria	p__Bacteroidetes	c__Flavobacteriia	o__Flavobacteriales	f__Flavobacteriaceae	g__NS2b_marine_group	NA
Otu444	11.8528	-6.89289	1.97946	-3.48221	0.000497297	0.0443216	k__Bacteria	p__Proteobacteria	c__Alphaproteobacteria	o__Rickettsiales	NA	NA	NA
Otu458	5.56268	-21.8712	3.47779	-6.28882	3.19882e-10	9.12305e-08	k__Bacteria	p__Proteobacteria	c__Gammaproteobacteria	o__Alteromonadales	f__Pseudoalteromonadaceae	g__Pseudoalteromonas	NA
Otu1188	0.973906	3.06975	3.5123	0.873998	0.382119	0.958946	k__Bacteria	p__Planctomycetes	c__Phycisphaerae	o__Phycisphaerales	f__Phycisphaeraceae	g__CL500-3	NA
Otu790	0.0628665	-0.163353	3.53808	-0.0461701	0.963175	0.973184	k__Bacteria	p__Proteobacteria	c__Alphaproteobacteria	o__SAR11_clade	f__Surface_4	NA	NA
Otu1635	0.167644	-1.05728	3.52347	-0.300069	0.764125	0.958946	k__Bacteria	p__Proteobacteria	c__Alphaproteobacteria	o__SAR11_clade	f__Surface_1	NA	NA
Otu481	1.24887	-0.699793	3.20538	-0.218318	0.827181	0.965348	k__Bacteria	p__Bacteroidetes	c__Flavobacteriia	o__Flavobacteriales	f__Flavobacteriaceae	NA	NA
Otu599	0.406075	2.76816	3.52772	0.784689	0.432636	0.958946	k__Bacteria	p__Proteobacteria	c__Alphaproteobacteria	o__Rickettsiales	f__S25-593	NA	NA
Otu605	0.909994	0.275887	3.49617	0.0789111	0.937103	0.966967	k__Bacteria	p__Proteobacteria	c__Gammaproteobacteria	o__Cellvibrionales	f__Halieaceae	g__Haliea	NA
Otu503	1.7251	-4.30365	3.48162	-1.2361	0.21642	0.958946	k__Bacteria	p__Proteobacteria	c__Gammaproteobacteria	o__Oceanospirillales	f__SAR86_clade	NA	NA
Otu499	0	0	0	0	1	NA	k__Bacteria	p__Chlamydiae	c__Chlamydiae	o__Chlamydiales	f__Simkaniaceae	g__Candidatus_Fritschea	NA
Otu474	7.4708	-1.96428	2.22951	-0.881038	0.378297	0.958946	k__Bacteria	p__Proteobacteria	c__Deltaproteobacteria	o__Myxococcales	f__Nannocystaceae	NA	NA
Otu1086	5.84125	-2.41829	2.22288	-1.08791	0.276635	0.958946	k__Bacteria	p__Proteobacteria	c__Gammaproteobacteria	o__Chromatiales	f__Chromatiaceae	g__Nitrosococcus	NA
Otu644	0.499466	-2.51751	3.49514	-0.720289	0.471347	0.958946	k__Bacteria	p__Bacteroidetes	c__Flavobacteriia	o__Flavobacteriales	f__Cryomorphaceae	g__NS10_marine_group	NA
Otu507	7.59998	-6.44321	2.87448	-2.24152	0.0249923	0.958946	k__Bacteria	p__Proteobacteria	c__Gammaproteobacteria	o__Vibrionales	f__Vibrionaceae	g__Vibrio	NA
Otu484	8.44334	3.56835	1.85398	1.92469	0.054268	0.958946	k__Bacteria	p__Planctomycetes	c__Planctomycetacia	o__Planctomycetales	f__Planctomycetaceae	g__Rhodopirellula	NA
Otu1260	0	0	0	0	1	NA	k__Bacteria	p__Firmicutes	c__Clostridia	o__Clostridiales	f__Lachnospiraceae	g__Pseudobutyrivibrio	s__butyrate-producing_bacterium_M104/1
Otu511	0.509118	-2.53122	3.49496	-0.724248	0.468914	0.958946	k__Bacteria	p__Proteobacteria	c__Gammaproteobacteria	o__Alteromonadales	f__Pseudoalteromonadaceae	g__Algicola	NA
Otu466	4.72186	-2.63991	1.55983	-1.69243	0.0905635	0.958946	k__Bacteria	p__Planctomycetes	c__OM190	NA	NA	NA	NA
Otu603	0.106404	-0.616547	3.53011	-0.174654	0.861352	0.965348	k__Bacteria	p__Proteobacteria	c__Betaproteobacteria	o__Hydrogenophilales	f__Hydrogenophilaceae	NA	NA
Otu1473	0.246023	0.858153	3.54196	0.242282	0.808562	0.958946	k__Bacteria	p__Firmicutes	c__Clostridia	o__Clostridiales	f__Lachnospiraceae	g__Lachnoclostridium	NA
Otu581	0.0409211	1.09862	3.54196	0.310173	0.75643	0.958946	k__Bacteria	p__Bacteroidetes	c__Flavobacteriia	o__Flavobacteriales	f__Flavobacteriaceae	g__NS5_marine_group	NA
Otu664	0.703929	0.540498	3.49745	0.154541	0.877183	0.965348	k__Bacteria	p__Bacteroidetes	c__Cytophagia	o__Cytophagales	f__Flammeovirgaceae	NA	NA
Otu563	8.30596	-0.817485	2.02277	-0.404142	0.686108	0.958946	k__Bacteria	p__Proteobacteria	c__Gammaproteobacteria	o__Vibrionales	f__Vibrionaceae	NA	NA
Otu501	7.96833	4.05306	1.74071	2.32839	0.0198914	0.86832	k__Bacteria	p__Bacteroidetes	c__Sphingobacteriia	o__Sphingobacteriales	f__Saprospiraceae	NA	NA
Otu471	0.0283737	0.858169	3.54196	0.242286	0.808558	0.958946	k__Bacteria	p__Proteobacteria	c__Gammaproteobacteria	o__Cellvibrionales	f__Halieaceae	g__Haliea	NA
Otu676	0.041911	0.858169	3.54196	0.242286	0.808558	0.958946	k__Bacteria	p__Proteobacteria	c__Alphaproteobacteria	o__Sphingomonadales	f__Sphingomonadales_Incertae_Sedis	g__Kiloniella	s__Kopriimonas_byunsanensis
Otu506	0	0	0	0	1	NA	k__Bacteria	p__Bacteroidetes	c__Flavobacteriia	o__Flavobacteriales	f__Flavobacteriaceae	g__Pseudofulvibacter	NA
Otu457	1.64567	0.858133	3.54196	0.242276	0.808566	0.958946	k__Bacteria	p__Proteobacteria	c__Alphaproteobacteria	o__Rhodospirillales	f__Rhodospirillaceae	NA	NA
Otu2066	1.24739	-3.44236	3.17881	-1.08291	0.278849	0.958946	k__Bacteria	p__Proteobacteria	c__Gammaproteobacteria	o__Order_Incertae_Sedis	f__Family_Incertae_Sedis	g__Marinicella	NA
Otu838	0.279701	0.858152	3.54196	0.242281	0.808562	0.958946	k__Bacteria	p__Proteobacteria	c__Betaproteobacteria	o__Methylophilales	f__Methylophilaceae	g__Methylotenera	NA
Otu540	0.572896	3.20312	3.52071	0.909795	0.362931	0.958946	k__Bacteria	p__Proteobacteria	c__Gammaproteobacteria	o__Chromatiales	f__Chromatiaceae	g__Rheinheimera	NA
Otu611	10.4857	0.102966	1.94512	0.0529356	0.957783	0.969569	k__Bacteria	p__Proteobacteria	c__Gammaproteobacteria	o__Thiotrichales	f__Thiotrichales_Incertae_Sedis	g__Caedibacter	NA
Otu941	5.87675	-4.98686	2.64152	-1.88788	0.0590427	0.958946	k__Bacteria	p__Proteobacteria	c__Alphaproteobacteria	o__Rhodobacterales	f__Rhodobacteraceae	NA	NA
Otu16194	0	NA	NA	NA	NA	NA	k__Bacteria	NA	NA	NA	NA	NA	NA
Otu670	1.60138	-0.732072	2.6208	-0.279331	0.779991	0.958946	k__Bacteria	p__Planctomycetes	c__Phycisphaerae	o__Phycisphaerales	f__Phycisphaeraceae	g__CL500-3	NA
Otu787	3.74903	-1.28273	1.91079	-0.671308	0.502024	0.958946	k__Bacteria	p__Proteobacteria	c__Gammaproteobacteria	o__Cellvibrionales	f__Halieaceae	g__Haliea	NA
Otu493	3.01597	2.33956	3.0932	0.756355	0.449436	0.958946	k__Bacteria	p__Bacteroidetes	NA	NA	NA	NA	NA
Otu496	5.98532	-6.09747	2.78065	-2.19282	0.0283205	0.958946	k__Bacteria	p__Proteobacteria	c__Deltaproteobacteria	o__Myxococcales	f__BIrii41	NA	NA
Otu880	7.40118	1.8395	1.41753	1.29767	0.1944	0.958946	k__Bacteria	p__Proteobacteria	c__Deltaproteobacteria	o__Sh765B-TzT-29	NA	NA	NA
Otu770	0.223048	0.200915	3.54122	0.0567361	0.954755	0.966967	k__Bacteria	p__Bacteroidetes	c__Flavobacteriia	o__Flavobacteriales	f__Cryomorphaceae	g__Owenweeksia	NA
Otu526	5.01476	1.60811	2.43519	0.660364	0.50902	0.958946	k__Bacteria	p__Planctomycetes	c__Planctomycetacia	o__Planctomycetales	f__Planctomycetaceae	g__Blastopirellula	NA
Otu527	10.655	-2.1615	1.79228	-1.206	0.227816	0.958946	k__Bacteria	p__Proteobacteria	c__Gammaproteobacteria	NA	NA	NA	NA
Otu498	0	0	0	0	1	NA	k__Bacteria	p__Bacteroidetes	c__Flavobacteriia	o__Flavobacteriales	f__Flavobacteriaceae	g__Kordia	s__marine_bacterium_K9-13
Otu531	0.659869	1.09859	3.54196	0.310164	0.756436	0.958946	k__Bacteria	p__Proteobacteria	c__Gammaproteobacteria	o__Oceanospirillales	f__Oceanospirillaceae	g__Neptunomonas	NA
Otu1267	8.00171	-0.617405	2.12371	-0.29072	0.771266	0.958946	k__Bacteria	p__Bacteroidetes	c__Flavobacteriia	o__Flavobacteriales	f__Flavobacteriaceae	g__Wenyingzhuangia	NA
Otu1256	1.97538	-3.72348	3.48436	-1.06863	0.285238	0.958946	k__Bacteria	p__Proteobacteria	c__Gammaproteobacteria	o__Xanthomonadales	f__JTB255_marine_benthic_group	NA	NA
Otu2295	2.1838	-2.65144	2.82111	-0.939856	0.347291	0.958946	k__Bacteria	p__Bacteroidetes	c__Flavobacteriia	o__Flavobacteriales	f__NS9_marine_group	NA	NA
Otu1905	0	0	0	0	1	NA	k__Bacteria	p__Firmicutes	c__Clostridia	o__Clostridiales	f__Clostridiaceae_1	g__Clostridium_sensu_stricto_1	NA
Otu652	0	NA	NA	NA	NA	NA	k__Bacteria	p__Proteobacteria	c__Gammaproteobacteria	NA	NA	NA	NA
Otu2117	0	NA	NA	NA	NA	NA	k__Bacteria	p__Firmicutes	c__Clostridia	o__Clostridiales	f__Ruminococcaceae	NA	NA
Otu524	0	NA	NA	NA	NA	NA	k__Bacteria	p__Proteobacteria	c__Deltaproteobacteria	o__Bdellovibrionales	f__Bdellovibrionaceae	g__OM27_clade	NA
Otu589	3.42951	-2.66426	3.21148	-0.829604	0.406763	0.958946	k__Bacteria	p__Bacteroidetes	c__Flavobacteriia	o__Flavobacteriales	f__Flavobacteriaceae	g__Formosa	NA
Otu486	0.203235	-1.25254	3.5208	-0.355754	0.722025	0.958946	k__Bacteria	p__Proteobacteria	c__Gammaproteobacteria	o__Arenicellales	f__Arenicellaceae	g__Arenicella	NA
Otu539	0	0	0	0	1	NA	k__Bacteria	p__Tenericutes	c__Mollicutes	o__Mycoplasmatales	f__Mycoplasmataceae	g__Mycoplasma	NA
Otu742	2.76894	-0.550986	2.47529	-0.222595	0.823851	0.965348	k__Bacteria	p__Actinobacteria	c__Actinobacteria	o__Bifidobacteriales	f__Bifidobacteriaceae	g__Bifidobacterium	NA
Otu517	0	NA	NA	NA	NA	NA	k__Bacteria	p__Bacteroidetes	c__Flavobacteriia	o__Flavobacteriales	f__Flavobacteriaceae	NA	NA
Otu961	1.21904	1.09859	3.45941	0.317564	0.750815	0.958946	k__Bacteria	p__Firmicutes	c__Clostridia	o__Clostridiales	f__Peptostreptococcaceae	g__Terrisporobacter	NA
Otu502	5.76692	-4.70936	2.73003	-1.72502	0.084523	0.958946	k__Bacteria	p__Bacteroidetes	c__Flavobacteriia	o__Flavobacteriales	f__Flavobacteriaceae	g__Winogradskyella	s__Flavobacteriaceae_bacterium_ALC1
Otu516	8.08153	6.97844	1.62335	4.2988	1.71724e-05	0.00243969	k__Bacteria	p__Bacteroidetes	c__Flavobacteriia	o__Flavobacteriales	f__Flavobacteriaceae	g__Croceibacter	s__Croceibacter_sp._HC1-29
Otu515	0	NA	NA	NA	NA	NA	k__Bacteria	p__Proteobacteria	c__Gammaproteobacteria	o__Chromatiales	f__Chromatiaceae	g__Nitrosococcus	NA
Otu936	0.203235	-1.25254	3.5208	-0.355754	0.722025	0.958946	k__Bacteria	p__Bacteroidetes	c__Flavobacteriia	o__Flavobacteriales	f__Flavobacteriaceae	g__NS5_marine_group	NA
Otu553	0	NA	NA	NA	NA	NA	k__Bacteria	p__Spirochaetae	c__Spirochaetes	o__Spirochaetales	f__Leptospiraceae	g__Leptospira	NA
Otu1477	1.07592	0.606294	3.47777	0.174334	0.861603	0.965348	k__Bacteria	p__Proteobacteria	c__Gammaproteobacteria	o__Xanthomonadales	f__JTB255_marine_benthic_group	NA	NA
Otu6269	0.123011	0.85816	3.54196	0.242284	0.80856	0.958946	k__Bacteria	p__Proteobacteria	c__Alphaproteobacteria	o__SAR11_clade	f__Surface_1	NA	NA
Otu4565	0.330349	1.61077	3.54091	0.454903	0.649179	0.958946	k__Bacteria	p__Proteobacteria	c__Alphaproteobacteria	o__Rhodobacterales	f__Rhodobacteraceae	NA	NA
Otu842	0.780201	-0.844094	3.48762	-0.242025	0.80876	0.958946	k__Bacteria	p__Proteobacteria	c__Gammaproteobacteria	o__Alteromonadales	f__Alteromonadaceae	NA	NA
Otu520	2.10395	5.03644	3.50093	1.4386	0.150264	0.958946	k__Bacteria	p__Proteobacteria	c__Gammaproteobacteria	o__Cellvibrionales	f__Spongiibacteraceae	g__Spongiibacter	NA
Otu538	1.78833	-0.0613177	3.51921	-0.0174237	0.986099	0.990498	k__Bacteria	p__Bacteroidetes	c__Flavobacteriia	o__Flavobacteriales	f__NS9_marine_group	NA	NA
Otu791	0	0	0	0	1	NA	k__Bacteria	p__Proteobacteria	c__Alphaproteobacteria	o__Rhodospirillales	f__Rhodospirillaceae	NA	NA
Otu714	6.02604	-1.43856	2.26407	-0.635386	0.525177	0.958946	k__Bacteria	p__Bacteroidetes	c__Flavobacteriia	o__Flavobacteriales	f__Cryomorphaceae	g__Crocinitomix	NA
Otu2946	0.210877	0.858154	3.54196	0.242282	0.808562	0.958946	k__Bacteria	p__Proteobacteria	c__Gammaproteobacteria	o__Enterobacteriales	f__Enterobacteriaceae	g__Escherichia-Shigella	NA
Otu8623	0	NA	NA	NA	NA	NA	k__Bacteria	p__Proteobacteria	c__Alphaproteobacteria	o__Rhodospirillales	f__Rhodospirillaceae	g__AEGEAN-169_marine_group	NA
Otu806	0.384669	-2.12861	3.501	-0.608	0.543188	0.958946	k__Bacteria	p__Proteobacteria	c__Gammaproteobacteria	o__Cellvibrionales	f__Porticoccaceae	g__SAR92_clade	s__marine_gamma_proteobacterium_HTCC2290
Otu1434	0	0	0	0	1	NA	k__Bacteria	p__Bacteroidetes	c__Bacteroidia	o__Bacteroidales	f__Bacteroidaceae	g__Bacteroides	NA
Otu1911	0	NA	NA	NA	NA	NA	k__Bacteria	p__Firmicutes	c__Clostridia	o__Clostridiales	f__Clostridiaceae_1	g__Clostridium_sensu_stricto_1	NA
Otu1131	2.80151	1.7615	3.26788	0.539034	0.589863	0.958946	k__Bacteria	p__Proteobacteria	c__Gammaproteobacteria	o__Pseudomonadales	f__Moraxellaceae	g__Acinetobacter	NA
Otu1114	1.37579	4.41721	3.50534	1.26014	0.20762	0.958946	k__Bacteria	p__Proteobacteria	c__Gammaproteobacteria	o__Oceanospirillales	f__Litoricolaceae	g__Litoricola	NA
Otu15866	0	NA	NA	NA	NA	NA	k__Bacteria	p__Proteobacteria	c__Alphaproteobacteria	o__SAR11_clade	f__Surface_1	NA	NA
Otu682	0.659872	-2.9052	3.49067	-0.832276	0.405253	0.958946	k__Bacteria	p__Bacteroidetes	c__Bacteroidia	o__Bacteroidales	f__Rikenellaceae	g__Alistipes	NA
Otu495	0.261027	0.537565	3.45458	0.15561	0.876341	0.965348	k__Bacteria	p__Proteobacteria	c__Alphaproteobacteria	o__Rickettsiales	f__LWSR-14	NA	NA
Otu950	5.34234	-1.43906	1.99372	-0.721799	0.470418	0.958946	k__Bacteria	p__Bacteroidetes	c__Cytophagia	o__Cytophagales	f__Flammeovirgaceae	g__Reichenbachiella	NA
Otu839	0.876777	-0.506121	3.48209	-0.14535	0.884435	0.966967	k__Bacteria	p__Bacteroidetes	c__Cytophagia	o__Cytophagales	f__Flammeovirgaceae	g__Reichenbachiella	NA
Otu571	0.745055	-1.3647	3.48844	-0.391207	0.695644	0.958946	k__Bacteria	p__Proteobacteria	c__Gammaproteobacteria	o__Oceanospirillales	f__SAR86_clade	NA	NA
Otu1204	7.74027	3.10098	1.28781	2.40796	0.016042	0.752609	k__Bacteria	p__Planctomycetes	c__Phycisphaerae	o__Phycisphaerales	f__Phycisphaeraceae	g__FS140-16B-02_marine_group	NA
Otu560	0	NA	NA	NA	NA	NA	k__Bacteria	p__Bacteroidetes	NA	NA	NA	NA	NA
Otu561	4.09582	0.170989	2.48025	0.0689403	0.945037	0.966967	k__Bacteria	p__Proteobacteria	c__Alphaproteobacteria	o__Rickettsiales	f__Holosporaceae	NA	NA
Otu2983	0.309934	-1.81016	3.5071	-0.516143	0.605755	0.958946	k__Bacteria	p__Bacteroidetes	c__Sphingobacteriia	o__Sphingobacteriales	f__Saprospiraceae	NA	NA
Otu1186	8.46709	-6.5979	2.33554	-2.825	0.00472812	0.288956	k__Bacteria	p__Proteobacteria	c__Gammaproteobacteria	o__Cellvibrionales	f__Cellvibrionaceae	g__Umboniibacter	NA
Otu578	1.05769	-1.14872	2.92752	-0.392388	0.694772	0.958946	k__Bacteria	p__Proteobacteria	c__Deltaproteobacteria	o__Desulfuromonadales	f__GR-WP33-58	NA	NA
Otu594	0.698151	0.858142	3.54196	0.242279	0.808564	0.958946	k__Bacteria	p__Verrucomicrobia	c__Opitutae	o__Puniceicoccales	f__Puniceicoccaceae	g__Pelagicoccus	NA
Otu617	1.91689	-3.87719	3.21284	-1.20678	0.227517	0.958946	k__Bacteria	p__Proteobacteria	c__Gammaproteobacteria	o__Cellvibrionales	f__Porticoccaceae	g__SAR92_clade	NA
Otu819	0	NA	NA	NA	NA	NA	k__Bacteria	p__Proteobacteria	c__Alphaproteobacteria	o__Rhodobacterales	f__Rhodobacteraceae	NA	NA
Otu626	0.436807	-2.3268	3.49782	-0.665214	0.505914	0.958946	k__Bacteria	p__Proteobacteria	c__Gammaproteobacteria	o__Oceanospirillales	f__SAR86_clade	NA	NA
Otu808	0	0	0	0	1	NA	k__Bacteria	p__Proteobacteria	c__Gammaproteobacteria	o__Oceanospirillales	f__Oceanospirillaceae	g__Pseudospirillum	s__gamma_proteobacterium_SF293
Otu1109	0.767364	3.15438	3.52139	0.895776	0.370373	0.958946	k__Bacteria	p__Firmicutes	c__Clostridia	o__Clostridiales	f__Lachnospiraceae	g__Coprococcus_3	NA
Otu21	2.45972	-3.7349	1.27689	-2.925	0.00344458	0.219939	k__Bacteria	p__Cyanobacteria	c__Cyanobacteria	o__SubsectionI	f__FamilyI	NA	NA
Otu654	0.152278	-0.210286	3.5375	-0.0594448	0.952598	0.966967	k__Bacteria	p__Proteobacteria	c__Gammaproteobacteria	o__Alteromonadales	f__Shewanellaceae	g__Psychrobium	NA
Otu4186	0.253797	2.28401	3.53461	0.646184	0.51816	0.958946	k__Bacteria	p__Bacteroidetes	c__Flavobacteriia	o__Flavobacteriales	f__Flavobacteriaceae	g__Ulvibacter	NA
Otu732	4.6834	-4.0938	2.25823	-1.81284	0.0698568	0.958946	k__Bacteria	p__Bacteroidetes	c__Flavobacteriia	o__Flavobacteriales	f__Cryomorphaceae	g__NS10_marine_group	NA
Otu536	6.33915	-6.17483	1.75521	-3.51801	0.000434793	0.0395754	k__Bacteria	p__Proteobacteria	c__Alphaproteobacteria	o__Rickettsiales	f__Rickettsiales_Incertae_Sedis	g__Candidatus_Lariskella	NA
Otu876	2.80389	-1.46483	2.94448	-0.497484	0.618848	0.958946	k__Bacteria	p__Proteobacteria	c__Alphaproteobacteria	o__Rhodospirillales	f__Rhodospirillaceae	NA	NA
Otu917	0	0	0	0	1	NA	k__Bacteria	p__Firmicutes	c__Clostridia	o__Clostridiales	f__Ruminococcaceae	g__Subdoligranulum	NA
Otu428	0.0661189	0.200929	3.54123	0.05674	0.954752	0.966967	k__Bacteria	p__Proteobacteria	c__Alphaproteobacteria	o__Rhodobacterales	f__Rhodobacteraceae	g__Lentibacter	s__alpha_proteobacterium_14III/A01/032
Otu938	0.664962	-2.37052	3.41716	-0.693709	0.487865	0.958946	k__Bacteria	p__Proteobacteria	c__Alphaproteobacteria	o__Rhodobacterales	f__Rhodobacteraceae	NA	NA
Otu636	0.97139	3.57554	3.51528	1.01714	0.309085	0.958946	k__Bacteria	p__Proteobacteria	c__Gammaproteobacteria	o__Vibrionales	f__Vibrionaceae	NA	NA
Otu687	5.75593	-0.582565	2.26926	-0.25672	0.797395	0.958946	k__Bacteria	p__Verrucomicrobia	c__Verrucomicrobiae	o__Verrucomicrobiales	f__DEV007	NA	NA
Otu1684	0.343567	-0.533018	3.5316	-0.150928	0.880032	0.965823	k__Bacteria	p__Proteobacteria	c__Alphaproteobacteria	o__Rickettsiales	f__S25-593	NA	NA
Otu858	7.46277	5.96363	2.31131	2.5802	0.00987436	0.508946	k__Bacteria	p__Proteobacteria	c__Alphaproteobacteria	o__Rhodobacterales	f__Rhodobacteraceae	g__Jannaschia	NA
Otu653	0.853421	0.260782	3.51276	0.0742386	0.940821	0.966967	k__Bacteria	p__Proteobacteria	NA	NA	NA	NA	NA
Otu619	0	NA	NA	NA	NA	NA	k__Bacteria	p__Marinimicrobia_[SAR406_clade]	NA	NA	NA	NA	NA
Otu537	7.71147	-1.76902	2.54212	-0.695884	0.486501	0.958946	k__Bacteria	p__Proteobacteria	c__Alphaproteobacteria	o__Rhodobacterales	f__Rhodobacteraceae	NA	NA
Otu1331	1.51872	-2.43325	2.95794	-0.822614	0.410727	0.958946	k__Bacteria	p__Proteobacteria	c__Deltaproteobacteria	o__SAR324_clade[Marine_group_B]	NA	NA	NA
Otu627	0	NA	NA	NA	NA	NA	k__Bacteria	NA	NA	NA	NA	NA	NA
Otu1017	0	0	0	0	1	NA	k__Bacteria	p__Bacteroidetes	c__Flavobacteriia	o__Flavobacteriales	f__Flavobacteriaceae	g__Joostella	NA
Otu574	0	0	0	0	1	NA	k__Bacteria	p__Bacteroidetes	c__Flavobacteriia	o__Flavobacteriales	f__Flavobacteriaceae	g__Pseudofulvibacter	NA
Otu765	0	NA	NA	NA	NA	NA	k__Bacteria	p__Proteobacteria	c__Alphaproteobacteria	o__Rickettsiales	f__SHWN-night2	NA	NA
Otu658	3.96314	-5.4418	3.47859	-1.56437	0.117731	0.958946	k__Bacteria	p__Chlamydiae	c__Chlamydiae	o__Chlamydiales	f__Simkaniaceae	NA	NA
Otu729	0	0	0	0	1	NA	k__Bacteria	p__Proteobacteria	c__Alphaproteobacteria	o__Kordiimonadales	f__Kordiimonadaceae	g__Kordiimonas	NA
Otu587	0	NA	NA	NA	NA	NA	k__Bacteria	p__Proteobacteria	c__Gammaproteobacteria	o__Thiotrichales	f__Thiotrichales_Incertae_Sedis	g__Caedibacter	NA
Otu662	1.45909	-3.0942	3.48262	-0.88847	0.374288	0.958946	k__Bacteria	p__Bacteroidetes	c__Flavobacteriia	o__Flavobacteriales	f__NS7_marine_group	NA	NA
Otu3022	1.09033	4.06355	3.50884	1.15809	0.246827	0.958946	k__Bacteria	NA	NA	NA	NA	NA	NA
Otu812	0	NA	NA	NA	NA	NA	k__Bacteria	p__Bacteroidetes	c__Flavobacteriia	o__Flavobacteriales	f__Cryomorphaceae	NA	NA
Otu774	7.69926	6.90757	2.00661	3.44241	0.000576554	0.0474326	k__Bacteria	p__Proteobacteria	c__Alphaproteobacteria	o__Rhodobacterales	f__Rhodobacteraceae	g__Maribius	NA
Otu390	0.261436	0.858152	3.54196	0.242281	0.808562	0.958946	k__Bacteria	p__Proteobacteria	c__Deltaproteobacteria	o__Desulfobacterales	f__Nitrospinaceae	g__Nitrospina	NA
Otu1573	1.94735	-4.00037	3.48292	-1.14857	0.250733	0.958946	k__Bacteria	p__Proteobacteria	c__Alphaproteobacteria	o__Rhodobacterales	f__Rhodobacteraceae	g__Ruegeria	NA
Otu663	0.424206	0.858147	3.54196	0.24228	0.808563	0.958946	k__Bacteria	p__Bacteroidetes	c__Flavobacteriia	o__Flavobacteriales	f__Flavobacteriaceae	g__Flavobacterium	NA
Otu14066	0.0351461	0.858169	3.54196	0.242286	0.808558	0.958946	k__Bacteria	p__Proteobacteria	NA	NA	NA	NA	NA
Otu2753	5.63908	-2.81001	1.9536	-1.43838	0.150327	0.958946	k__Bacteria	p__Proteobacteria	c__Gammaproteobacteria	o__Alteromonadales	f__Pseudoalteromonadaceae	g__Pseudoalteromonas	NA
Otu788	4.6639	5.1624	1.94594	2.65291	0.00798012	0.421469	k__Bacteria	p__Proteobacteria	c__Alphaproteobacteria	o__Rhodobacterales	f__Rhodobacteraceae	g__Marivita	s__Ruegeria_sp._DG882
Otu890	4.8646	0.53269	2.32759	0.228859	0.818979	0.965348	k__Bacteria	p__Bacteroidetes	c__Flavobacteriia	o__Flavobacteriales	f__Flavobacteriaceae	NA	NA
Otu691	0	NA	NA	NA	NA	NA	k__Bacteria	p__Proteobacteria	c__Gammaproteobacteria	o__Xanthomonadales	f__Solimonadaceae	g__Polycyclovorans	NA
Otu910	0	NA	NA	NA	NA	NA	k__Bacteria	p__Marinimicrobia_[SAR406_clade]	NA	NA	NA	NA	NA
Otu789	0	0	0	0	1	NA	k__Bacteria	p__Proteobacteria	c__Gammaproteobacteria	o__Alteromonadales	f__Colwelliaceae	g__Thalassotalea	NA
Otu901	1.22465	-3.81091	3.48388	-1.09387	0.274012	0.958946	k__Bacteria	p__Cyanobacteria	c__Cyanobacteria	o__SubsectionI	f__FamilyI	NA	NA
Otu1087	6.34727	1.22311	1.86179	0.656951	0.511212	0.958946	k__Bacteria	p__Proteobacteria	c__Gammaproteobacteria	o__Thiotrichales	f__Piscirickettsiaceae	NA	NA
Otu675	6.2493	-6.04057	3.47773	-1.73693	0.0824	0.958946	k__Bacteria	p__Bacteroidetes	c__Cytophagia	o__Cytophagales	f__Flammeovirgaceae	g__Reichenbachiella	NA
Otu751	0.959832	0.858139	3.54196	0.242278	0.808565	0.958946	k__Bacteria	p__Verrucomicrobia	c__Arctic97B-4_marine_group	NA	NA	NA	NA
Otu1092	0.232297	-1.38462	3.51759	-0.393627	0.693857	0.958946	k__Bacteria	p__Verrucomicrobia	c__Opitutae	o__MB11C04_marine_group	NA	NA	NA
Otu944	6.11749	2.17324	2.08983	1.03991	0.298381	0.958946	k__Bacteria	p__Proteobacteria	c__Alphaproteobacteria	o__Rickettsiales	f__Rickettsiales_Incertae_Sedis	g__Candidatus_Lariskella	NA
Otu1514	4.91504	0.397948	1.46278	0.272049	0.785584	0.958946	k__Bacteria	p__Proteobacteria	c__Gammaproteobacteria	o__Oceanospirillales	f__Oceanospirillaceae	g__Balneatrix	NA
Otu10399	0.123011	0.85816	3.54196	0.242284	0.80856	0.958946	k__Bacteria	p__Proteobacteria	c__Alphaproteobacteria	o__SAR11_clade	NA	NA	NA
Otu798	0.0735297	-0.210286	3.5375	-0.0594448	0.952598	0.966967	k__Bacteria	p__Proteobacteria	c__Gammaproteobacteria	o__Oceanospirillales	f__MBAE14	NA	NA
Otu10153	0	NA	NA	NA	NA	NA	k__Bacteria	p__Bacteroidetes	c__Flavobacteriia	o__Flavobacteriales	f__Flavobacteriaceae	NA	NA
Otu862	1.89067	-3.84234	2.8983	-1.32572	0.184931	0.958946	k__Bacteria	p__Proteobacteria	c__Gammaproteobacteria	o__Vibrionales	f__Vibrionaceae	g__Enterovibrio	s__Photobacterium_sp._26III/A02/220
Otu874	0.0929187	0.200932	3.54123	0.0567408	0.954752	0.966967	k__Bacteria	p__Proteobacteria	c__Alphaproteobacteria	o__SAR11_clade	NA	NA	NA
Otu1339	4.2359	-3.64655	2.30646	-1.58102	0.113874	0.958946	k__Bacteria	p__Proteobacteria	c__Gammaproteobacteria	o__Thiotrichales	f__Piscirickettsiaceae	NA	NA
Otu590	0.394633	0.858148	3.54196	0.24228	0.808563	0.958946	k__Bacteria	NA	NA	NA	NA	NA	NA
Otu925	0.757316	0.482876	3.50645	0.13771	0.890469	0.966967	k__Bacteria	p__Bacteroidetes	c__Flavobacteriia	o__Flavobacteriales	f__Flavobacteriaceae	g__NS4_marine_group	NA
Otu1265	0.439326	-2.34518	3.49755	-0.670521	0.502525	0.958946	k__Bacteria	p__Proteobacteria	c__Alphaproteobacteria	o__Rhodobacterales	f__Rhodobacteraceae	NA	NA
Otu562	0	0	0	0	1	NA	k__Bacteria	p__Proteobacteria	c__Alphaproteobacteria	o__Rickettsiales	f__Rickettsiaceae	NA	NA
Otu604	0	NA	NA	NA	NA	NA	k__Bacteria	p__Bacteroidetes	NA	NA	NA	NA	NA
Otu996	1.29329	0.858136	3.54196	0.242277	0.808566	0.958946	k__Bacteria	p__Firmicutes	c__Clostridia	o__Clostridiales	f__Ruminococcaceae	g__Ruminococcus_2	NA
Otu712	0.0527192	0.858166	3.54196	0.242285	0.808559	0.958946	k__Bacteria	p__Chloroflexi	c__SAR202_clade	NA	NA	NA	NA
Otu641	7.42214	6.85525	1.93019	3.55159	0.000382905	0.0364015	k__Bacteria	p__Proteobacteria	c__Gammaproteobacteria	o__Oceanospirillales	f__Hahellaceae	g__Hahella	s__Hahella_sp._H94
Otu738	6.21569	-2.97775	3.48996	-0.853235	0.393529	0.958946	k__Bacteria	p__Firmicutes	c__Bacilli	o__Lactobacillales	f__Lactobacillaceae	g__Lactobacillus	NA
Otu600	3.16833	4.52381	2.63223	1.71863	0.0856826	0.958946	k__Bacteria	p__Bacteroidetes	NA	NA	NA	NA	NA
Otu1367	3.88701	-1.53371	1.58245	-0.969197	0.332447	0.958946	k__Bacteria	p__Proteobacteria	c__Gammaproteobacteria	o__Pseudomonadales	f__Pseudomonadaceae	g__Pseudomonas	NA
Otu895	0	NA	NA	NA	NA	NA	k__Bacteria	p__Proteobacteria	c__Alphaproteobacteria	o__Rickettsiales	f__SHWN-night2	NA	NA
Otu690	0.0151711	0.537584	3.54196	0.151776	0.879364	0.965348	k__Bacteria	p__Bacteroidetes	c__Flavobacteriia	o__Flavobacteriales	f__Flavobacteriaceae	g__Wenyingzhuangia	NA
Otu628	2.57631	-0.291847	1.77294	-0.164612	0.86925	0.965348	k__Bacteria	p__Actinobacteria	c__Actinobacteria	o__Propionibacteriales	f__Propionibacteriaceae	g__Propionibacterium	s__unidentified
Otu1491	0	0	0	0	1	NA	k__Bacteria	p__Bacteroidetes	c__Bacteroidia	o__Bacteroidales	f__Bacteroidaceae	g__Bacteroides	s__unidentified
Otu701	7.48307	-22.6103	3.47735	-6.50217	7.91688e-11	2.69166e-08	k__Bacteria	p__Bacteroidetes	c__Flavobacteriia	o__Flavobacteriales	f__Cryomorphaceae	g__NS10_marine_group	NA
Otu1213	0.210144	0.537569	3.54196	0.151771	0.879367	0.965348	k__Bacteria	p__Proteobacteria	c__Gammaproteobacteria	o__Oceanospirillales	f__Halomonadaceae	g__Halomonas	s__Halomonas_taeanensis
Otu608	0	NA	NA	NA	NA	NA	k__Bacteria	p__Planctomycetes	c__Phycisphaerae	o__Phycisphaerales	f__Phycisphaeraceae	g__Urania-1B-19_marine_sediment_group	NA
Otu185	0.0970428	0.77803	3.54196	0.219661	0.826136	0.965348	k__Bacteria	p__Bacteroidetes	c__Flavobacteriia	o__Flavobacteriales	f__Flavobacteriaceae	g__Polaribacter	NA
Otu831	0	NA	NA	NA	NA	NA	k__Bacteria	p__Bacteroidetes	c__Flavobacteriia	o__Flavobacteriales	f__Flavobacteriaceae	NA	NA
Otu693	4.98872	-1.39076	2.38308	-0.583597	0.559492	0.958946	k__Bacteria	p__Bacteroidetes	c__Flavobacteriia	o__Flavobacteriales	f__Flavobacteriaceae	g__Pseudofulvibacter	NA
Otu1015	1.66957	-4.25817	3.39084	-1.25579	0.209193	0.958946	k__Bacteria	p__Proteobacteria	c__Gammaproteobacteria	o__Cellvibrionales	f__Halieaceae	g__OM60[NOR5]_clade	NA
Otu1071	6.42007	0.239183	1.92629	0.124168	0.901182	0.966967	k__Bacteria	p__Proteobacteria	c__Alphaproteobacteria	o__Caulobacterales	f__Hyphomonadaceae	NA	NA
Otu948	0.296874	0.858151	3.54196	0.242281	0.808562	0.958946	k__Bacteria	p__Bacteroidetes	c__Cytophagia	o__Cytophagales	f__Flammeovirgaceae	g__Ekhidna	NA
Otu645	0.240835	2.26287	3.53493	0.640145	0.522078	0.958946	k__Bacteria	p__Gracilibacteria	NA	NA	NA	NA	NA
Otu1120	7.81551	-4.69738	2.08611	-2.25174	0.0243387	0.958946	k__Bacteria	p__Proteobacteria	c__Gammaproteobacteria	o__Vibrionales	f__Vibrionaceae	NA	NA
Otu1277	0.777919	-0.210331	3.5375	-0.0594575	0.952588	0.966967	k__Bacteria	p__Bacteroidetes	c__Flavobacteriia	o__Flavobacteriales	f__NS9_marine_group	NA	NA
Otu681	0	0	0	0	1	NA	k__Bacteria	p__Bacteroidetes	c__Cytophagia	o__Cytophagales	f__Flammeovirgaceae	NA	NA
Otu889	0.301654	0.537561	3.54196	0.151769	0.879369	0.965348	k__Bacteria	p__Proteobacteria	c__Gammaproteobacteria	o__KI89A_clade	NA	NA	NA
Otu656	0	NA	NA	NA	NA	NA	k__Bacteria	p__Bacteroidetes	c__Sphingobacteriia	o__Sphingobacteriales	f__Saprospiraceae	NA	NA
Otu773	0.213413	1.01993	3.54191	0.287959	0.773378	0.958946	k__Bacteria	p__Proteobacteria	c__Gammaproteobacteria	o__BD7-8_marine_group	NA	NA	NA
Otu1723	5.60342	2.52972	1.82026	1.38976	0.164602	0.958946	k__Bacteria	p__Proteobacteria	c__Alphaproteobacteria	o__Rickettsiales	f__Rickettsiales_Incertae_Sedis	g__Candidatus_Lariskella	NA
Otu1180	0	NA	NA	NA	NA	NA	k__Bacteria	NA	NA	NA	NA	NA	NA
Otu3306	0	0	0	0	1	NA	k__Bacteria	p__Proteobacteria	c__Alphaproteobacteria	NA	NA	NA	NA
Otu623	0	NA	NA	NA	NA	NA	k__Bacteria	p__Acidobacteria	c__Holophagae	o__Subgroup_10	f__CA002	NA	NA
Otu753	0	NA	NA	NA	NA	NA	k__Bacteria	p__Bacteroidetes	NA	NA	NA	NA	NA
Otu3450	0.456834	-2.36916	3.4972	-0.677445	0.498124	0.958946	k__Bacteria	p__Firmicutes	c__Clostridia	o__Clostridiales	f__Peptostreptococcaceae	NA	NA
Otu616	5.33272	6.3768	3.49593	1.82406	0.0681425	0.958946	k__Bacteria	p__Proteobacteria	NA	NA	NA	NA	NA
Otu678	0	NA	NA	NA	NA	NA	k__Bacteria	p__Bacteroidetes	c__Sphingobacteriia	o__Sphingobacteriales	f__Saprospiraceae	NA	NA
Otu1776	0.799569	2.36363	3.53345	0.66893	0.50354	0.958946	k__Bacteria	p__Proteobacteria	c__Alphaproteobacteria	o__Rhodospirillales	f__Rhodospirillaceae	NA	NA
Otu629	6.13451	6.57543	1.99134	3.30202	0.000959912	0.0746637	k__Bacteria	p__Actinobacteria	c__Actinobacteria	o__Corynebacteriales	f__Dietziaceae	g__Dietzia	NA
Otu2112	0.511053	-2.53659	3.49489	-0.725798	0.467963	0.958946	k__Bacteria	p__Proteobacteria	c__Deltaproteobacteria	o__SAR324_clade[Marine_group_B]	NA	NA	NA
Otu3848	0	0	0	0	1	NA	k__Bacteria	p__Proteobacteria	c__Alphaproteobacteria	o__Rhodobacterales	f__Rhodobacteraceae	NA	NA
Otu1375	0	0	0	0	1	NA	k__Bacteria	p__Proteobacteria	c__AEGEAN-245	NA	NA	NA	NA
Otu779	4.64557	-5.70346	2.39594	-2.38047	0.0172905	0.778619	k__Bacteria	p__Proteobacteria	c__Alphaproteobacteria	o__Rhodobacterales	f__Rhodobacteraceae	NA	NA
Otu877	0.491872	-0.579315	3.50302	-0.165376	0.868648	0.965348	k__Bacteria	p__Proteobacteria	c__Alphaproteobacteria	o__Rhodospirillales	f__Rhodospirillaceae	g__AEGEAN-169_marine_group	NA
Otu666	0	NA	NA	NA	NA	NA	k__Bacteria	p__Proteobacteria	c__AEGEAN-245	NA	NA	NA	NA
Otu702	0	0	0	0	1	NA	k__Bacteria	p__Chlamydiae	c__Chlamydiae	o__Chlamydiales	f__Simkaniaceae	NA	NA
Otu739	5.01774	6.11152	2.27171	2.69027	0.00713939	0.407231	k__Bacteria	p__Proteobacteria	c__Alphaproteobacteria	o__Rhodobacterales	f__Rhodobacteraceae	NA	NA
Otu864	3.80551	3.14003	2.2096	1.42108	0.155292	0.958946	k__Bacteria	p__Proteobacteria	c__Gammaproteobacteria	o__Oceanospirillales	f__Alcanivoracaceae	g__Alcanivorax	NA
Otu2652	0	0	0	0	1	NA	k__Bacteria	p__Firmicutes	c__Clostridia	o__Clostridiales	f__Peptostreptococcaceae	g__Peptoclostridium	NA
Otu811	0.301381	-1.16145	3.51711	-0.330227	0.741228	0.958946	k__Bacteria	p__Proteobacteria	c__Gammaproteobacteria	o__Oceanospirillales	f__SAR86_clade	NA	NA
Otu661	0.0303422	0.248713	3.54145	0.0702292	0.944011	0.966967	k__Bacteria	p__Proteobacteria	c__Gammaproteobacteria	o__Oceanospirillales	f__Hahellaceae	g__Endozoicomonas	NA
Otu1113	1.16411	-0.266011	2.64286	-0.100652	0.919826	0.966967	k__Archaea	p__Thaumarchaeota	c__Marine_Group_I	o__Unknown_Order	f__Unknown_Family	g__Candidatus_Nitrosopumilus	NA
Otu772	0.478941	1.34049	3.54191	0.378466	0.705084	0.958946	k__Bacteria	p__Proteobacteria	c__Gammaproteobacteria	o__Thiotrichales	f__Thiotrichales_Incertae_Sedis	NA	NA
Otu1018	0.0905597	0.200932	3.54123	0.0567408	0.954752	0.966967	k__Bacteria	p__Bacteroidetes	c__Cytophagia	o__Cytophagales	f__Flammeovirgaceae	g__Ekhidna	NA
Otu719	4.81565	-5.60769	2.42013	-2.3171	0.0204984	0.88578	k__Bacteria	p__Proteobacteria	c__Deltaproteobacteria	o__Oligoflexales	f__Oligoflexaceae	NA	NA
Otu1005	5.98916	-4.41203	2.71517	-1.62495	0.104172	0.958946	k__Bacteria	p__Proteobacteria	c__Gammaproteobacteria	o__Alteromonadales	f__Alteromonadaceae	NA	NA
Otu655	0	NA	NA	NA	NA	NA	k__Bacteria	p__Proteobacteria	c__Gammaproteobacteria	o__Cellvibrionales	f__Cellvibrionaceae	NA	NA
Otu796	0	NA	NA	NA	NA	NA	k__Bacteria	p__Actinobacteria	c__Acidimicrobiia	o__Acidimicrobiales	f__Acidimicrobiaceae	NA	NA
Otu694	0.878588	-2.36917	3.4972	-0.677449	0.498121	0.958946	k__Bacteria	p__Proteobacteria	c__Deltaproteobacteria	o__Myxococcales	f__Nannocystaceae	NA	NA
Otu905	0	0	0	0	1	NA	k__Bacteria	p__Proteobacteria	c__Gammaproteobacteria	o__Alteromonadales	f__Colwelliaceae	g__Colwellia	NA
Otu2907	3.48521	4.39623	3.34324	1.31496	0.188523	0.958946	k__Bacteria	p__Bacteroidetes	c__Bacteroidia	o__Bacteroidales	f__Prevotellaceae	g__Prevotella_9	NA
Otu786	2.39965	-1.02813	2.77243	-0.37084	0.710756	0.958946	k__Bacteria	p__Proteobacteria	c__Alphaproteobacteria	o__Rhizobiales	f__Rhodobiaceae	g__Rhodobium	NA
Otu688	0.0209555	0.858171	3.54196	0.242287	0.808558	0.958946	k__Bacteria	p__Proteobacteria	NA	NA	NA	NA	NA
Otu710	1.70117	-2.77415	3.49205	-0.79442	0.426951	0.958946	k__Bacteria	p__Proteobacteria	c__Gammaproteobacteria	o__Oceanospirillales	f__Oceanospirillaceae	g__Oceaniserpentilla	s__gamma_proteobacterium_Yb010
Otu873	3.85786	5.91614	2.45843	2.40647	0.0161074	0.752609	k__Bacteria	p__Proteobacteria	c__Alphaproteobacteria	o__Rickettsiales	f__SAR116_clade	NA	NA
Otu923	1.499	-1.90604	3.50512	-0.543789	0.586587	0.958946	k__Bacteria	p__Proteobacteria	c__Gammaproteobacteria	o__Xanthomonadales	NA	NA	NA
Otu922	0	NA	NA	NA	NA	NA	k__Bacteria	p__Bacteroidetes	NA	NA	NA	NA	NA
Otu1414	5.35154	-4.6932	2.28513	-2.0538	0.039995	0.958946	k__Bacteria	p__Verrucomicrobia	c__Opitutae	o__Puniceicoccales	f__Puniceicoccaceae	g__Coraliomargarita	NA
Otu2146	1.07223	0.548693	3.49731	0.15689	0.875331	0.965348	k__Bacteria	p__Proteobacteria	c__Deltaproteobacteria	o__Myxococcales	f__Nannocystaceae	NA	NA
Otu747	0	NA	NA	NA	NA	NA	k__Bacteria	p__Proteobacteria	c__Gammaproteobacteria	o__Oceanospirillales	f__OM182_clade	NA	NA
Otu1126	3.52848	0.277781	2.71438	0.102337	0.918489	0.966967	k__Bacteria	p__Proteobacteria	c__Gammaproteobacteria	o__Legionellales	f__Coxiellaceae	g__Coxiella	NA
Otu674	0	NA	NA	NA	NA	NA	k__Bacteria	p__Proteobacteria	c__Gammaproteobacteria	o__Thiotrichales	f__Gven-D09	NA	NA
Otu11	0	NA	NA	NA	NA	NA	k__Bacteria	p__Proteobacteria	c__Alphaproteobacteria	o__SAR11_clade	f__Surface_1	NA	NA
Otu1290	0.614313	0.858143	3.54196	0.242279	0.808564	0.958946	k__Bacteria	p__Proteobacteria	c__Gammaproteobacteria	o__Xanthomonadales	NA	NA	NA
Otu4065	0	NA	NA	NA	NA	NA	k__Bacteria	p__Proteobacteria	c__Alphaproteobacteria	o__Rhodospirillales	f__Rhodospirillaceae	g__AEGEAN-169_marine_group	NA
Otu684	0	NA	NA	NA	NA	NA	k__Bacteria	p__Proteobacteria	c__Gammaproteobacteria	o__Cellvibrionales	NA	NA	NA
Otu2902	4.2795	-5.61429	2.66974	-2.10293	0.0354715	0.958946	k__Bacteria	p__Bacteroidetes	c__Flavobacteriia	o__Flavobacteriales	f__Flavobacteriaceae	g__Wenyingzhuangia	NA
Otu720	1.59573	-2.38718	3.17068	-0.752893	0.451514	0.958946	k__Bacteria	p__Planctomycetes	c__OM190	NA	NA	NA	NA
Otu1637	2.21087	-2.59501	2.45266	-1.05804	0.290037	0.958946	k__Bacteria	p__Proteobacteria	c__Deltaproteobacteria	o__Desulfobacterales	f__Desulfobacteraceae	g__Sva0081_sediment_group	NA
Otu997	0.873859	-0.23081	3.48138	-0.0662983	0.94714	0.966967	k__Bacteria	p__Bacteroidetes	c__Flavobacteriia	o__Flavobacteriales	f__Flavobacteriaceae	NA	NA
Otu1067	0	0	0	0	1	NA	k__Bacteria	p__Marinimicrobia_[SAR406_clade]	NA	NA	NA	NA	NA
Otu704	5.94006	-3.63244	2.28215	-1.59168	0.111458	0.958946	k__Bacteria	p__Proteobacteria	c__Alphaproteobacteria	o__Rickettsiales	f__Rickettsiaceae	NA	NA
Otu833	0	NA	NA	NA	NA	NA	k__Bacteria	p__Proteobacteria	c__Gammaproteobacteria	NA	NA	NA	NA
Otu733	0.471044	-2.42452	3.49641	-0.693433	0.488038	0.958946	k__Bacteria	p__Proteobacteria	c__Gammaproteobacteria	NA	NA	NA	NA
Otu957	0.7366	3.42987	3.51725	0.975156	0.329483	0.958946	k__Bacteria	p__Proteobacteria	c__Alphaproteobacteria	o__Rickettsiales	f__SAR116_clade	NA	NA
Otu1158	0	NA	NA	NA	NA	NA	k__Bacteria	p__Marinimicrobia_[SAR406_clade]	c__marine_metagenome	NA	NA	NA	NA
Otu1697	0.55867	2.77708	3.52222	0.788444	0.430437	0.958946	k__Bacteria	p__Proteobacteria	c__Alphaproteobacteria	o__Rhodobacterales	f__Rhodobacteraceae	NA	NA
Otu1370	3.35557	-1.02785	2.69172	-0.381855	0.702569	0.958946	k__Bacteria	p__Bacteroidetes	c__Cytophagia	o__Cytophagales	f__Flammeovirgaceae	g__Fabibacter	NA
Otu697	0	NA	NA	NA	NA	NA	k__Bacteria	p__Bacteroidetes	NA	NA	NA	NA	NA
Otu8374	0.500461	-1.34685	3.1588	-0.426382	0.669829	0.958946	k__Bacteria	p__Bacteroidetes	c__Flavobacteriia	o__Flavobacteriales	f__Flavobacteriaceae	g__Tenacibaculum	NA
Otu1035	1.81059	-4.09914	3.48247	-1.17708	0.239163	0.958946	k__Bacteria	p__Proteobacteria	c__Gammaproteobacteria	o__Oceanospirillales	f__Hahellaceae	g__Endozoicomonas	NA
Otu1029	0	NA	NA	NA	NA	NA	k__Bacteria	p__Proteobacteria	c__Betaproteobacteria	o__Methylophilales	f__Methylophilaceae	g__OM43_clade	NA
Otu685	5.48341	6.30175	2.12037	2.972	0.00295866	0.197768	k__Bacteria	p__Proteobacteria	c__Gammaproteobacteria	o__Thiotrichales	f__Thiotrichales_Incertae_Sedis	g__Caedibacter	NA
Otu879	5.40864	-2.83543	2.20597	-1.28534	0.198672	0.958946	k__Bacteria	p__Proteobacteria	c__Gammaproteobacteria	o__Alteromonadales	f__Shewanellaceae	g__Shewanella	NA
Otu3234	0.134022	1.34052	3.54191	0.378473	0.705079	0.958946	k__Bacteria	p__Bacteroidetes	c__Flavobacteriia	o__Flavobacteriales	f__Flavobacteriaceae	g__NS5_marine_group	NA
Otu668	0	NA	NA	NA	NA	NA	k__Bacteria	p__Proteobacteria	c__Alphaproteobacteria	o__Rickettsiales	f__LWSR-14	NA	NA
Otu2107	0.133797	1.80367	3.53977	0.509546	0.610369	0.958946	k__Bacteria	p__Actinobacteria	c__Actinobacteria	o__Micrococcales	f__Microbacteriaceae	NA	NA
Otu1226	0.567287	0.858144	3.54196	0.242279	0.808564	0.958946	k__Bacteria	p__Proteobacteria	c__Betaproteobacteria	o__Burkholderiales	f__Alcaligenaceae	g__MWH-UniP1_aquatic_group	NA
Otu1801	0	NA	NA	NA	NA	NA	k__Bacteria	p__Actinobacteria	c__Acidimicrobiia	o__Acidimicrobiales	f__Sva0996_marine_group	NA	NA
Otu1020	4.88331	6.25084	2.91156	2.1469	0.0318011	0.958946	k__Bacteria	p__Verrucomicrobia	c__Verrucomicrobiae	o__Verrucomicrobiales	f__Rubritaleaceae	g__Rubritalea	NA
Otu672	1.11064	0.858137	3.54196	0.242277	0.808565	0.958946	k__Bacteria	p__Proteobacteria	c__Gammaproteobacteria	NA	NA	NA	NA
Otu771	5.30987	6.37193	2.861	2.22717	0.0259362	0.958946	k__Bacteria	p__Proteobacteria	c__Deltaproteobacteria	o__Bdellovibrionales	f__Bacteriovoracaceae	g__Halobacteriovorax	NA
Otu1446	0.543234	2.36293	3.53346	0.668729	0.503668	0.958946	k__Bacteria	p__Proteobacteria	c__Alphaproteobacteria	o__Rickettsiales	f__SAR116_clade	NA	NA
Otu794	0.908574	3.8403	3.51152	1.09363	0.274119	0.958946	k__Bacteria	p__Proteobacteria	c__Gammaproteobacteria	o__Alteromonadales	f__Colwelliaceae	g__Thalassotalea	NA
Otu942	0	NA	NA	NA	NA	NA	k__Bacteria	p__Proteobacteria	c__Alphaproteobacteria	o__Rhodospirillales	f__Rhodospirillaceae	NA	NA
Otu1043	1.08777	-3.27073	3.48741	-0.937869	0.348312	0.958946	k__Bacteria	p__Proteobacteria	c__Gammaproteobacteria	o__Alteromonadales	f__Colwelliaceae	NA	NA
Otu716	4.11263	-5.55907	2.69401	-2.06349	0.0390663	0.958946	k__Bacteria	p__Proteobacteria	c__Gammaproteobacteria	NA	NA	NA	NA
Otu3827	0.456834	2.91377	3.52514	0.826567	0.408482	0.958946	k__Bacteria	p__Firmicutes	c__Clostridia	o__Clostridiales	NA	NA	NA
Otu15714	0	NA	NA	NA	NA	NA	k__Bacteria	p__Proteobacteria	c__Alphaproteobacteria	o__Rickettsiales	f__SAR116_clade	NA	NA
Otu711	0	0	0	0	1	NA	k__Bacteria	p__Proteobacteria	c__Gammaproteobacteria	NA	NA	NA	NA
Otu2194	0	0	0	0	1	NA	k__Bacteria	p__Proteobacteria	c__Alphaproteobacteria	o__SAR11_clade	f__Deep_1	NA	NA
Otu836	4.98239	2.61743	2.19312	1.19347	0.232684	0.958946	k__Bacteria	p__Proteobacteria	c__Gammaproteobacteria	o__Oceanospirillales	f__Oceanospirillaceae	g__Balneatrix	NA
Otu914	0	NA	NA	NA	NA	NA	k__Bacteria	p__Gracilibacteria	NA	NA	NA	NA	NA
Otu1701	0.207961	0.537569	3.54196	0.151771	0.879367	0.965348	k__Bacteria	p__Proteobacteria	c__Alphaproteobacteria	o__SB1-18	NA	NA	NA
Otu752	0.665521	1.09859	3.54196	0.310164	0.756436	0.958946	k__Bacteria	p__Proteobacteria	c__Gammaproteobacteria	o__Alteromonadales	f__Colwelliaceae	g__Thalassotalea	s__Thalassomonas_sp._Za6a-17
Otu797	4.27948	0.85817	2.22731	0.385294	0.700019	0.958946	k__Bacteria	p__Proteobacteria	c__Deltaproteobacteria	o__Desulfuromonadales	f__GR-WP33-58	NA	NA
Otu1075	1.42278	0.465217	3.16374	0.147047	0.883095	0.966967	k__Bacteria	p__Proteobacteria	c__Alphaproteobacteria	o__Rickettsiales	f__SAR116_clade	NA	NA
Otu799	0	NA	NA	NA	NA	NA	k__Bacteria	p__Bacteroidetes	c__Cytophagia	o__Cytophagales	f__Flammeovirgaceae	g__Fulvivirga	NA
Otu1252	4.66871	-0.542059	1.27056	-0.42663	0.669649	0.958946	k__Bacteria	p__Proteobacteria	c__Alphaproteobacteria	o__Rickettsiales	f__Rickettsiaceae	NA	NA
Otu757	0	0	0	0	1	NA	k__Bacteria	p__Proteobacteria	c__Deltaproteobacteria	o__Bdellovibrionales	f__Bdellovibrionaceae	g__OM27_clade	NA
Otu1833	2.91562	-4.81692	3.47996	-1.38419	0.166301	0.958946	k__Bacteria	p__Bacteroidetes	c__Cytophagia	o__Cytophagales	NA	NA	NA
Otu1448	1.37941	-0.671482	3.06837	-0.21884	0.826775	0.965348	k__Bacteria	p__Bacteroidetes	c__Flavobacteriia	o__Flavobacteriales	f__Flavobacteriaceae	g__Lutimonas	NA
Otu740	0	0	0	0	1	NA	k__Bacteria	NA	NA	NA	NA	NA	NA
Otu1207	0.464594	-2.39785	3.49678	-0.68573	0.492883	0.958946	k__Bacteria	p__Proteobacteria	c__Alphaproteobacteria	o__Rhodospirillales	f__Rhodospirillaceae	NA	NA
[truncated: 10,795 more rows]

## Sheet: C) As - Portofino vs Bordighera
Differential abundance of bacteria associated with A. subpinnata - comparison between microbiota in samples collected near Portofino and near Bordighera
[truncated: 11,573 more rows]

[truncated: 2 more sheets: D) A. subpinnata - Nov vs May, E) E. cavolini - Nov vs May]
