# Supplementary material for: Local Conditions Influence the Prokaryotic Communities Associated With the Mesophotic Black Coral Antipathella subpinnata
Source: Front Microbiol. 2020 Oct 6;11:537813. doi: 10.3389/fmicb.2020.537813 (PMC7573217; doi:10.3389/fmicb.2020.537813)
Supplement: Supplementary file 1 [file Data_Sheet_1.ZIP › Suppl File S6 - Overlap in differentially abundant OTUs in Antipathella and seawater.xlsx]

## Sheet: Overlap DA OTUs May - Nov
Antipathella subpinnata at Portofino in May 2017 and November 2016
Differential abundant OTUs in A. subpinnata (red)	129
Differential abundant OTUs in seawater (black)	346
Overlap in differential abundant OTUs	32
	baseMean	log2FoldChange	lfcSE	stat	pvalue	padj	Kingdom	Phylum	Class	Order	Family	Genus	Species
Otu1000	3.33333	3.16992	1.45539	2.17805	0.0294021	0.0616497	k__Bacteria	p__Proteobacteria	c__Deltaproteobacteria	o__Desulfuromonadales	f__GR-WP33-58	NA	NA
Otu1000	3.65035	5.3723	2.27235	2.36421	0.0180688	0.0958368	k__Bacteria	p__Proteobacteria	c__Deltaproteobacteria	o__Desulfuromonadales	f__GR-WP33-58	NA	NA
Otu104	125.833	4.8679	0.327504	14.8636	5.67725e-50	9.22553e-48	k__Bacteria	p__Proteobacteria	c__Deltaproteobacteria	o__Sh765B-TzT-29	NA	NA	NA
Otu104	12.1092	7.10692	1.80701	3.93296	8.39e-05	0.0013568	k__Bacteria	p__Proteobacteria	c__Deltaproteobacteria	o__Sh765B-TzT-29	NA	NA	NA
Otu105	38.8333	-5.51096	0.687559	-8.01525	1.09915e-15	2.46361e-14	k__Bacteria	p__Planctomycetes	c__Planctomycetacia	o__Planctomycetales	f__Planctomycetaceae	g__Blastopirellula	NA
Otu105	54.8433	-6.23868	1.28179	-4.86716	1.13e-06	3.26e-05	k__Bacteria	p__Planctomycetes	c__Planctomycetacia	o__Planctomycetales	f__Planctomycetaceae	g__Blastopirellula	NA
Otu1188	1.66667	4.17964	2.13484	1.95783	0.0502503	0.0944009	k__Bacteria	p__Planctomycetes	c__Phycisphaerae	o__Phycisphaerales	f__Phycisphaeraceae	g__CL500-3	NA
Otu1188	20.4343	3.6709	1.31775	2.78574	0.00534057	0.0365031	k__Bacteria	p__Planctomycetes	c__Phycisphaerae	o__Phycisphaerales	f__Phycisphaeraceae	g__CL500-3	NA
Otu131	79.1667	-3.18688	0.271417	-11.7416	7.79751e-32	4.60762e-30	k__Bacteria	p__Proteobacteria	c__Gammaproteobacteria	o__Oceanospirillales	f__SAR86_clade	NA	NA
Otu131	10.0984	-6.47899	1.94084	-3.33824	0.00084311	0.00834301	k__Bacteria	p__Proteobacteria	c__Gammaproteobacteria	o__Oceanospirillales	f__SAR86_clade	NA	NA
Otu171	57.1667	-2.72732	0.310801	-8.77513	1.70709e-18	4.43842e-17	k__Bacteria	p__Verrucomicrobia	c__Verrucomicrobiae	o__Verrucomicrobiales	f__Verrucomicrobiaceae	g__Roseibacillus	NA
Otu171	22.8927	-3.41957	1.41746	-2.41247	0.015845	0.0861086	k__Bacteria	p__Verrucomicrobia	c__Verrucomicrobiae	o__Verrucomicrobiales	f__Verrucomicrobiaceae	g__Roseibacillus	NA
Otu188	21.8333	-3.30985	0.519769	-6.36793	1.91593e-10	2.54154e-09	k__Bacteria	p__Bacteroidetes	c__Flavobacteriia	o__Flavobacteriales	f__Cryomorphaceae	g__Owenweeksia	NA
Otu188	29.7502	-3.22664	1.28426	-2.51244	0.01199	0.0709766	k__Bacteria	p__Bacteroidetes	c__Flavobacteriia	o__Flavobacteriales	f__Cryomorphaceae	g__Owenweeksia	NA
Otu200	23	-3.8413	0.566198	-6.78438	1.16585e-11	1.72227e-10	k__Bacteria	p__Bacteroidetes	c__Flavobacteriia	o__Flavobacteriales	f__NS9_marine_group	NA	NA
Otu200	15.8161	-7.12681	1.58516	-4.49594	6.93e-06	0.000164004	k__Bacteria	p__Bacteroidetes	c__Flavobacteriia	o__Flavobacteriales	f__NS9_marine_group	NA	NA
Otu232	58.6667	2.8452	0.297105	9.5764	1.00491e-21	3.11043e-20	k__Bacteria	p__Proteobacteria	c__Gammaproteobacteria	o__Oceanospirillales	f__SAR86_clade	NA	NA
Otu232	8.08612	6.52391	2.05744	3.17089	0.00151971	0.0134342	k__Bacteria	p__Proteobacteria	c__Gammaproteobacteria	o__Oceanospirillales	f__SAR86_clade	NA	NA
Otu245	10.3333	1.17834	0.569373	2.06953	0.0384961	0.0751425	k__Bacteria	p__Proteobacteria	c__Deltaproteobacteria	o__Bdellovibrionales	f__Bdellovibrionaceae	g__OM27_clade	NA
Otu245	28.1033	3.78589	1.4302	2.64711	0.00811841	0.0506461	k__Bacteria	p__Proteobacteria	c__Deltaproteobacteria	o__Bdellovibrionales	f__Bdellovibrionaceae	g__OM27_clade	NA
Otu256	14.1667	2.46948	0.563661	4.38115	1.18054e-05	6.18833e-05	k__Bacteria	p__Planctomycetes	c__Pla3_lineage	NA	NA	NA	NA
Otu256	42.8984	2.21429	0.913611	2.42367	0.0153644	0.0847077	k__Bacteria	p__Planctomycetes	c__Pla3_lineage	NA	NA	NA	NA
Otu33	30.5	-2.94753	0.408601	-7.21372	5.4443e-13	8.84699e-12	k__Bacteria	p__Bacteroidetes	c__Flavobacteriia	o__Flavobacteriales	f__Flavobacteriaceae	g__Tenacibaculum	NA
Otu33	39.4286	6.68092	1.58228	4.22233	2.42e-05	0.000475752	k__Bacteria	p__Bacteroidetes	c__Flavobacteriia	o__Flavobacteriales	f__Flavobacteriaceae	g__Tenacibaculum	NA
Otu373	28.5	1.35755	0.355163	3.82234	0.000132194	0.000576684	k__Bacteria	p__Bacteroidetes	c__Flavobacteriia	o__Flavobacteriales	f__Cryomorphaceae	g__Owenweeksia	NA
Otu373	6.43984	6.19721	2.1416	2.89372	0.00380704	0.0275777	k__Bacteria	p__Bacteroidetes	c__Flavobacteriia	o__Flavobacteriales	f__Cryomorphaceae	g__Owenweeksia	NA
Otu382	25	2.32193	0.405871	5.72085	1.05994e-08	1.0765e-07	k__Bacteria	p__Verrucomicrobia	c__Opitutae	o__Puniceicoccales	f__Puniceicoccaceae	g__Pelagicoccus	NA
Otu382	18.5405	5.36206	1.51672	3.53529	0.000407326	0.00473785	k__Bacteria	p__Verrucomicrobia	c__Opitutae	o__Puniceicoccales	f__Puniceicoccaceae	g__Pelagicoccus	NA
Otu385	14.5	5.40938	1.09979	4.91857	8.71772e-07	5.80991e-06	k__Bacteria	p__Verrucomicrobia	NA	NA	NA	NA	NA
Otu385	19.8294	7.81944	1.28975	6.06275	1.34e-09	8.07e-08	k__Bacteria	p__Verrucomicrobia	NA	NA	NA	NA	NA
Otu41	15.8333	-1.33258	0.449707	-2.96321	0.0030445	0.0090362	k__Bacteria	p__Bacteroidetes	c__Flavobacteriia	o__Flavobacteriales	f__Flavobacteriaceae	NA	NA
Otu41	6.51236	5.84603	2.16082	2.70547	0.00682072	0.0447736	k__Bacteria	p__Bacteroidetes	c__Flavobacteriia	o__Flavobacteriales	f__Flavobacteriaceae	NA	NA
Otu484	2.33333	-4.66507	1.84032	-2.53492	0.0112472	0.0267791	k__Bacteria	p__Planctomycetes	c__Planctomycetacia	o__Planctomycetales	f__Planctomycetaceae	g__Rhodopirellula	NA
Otu484	14.9355	-7.33569	1.88071	-3.9005	9.6e-05	0.001495	k__Bacteria	p__Planctomycetes	c__Planctomycetacia	o__Planctomycetales	f__Planctomycetaceae	g__Rhodopirellula	NA
Otu515	2.83333	4.94518	1.71262	2.8875	0.00388319	0.0111685	k__Bacteria	p__Proteobacteria	c__Gammaproteobacteria	o__Chromatiales	f__Chromatiaceae	g__Nitrosococcus	NA
Otu515	15.1461	7.42921	2.03778	3.64573	0.000266636	0.00333658	k__Bacteria	p__Proteobacteria	c__Gammaproteobacteria	o__Chromatiales	f__Chromatiaceae	g__Nitrosococcus	NA
Otu530	10.3333	2.55799	0.663887	3.85306	0.000116653	0.000515811	k__Bacteria	p__Bacteroidetes	c__Flavobacteriia	o__Flavobacteriales	f__Flavobacteriaceae	NA	NA
Otu530	17.4386	6.89974	1.59557	4.32432	1.53e-05	0.000327234	k__Bacteria	p__Bacteroidetes	c__Flavobacteriia	o__Flavobacteriales	f__Flavobacteriaceae	NA	NA
Otu556	58.1667	-4.37938	0.421377	-10.393	2.66808e-25	1.02015e-23	k__Bacteria	p__Proteobacteria	c__Gammaproteobacteria	o__Xanthomonadales	f__JTB255_marine_benthic_group	NA	NA
Otu556	7.35453	-6.31682	2.57148	-2.45649	0.01403	0.0795034	k__Bacteria	p__Proteobacteria	c__Gammaproteobacteria	o__Xanthomonadales	f__JTB255_marine_benthic_group	NA	NA
Otu568	32.3333	4.20163	0.52819	7.95478	1.79452e-15	3.64512e-14	k__Bacteria	p__Marinimicrobia_[SAR406_clade]	NA	NA	NA	NA	NA
Otu568	6.35862	6.18109	1.80735	3.41998	0.000626247	0.00666764	k__Bacteria	p__Marinimicrobia_[SAR406_clade]	NA	NA	NA	NA	NA
Otu570	9.16667	1.8413	0.652932	2.82005	0.00480165	0.0134529	k__Bacteria	p__Bacteroidetes	c__Flavobacteriia	o__Flavobacteriales	f__NS9_marine_group	NA	NA
Otu570	24.4894	8.12269	1.81951	4.46422	8.04e-06	0.00018372	k__Bacteria	p__Bacteroidetes	c__Flavobacteriia	o__Flavobacteriales	f__NS9_marine_group	NA	NA
Otu608	2.83333	4.94518	1.77675	2.78327	0.00538138	0.0148847	k__Bacteria	p__Planctomycetes	c__Phycisphaerae	o__Phycisphaerales	f__Phycisphaeraceae	g__Urania-1B-19_marine_sediment_group	NA
Otu608	11.2533	6.99692	1.43346	4.88116	1.05e-06	3.18e-05	k__Bacteria	p__Planctomycetes	c__Phycisphaerae	o__Phycisphaerales	f__Phycisphaeraceae	g__Urania-1B-19_marine_sediment_group	NA
Otu666	4.66667	5.66507	1.48038	3.82677	0.000129837	0.000570229	k__Bacteria	p__Proteobacteria	c__AEGEAN-245	NA	NA	NA	NA
Otu666	9.92342	6.81861	2.0268	3.36422	0.000767606	0.00771095	k__Bacteria	p__Proteobacteria	c__AEGEAN-245	NA	NA	NA	NA
Otu765	3.66667	5.31715	1.56195	3.40417	0.000663647	0.00246497	k__Bacteria	p__Proteobacteria	c__Alphaproteobacteria	o__Rickettsiales	f__SHWN-night2	NA	NA
Otu765	6.78039	6.27707	2.08144	3.01574	0.00256355	0.0204775	k__Bacteria	p__Proteobacteria	c__Alphaproteobacteria	o__Rickettsiales	f__SHWN-night2	NA	NA
Otu797	2.16667	-4.55815	1.92059	-2.37331	0.0176296	0.0397889	k__Bacteria	p__Proteobacteria	c__Deltaproteobacteria	o__Desulfuromonadales	f__GR-WP33-58	NA	NA
Otu797	8.78609	-6.56868	1.76114	-3.72979	0.000191639	0.00264701	k__Bacteria	p__Proteobacteria	c__Deltaproteobacteria	o__Desulfuromonadales	f__GR-WP33-58	NA	NA
Otu820	11	-3.6088	1.32473	-2.72418	0.00644605	0.0171719	k__Bacteria	p__Proteobacteria	c__Gammaproteobacteria	o__Oceanospirillales	f__Halomonadaceae	g__Halomonas	NA
Otu820	26.6362	4.84458	1.21645	3.98255	6.82e-05	0.00113007	k__Bacteria	p__Proteobacteria	c__Gammaproteobacteria	o__Oceanospirillales	f__Halomonadaceae	g__Halomonas	NA
Otu88	62.5	-2.66742	0.275573	-9.67956	3.683e-22	1.19697e-20	k__Bacteria	p__Proteobacteria	c__Gammaproteobacteria	o__Salinisphaerales	f__Salinisphaeraceae	g__ZD0417_marine_group	NA
Otu88	8.4455	-6.51706	2.08764	-3.12173	0.0017979	0.0152821	k__Bacteria	p__Proteobacteria	c__Gammaproteobacteria	o__Salinisphaerales	f__Salinisphaeraceae	g__ZD0417_marine_group	NA
Otu927	12.6667	7.10565	1.24839	5.69183	1.25684e-08	1.21932e-07	k__Bacteria	p__Bacteroidetes	c__Flavobacteriia	o__Flavobacteriales	f__NS9_marine_group	NA	NA
Otu927	12.4464	7.14663	1.69114	4.22594	2.38e-05	0.000475752	k__Bacteria	p__Bacteroidetes	c__Flavobacteriia	o__Flavobacteriales	f__NS9_marine_group	NA	NA
Otu932	5.33333	-4.85012	1.39833	-3.46851	0.000523352	0.00201289	k__Bacteria	p__Bacteroidetes	c__Flavobacteriia	o__Flavobacteriales	f__NS7_marine_group	NA	NA
Otu932	6.52546	-6.14185	2.20384	-2.78689	0.00532165	0.0365031	k__Bacteria	p__Bacteroidetes	c__Flavobacteriia	o__Flavobacteriales	f__NS7_marine_group	NA	NA
Otu9455	29.6667	4.6105	0.60789	7.58443	3.33955e-14	5.86678e-13	k__Bacteria	p__Bacteroidetes	c__Flavobacteriia	o__Flavobacteriales	f__Flavobacteriaceae	g__NS2b_marine_group	NA
Otu9455	10.9325	6.95813	1.82523	3.8122	0.000137736	0.00207543	k__Bacteria	p__Bacteroidetes	c__Flavobacteriia	o__Flavobacteriales	f__Flavobacteriaceae	g__NS2b_marine_group	NA
Otu955	19	3.37851	0.588207	5.74374	9.26059e-09	9.55457e-08	k__Bacteria	p__Bacteroidetes	c__Flavobacteriia	o__Flavobacteriales	f__NS9_marine_group	NA	NA
Otu955	14.5171	7.36777	1.79463	4.10546	4.04e-05	0.000743132	k__Bacteria	p__Bacteroidetes	c__Flavobacteriia	o__Flavobacteriales	f__NS9_marine_group	NA	NA

## Sheet: Overlap DA OTUs Port - Bordi
Antipathella subpinnata at Portofino - Bordighera
Differential abundant OTUs in A. subpinnata (red)	50
Differential abundant OTUs in seawater (black)	231
Overlap in differential abundant OTUs	9
	baseMean	log2FoldChange	lfcSE	stat	pvalue	padj	Kingdom	Phylum	Class	Order	Family	Genus	Species
Otu100	480.584	-4.46481	0.759311	-5.88007	4.10088e-09	7.19411e-08	k__Bacteria	p__Cyanobacteria	c__Cyanobacteria	o__SubsectionI	f__FamilyI	NA	NA
Otu100	164.836	-3.02988	0.708631	-4.27568	1.90551e-05	0.00284286	k__Bacteria	p__Cyanobacteria	c__Cyanobacteria	o__SubsectionI	f__FamilyI	NA	NA
Otu118	2.12269	-4.66507	1.83112	-2.54766	0.0108448	0.0374084	k__Bacteria	p__Bacteroidetes	c__Flavobacteriia	o__Flavobacteriales	f__Flavobacteriaceae	NA	NA
Otu118	59.3472	-10.6541	2.08776	-5.10313	3.3408e-07	6.80568e-05	k__Bacteria	p__Bacteroidetes	c__Flavobacteriia	o__Flavobacteriales	f__Flavobacteriaceae	NA	NA
Otu17	81.0553	-1.91983	0.216006	-8.88786	6.22994e-19	3.18765e-17	k__Bacteria	p__Verrucomicrobia	c__Opitutae	o__Puniceicoccales	f__Puniceicoccaceae	g__marine_group	NA
Otu17	160.417	-4.34591	0.785431	-5.53316	3.14519e-08	7.91477e-06	k__Bacteria	p__Verrucomicrobia	c__Opitutae	o__Puniceicoccales	f__Puniceicoccaceae	g__marine_group	NA
Otu188	26.045	4.89481	0.769011	6.36507	1.95197e-10	3.99504e-09	k__Bacteria	p__Bacteroidetes	c__Flavobacteriia	o__Flavobacteriales	f__Cryomorphaceae	g__Owenweeksia	NA
Otu188	14.7029	7.91417	1.80736	4.37887	1.19296e-05	0.00196288	k__Bacteria	p__Bacteroidetes	c__Flavobacteriia	o__Flavobacteriales	f__Cryomorphaceae	g__Owenweeksia	NA
Otu41	11.8867	1.18057	0.474735	2.48681	0.0128896	0.0430119	k__Bacteria	p__Bacteroidetes	c__Flavobacteriia	o__Flavobacteriales	f__Flavobacteriaceae	NA	NA
Otu41	16.2024	-7.99003	1.74415	-4.58105	4.62651e-06	0.000824676	k__Bacteria	p__Bacteroidetes	c__Flavobacteriia	o__Flavobacteriales	f__Flavobacteriaceae	NA	NA
Otu475	3.99189	3.89592	1.49113	2.61272	0.0089824	0.0322804	k__Bacteria	p__Planctomycetes	c__Planctomycetacia	o__Planctomycetales	f__Planctomycetaceae	g__Planctomyces	NA
Otu475	7.33279	6.69696	1.88534	3.55213	0.000382124	0.0347814	k__Bacteria	p__Planctomycetes	c__Planctomycetacia	o__Planctomycetales	f__Planctomycetaceae	g__Planctomyces	NA
Otu484	5.14899	4.66507	1.39311	3.34868	0.000811985	0.00437332	k__Bacteria	p__Planctomycetes	c__Planctomycetacia	o__Planctomycetales	f__Planctomycetaceae	g__Rhodopirellula	NA
Otu484	8.44334	7.1225	1.98205	3.5935	0.000326265	0.0317218	k__Bacteria	p__Planctomycetes	c__Planctomycetacia	o__Planctomycetales	f__Planctomycetaceae	g__Rhodopirellula	NA
Otu50	46.2927	3.48678	0.94877	3.67505	0.0002378	0.00148989	k__Bacteria	p__Proteobacteria	c__Gammaproteobacteria	o__Alteromonadales	f__Alteromonadaceae	g__Alteromonas	NA
Otu50	101.524	6.80247	1.00446	6.77228	1.26768e-11	6.7789e-09	k__Bacteria	p__Proteobacteria	c__Gammaproteobacteria	o__Alteromonadales	f__Alteromonadaceae	g__Alteromonas	NA
Otu67	2.46906	-5.17964	1.82108	-2.84426	0.00445145	0.0183436	k__Bacteria	p__Proteobacteria	c__Gammaproteobacteria	o__Oceanospirillales	f__Oceanospirillaceae	NA	NA
Otu67	73.5391	-10.9514	1.53537	-7.13274	9.83926e-13	8.41847e-10	k__Bacteria	p__Proteobacteria	c__Gammaproteobacteria	o__Oceanospirillales	f__Oceanospirillaceae	NA	NA

## Sheet: Overlap DA OTUs Port - Sav
Antipathella subpinnata at Portofino - Savona
Differential abundant OTUs in A. subpinnata (red)	63
Differential abundant OTUs in seawater (black)	182
Overlap in differential abundant OTUs	7
	baseMean	log2FoldChange	lfcSE	stat	pvalue	padj	Kingdom	Phylum	Class	Order	Family	Genus	Species
Otu131	154.956	-0.411403	0.157006	-2.6203	0.00878518	0.036202	k__Bacteria	p__Proteobacteria	c__Gammaproteobacteria	o__Oceanospirillales	f__SAR86_clade	NA	NA
Otu131	10.4028	4.52312	1.71682	2.63459	0.00842393	0.0820948	k__Bacteria	p__Proteobacteria	c__Gammaproteobacteria	o__Oceanospirillales	f__SAR86_clade	NA	NA
Otu145	2.62577	-5.20767	1.73854	-2.99543	0.00274058	0.0135703	k__Bacteria	p__Proteobacteria	c__Gammaproteobacteria	o__Oceanospirillales	f__Alcanivoracaceae	g__Alcanivorax	NA
Otu145	60.274	-9.84935	1.28452	-7.66776	1.75028e-14	2.57188e-12	k__Bacteria	p__Proteobacteria	c__Gammaproteobacteria	o__Oceanospirillales	f__Alcanivoracaceae	g__Alcanivorax	NA
Otu17	81.0553	3.35031	0.426636	7.85285	4.06683e-15	1.56065e-13	k__Bacteria	p__Verrucomicrobia	c__Opitutae	o__Puniceicoccales	f__Puniceicoccaceae	g__marine_group	NA
Otu17	160.417	-2.01974	0.740712	-2.72675	0.0063961	0.0661311	k__Bacteria	p__Verrucomicrobia	c__Opitutae	o__Puniceicoccales	f__Puniceicoccaceae	g__marine_group	NA
Otu33	22.6318	3.57573	0.468301	7.63553	2.24894e-14	8.12263e-13	k__Bacteria	p__Bacteroidetes	c__Flavobacteriia	o__Flavobacteriales	f__Flavobacteriaceae	g__Tenacibaculum	NA
Otu33	14.1834	-5.40632	1.96826	-2.74676	0.00601875	0.0633611	k__Bacteria	p__Bacteroidetes	c__Flavobacteriia	o__Flavobacteriales	f__Flavobacteriaceae	g__Tenacibaculum	NA
Otu41	11.8867	3.12632	0.644366	4.85177	1.22365e-06	1.59856e-05	k__Bacteria	p__Bacteroidetes	c__Flavobacteriia	o__Flavobacteriales	f__Flavobacteriaceae	NA	NA
Otu41	16.2024	-6.08041	1.66408	-3.65393	0.000258261	0.00598132	k__Bacteria	p__Bacteroidetes	c__Flavobacteriia	o__Flavobacteriales	f__Flavobacteriaceae	NA	NA
Otu466	6.92923	1.68813	0.681828	2.47589	0.0132904	0.0516475	k__Bacteria	p__Planctomycetes	c__OM190	NA	NA	NA	NA
Otu466	4.72186	4.45046	1.59174	2.79597	0.00517446	0.0587453	k__Bacteria	p__Planctomycetes	c__OM190	NA	NA	NA	NA
Otu65	138.004	-0.470881	0.166607	-2.8263	0.00470885	0.0217386	k__Bacteria	p__Proteobacteria	c__Alphaproteobacteria	o__SAR11_clade	f__Surface_1	NA	NA
Otu65	7.06784	4.69097	1.64219	2.85653	0.00428296	0.0516632	k__Bacteria	p__Proteobacteria	c__Alphaproteobacteria	o__SAR11_clade	f__Surface_1	NA	NA

## Sheet: Overlap DA OTUs Savo - Bori
Antipathella subpinnata at Savona - Bordighera
Differential abundant OTUs in A. subpinnata (red)	56
Differential abundant OTUs in seawater (black)	345
Overlap in differential abundant OTUs	4
	baseMean	log2FoldChange	lfcSE	stat	pvalue	padj	Kingdom	Phylum	Class	Order	Family	Genus	Species
Otu100	480.584	-1.82163	0.751342	-2.4245	0.0153294	0.0411566	k__Bacteria	p__Cyanobacteria	c__Cyanobacteria	o__SubsectionI	f__FamilyI	NA	NA
Otu100	164.836	-3.91839	0.64877	-6.03972	1.54381e-09	3.88494e-07	k__Bacteria	p__Cyanobacteria	c__Cyanobacteria	o__SubsectionI	f__FamilyI	NA	NA
Otu17	81.0553	-5.27014	0.414332	-12.7196	4.60316e-37	5.29364e-35	k__Bacteria	p__Verrucomicrobia	c__Opitutae	o__Puniceicoccales	f__Puniceicoccaceae	g__marine_group	NA
Otu17	160.417	-2.32617	0.710215	-3.27531	0.00105548	0.0806308	k__Bacteria	p__Verrucomicrobia	c__Opitutae	o__Puniceicoccales	f__Puniceicoccaceae	g__marine_group	NA
Otu50	46.2927	3.24773	0.949522	3.42039	0.00062532	0.00259922	k__Bacteria	p__Proteobacteria	c__Gammaproteobacteria	o__Alteromonadales	f__Alteromonadaceae	g__Alteromonas	NA
Otu50	101.524	9.11967	0.947535	9.62462	6.29379e-22	8.97494e-19	k__Bacteria	p__Proteobacteria	c__Gammaproteobacteria	o__Alteromonadales	f__Alteromonadaceae	g__Alteromonas	NA
Otu65	138.004	0.415689	0.165952	2.50487	0.0122495	0.0346401	k__Bacteria	p__Proteobacteria	c__Alphaproteobacteria	o__SAR11_clade	f__Surface_1	NA	NA
Otu65	7.06784	-5.46572	1.59235	-3.43249	0.000598064	0.0482739	k__Bacteria	p__Proteobacteria	c__Alphaproteobacteria	o__SAR11_clade	f__Surface_1	NA	NA
