# Supplementary material for: Local Conditions Influence the Prokaryotic Communities Associated With the Mesophotic Black Coral Antipathella subpinnata
Source: Front Microbiol. 2020 Oct 6;11:537813. doi: 10.3389/fmicb.2020.537813 (PMC7573217; doi:10.3389/fmicb.2020.537813)
Supplement: Supplementary file 1 [file Data_Sheet_1.ZIP › Suppl File S7 - PICRUSt outcomes.xlsx]

## Sheet: 1 - KEGG Orthologs
Selection of KEGG orthologs involved in the various steps of the nitrogen and sulphur cyles
KO_number	Gene_name	Gene_full_name	Cycle	Cycle_step
K11180	dsrA	dissimilatory sulfite reductase alpha subunit [EC:1.8.99.5]	Sulfur Cycle	Dissimilatory sulphate reduction and oxidation
K11181	dsrB	dissimilatory sulfite reductase beta subunit [EC:1.8.99.5]	Sulfur Cycle	Dissimilatory sulphate reduction and oxidation
K00394	aprA	adenylylsulfate reductase, subunit A [EC:1.8.99.2]	Sulfur Cycle	Dissimilatory sulphate reduction and oxidation
K00395	aprB	adenylylsulfate reductase, subunit B [EC:1.8.99.2]	Sulfur Cycle	Dissimilatory sulphate reduction and oxidation
K00958	sat	sulfate adenylyltransferase [EC:2.7.7.4]	Sulfur Cycle	Dissimilatory sulphate reduction and oxidation
K17222	soxA	L-cysteine S-thiosulfotransferase [EC:2.8.5.2]	Sulfur Cycle	Sulfide Oxidation - SOX system
K17223	soxX	L-cysteine S-thiosulfotransferase [EC:2.8.5.2]	Sulfur Cycle	Sulfide Oxidation - SOX system
K17226	soxY	sulfur-oxidizing protein SoxY	Sulfur Cycle	Sulfide Oxidation - SOX system
K17227	soxZ	sulfur-oxidizing protein SoxZ	Sulfur Cycle	Sulfide Oxidation - SOX system
K17224	soxB	S-sulfosulfanyl-L-cysteine sulfohydrolase [EC:3.1.6.20]	Sulfur Cycle	Sulfide Oxidation - SOX system
K17225	soxC	sulfane dehydrogenase subunit SoxC	Sulfur Cycle	Sulfide Oxidation - SOX system
K22622	soxD	S-disulfanyl-L-cysteine oxidoreductase SoxD [EC:1.8.2.6]	Sulfur Cycle	Sulfide Oxidation - SOX system
K16953	DddL	dimethylpropiothetin dethiomethylase [EC:4.4.1.3]	Sulfur Cycle	DMSP cleavage
K01271	DddP	Xaa-Pro dipeptidase [EC:3.4.13.9]	Sulfur Cycle	DMSP cleavage
K17486	dmdA	dimethylsulfoniopropionate demethylase [EC:2.1.1.269]	Sulfur Cycle	DMSP demethylation
K20034	dmdB	3-(methylthio)propionyl---CoA ligase [EC:6.2.1.44]	Sulfur Cycle	DMSP demethylation
K20035	dmdC	3-(methylthio)propanoyl-CoA dehydrogenase [EC:1.3.8.-]	Sulfur Cycle	DMSP demethylation
K20036	dmdD	(methylthio)acryloyl-CoA hydratase [EC:4.2.1.155]	Sulfur Cycle	DMSP demethylation
K00362	nirB	nitrite reductase (NADH) large subunit [EC:1.7.1.15]	Nitrogen Cycle	Dissimilatory Nitrate Reduction:
K00363	nirD	nitrite reductase (NADH) small subunit [EC:1.7.1.15]	Nitrogen Cycle	Dissimilatory Nitrate Reduction:
K03385	nrfA	nitrite reductase (cytochrome c-552) [EC:1.7.2.2]	Nitrogen Cycle	Dissimilatory Nitrate Reduction:
K15876	nrfH	cytochrome c nitrite reductase small subunit	Nitrogen Cycle	Dissimilatory Nitrate Reduction:
K00370	narG, narZ, nxrA	nitrate reductase / nitrite oxidoreductase, alpha subunit [EC:1.7.5.1 1.7.99.-]	Nitrogen Cycle	Dissimilatory Nitrate Reduction:
K00371	narH, narY, nxrB	nitrate reductase / nitrite oxidoreductase, beta subunit [EC:1.7.5.1 1.7.99.-]	Nitrogen Cycle	Dissimilatory Nitrate Reduction:
K00374	narI, narV	nitrate reductase gamma subunit [EC:1.7.5.1 1.7.99.-]	Nitrogen Cycle	Dissimilatory Nitrate Reduction:
K02567	napA	nitrate reductase (cytochrome) [EC:1.9.6.1]	Nitrogen Cycle	Dissimilatory Nitrate Reduction:
K02568	napB	nitrate reductase (cytochrome), electron transfer subunit	Nitrogen Cycle	Dissimilatory Nitrate Reduction:
K02586	nifD	nitrogenase molybdenum-iron protein alpha chain [EC:1.18.6.1]	Nitrogen Cycle	Nitrogen Fixation
K02591	nifK	nitrogenase molybdenum-iron protein beta chain [EC:1.18.6.1]	Nitrogen Cycle	Nitrogen Fixation
K02588	nifH	nitrogenase iron protein NifH	Nitrogen Cycle	Nitrogen Fixation
K00531	anfG	nitrogenase delta subunit [EC:1.18.6.1]	Nitrogen Cycle	Nitrogen Fixation
K22896	vnfD	vanadium-dependent nitrogenase alpha chain [EC:1.18.6.2]	Nitrogen Cycle	Nitrogen Fixation
K22897	vnfK	vanadium-dependent nitrogenase beta chain [EC:1.18.6.2]	Nitrogen Cycle	Nitrogen Fixation
K22898	vnfG	vanadium nitrogenase delta subunit [EC:1.18.6.2]	Nitrogen Cycle	Nitrogen Fixation
K22899	vnfH	vanadium nitrogenase iron protein	Nitrogen Cycle	Nitrogen Fixation
K00370	narG, narZ, nxrA	nitrate reductase / nitrite oxidoreductase, alpha subunit [EC:1.7.5.1 1.7.99.-]	Nitrogen Cycle	Nitrification
K00371	narH, narY, nxrB	nitrate reductase / nitrite oxidoreductase, beta subunit [EC:1.7.5.1 1.7.99.-]	Nitrogen Cycle	Nitrification
K10535	hao	hydroxylamine dehydrogenase [EC:1.7.2.6]	Nitrogen Cycle	Nitrification
K10944	pmoA-amoA	methane/ammonia monooxygenase subunit A [EC:1.14.18.3 1.14.99.39]	Nitrogen Cycle	Nitrification
K10945	pmoB-amoB	methane/ammonia monooxygenase subunit B	Nitrogen Cycle	Nitrification
K10946	pmoC-amoC	methane/ammonia monooxygenase subunit C	Nitrogen Cycle	Nitrification
K20935	hdh	hydrazine dehydrogenase [EC:1.7.2.8]	Nitrogen Cycle	Anammox
K20932	hsNA	hydrazine synthase subunit [EC:1.7.2.7]	Nitrogen Cycle	Anammox
K20933	hsNA	hydrazine synthase subunit [EC:1.7.2.7]	Nitrogen Cycle	Anammox
K20934	hsNA	hydrazine synthase subunit [EC:1.7.2.7]	Nitrogen Cycle	Anammox
K00368	nirK	nitrite reductase (NO-forming) [EC:1.7.2.1]	Nitrogen Cycle	Anammox
K15864	nirS	nitrite reductase (NO-forming) / hydroxylamine reductase [EC:1.7.2.1 1.7.99.1]	Nitrogen Cycle	Anammox
K00370	narG, narZ, nxrA	nitrate reductase / nitrite oxidoreductase, alpha subunit [EC:1.7.5.1 1.7.99.-]	Nitrogen Cycle	Denitrification
K00371	narH, narY, nxrB	nitrate reductase / nitrite oxidoreductase, beta subunit [EC:1.7.5.1 1.7.99.-]	Nitrogen Cycle	Denitrification
K00374	narI, narV	nitrate reductase gamma subunit [EC:1.7.5.1 1.7.99.-]	Nitrogen Cycle	Denitrification
K02567	napA	nitrate reductase (cytochrome) [EC:1.9.6.1]	Nitrogen Cycle	Denitrification
K02568	napB	nitrate reductase (cytochrome), electron transfer subunit	Nitrogen Cycle	Denitrification
K00368	nirK	nitrite reductase (NO-forming) [EC:1.7.2.1]	Nitrogen Cycle	Denitrification
K15864	nirS	nitrite reductase (NO-forming) / hydroxylamine reductase [EC:1.7.2.1 1.7.99.1]	Nitrogen Cycle	Denitrification
K04561	norB	nitric oxide reductase subunit B [EC:1.7.2.5]	Nitrogen Cycle	Denitrification
K02305	norC	nitric oxide reductase subunit C	Nitrogen Cycle	Denitrification
K00376	nosZ	nitrous-oxide reductase [EC:1.7.2.4]	Nitrogen Cycle	Denitrification

## Sheet: 2 - PICRUSt Outcome
Overview of the functions (KEGG orthologs) and numbers of reads beloning to each function in the Antipathella subpinnata microbiome
function	description	AsBorMay10	AsBorMay1	AsBorMay2	AsBorMay3	AsBorMay4	AsBorMay5	AsBorMay6	AsBorMay7	AsBorMay8	AsBorMay9	AsPortMay10	AsPortMay1	AsPortMay2	AsPortMay3	AsPortMay4	AsPortMay5	AsPortMay6	AsPortMay7	AsPortMay8	AsPortMay9	AsPortNov10	AsPortNov1	AsPortNov2	AsPortNov3	AsPortNov4	AsPortNov5	AsPortNov6	AsPortNov7	AsPortNov8	AsPortNov9	AsSavMay10	AsSavMay11	AsSavMay12	AsSavMay1	AsSavMay2	AsSavMay3	AsSavMay4	AsSavMay5	AsSavMay6	AsSavMay7	AsSavMay8	AsSavMay9
K00001	E1.1.1.1, adh; alcohol dehydrogenase [EC:1.1.1.1]	34359	29333	38413	40877	41173	36418	26396	29954	31730	17877	15824	32932	14392	35154	33690	8133	11202	9610	21275	7769	9302	10793	22784	20869	31561	35280	17211	9256	25351	17203	6591	23903	12636	6602	8888	7735	10446	31398	26925	6273	14909	7665
K00002	AKR1A1, adh; alcohol dehydrogenase (NADP+) [EC:1.1.1.2]	84	2800	3788	1542	11921	424	4953	734	683	201	50	713	656	762	413	689	761	86	1129	139	566	499	1933	3579	2298	2553	1143	784	991	1439	403	3884	1969	253	743	1068	856	4946	3195	336	2271	879
K00003	E1.1.1.3; homoserine dehydrogenase [EC:1.1.1.3]	38963	91773	51139	53448	45822	46046	28230	36253	36995	26907	17660	47199	21529	49610	59186	9267	14705	113332	29391	8914	15742	45847	33320	36630	45295	49482	21358	17215	63268	25794	12466	35840	13445	6766	9150	8888	12368	27457	31135	100728	26576	7760
K00004	BDH, butB; (R,R)-butanediol dehydrogenase / meso-butanediol dehydrogenase / diacetyl reductase [EC:1.1.1.4 1.1.1.- 1.1.1.303]	258	1269	326	347	354	619	25	1177	295	254	953	785	647	824	1143	442	199	3657	311	52	725	441	923	852	1456	1426	326	942	2861	1035	182	336	0	84	44	180	195	452	366	6	346	139
K00005	gldA; glycerol dehydrogenase [EC:1.1.1.6]	1821	1090	2452	6447	2142	5059	3088	4457	3564	6287	1181	7011	2577	638	1919	570	1153	69125	953	352	497	398	1090	587	450	4160	1061	1867	21325	483	1474	962	422	579	450	1329	114	940	1145	420	3102	234
K00006	GPD1; glycerol-3-phosphate dehydrogenase (NAD+) [EC:1.1.1.8]	0	0	0	0	0	0	0	0	0	0	0	0	0	0	0	0	0	0	0	0	0	0	0	0	0	0	0	0	0	0	0	4	0	0	0	0	0	0	0	0	0	0
K00007	dalD; D-arabinitol 4-dehydrogenase [EC:1.1.1.11]	24	72	44	107	121	670	188	197	155	0	0	217	241	0	722	0	87	147	188	9	178	158	0	13	79	1194	7	0	296	91	4	146	0	0	53	49	16	97	0	1	244	15
K00008	SORD, gutB; L-iditol 2-dehydrogenase [EC:1.1.1.14]	1482	6419	2772	1200	1953	4766	928	4102	1595	1644	3430	7837	5005	16860	6224	2212	3057	27511	5795	2158	3670	1743	4996	4749	5801	6260	1619	2320	14695	3855	1659	2423	777	1069	929	787	898	1524	1593	244	3425	1429
K00009	mtlD; mannitol-1-phosphate 5-dehydrogenase [EC:1.1.1.17]	258	272	1652	1665	1763	2818	21028	1511	4625	942	552	2642	2753	943	870	711	836	35008	172	339	758	426	834	681	513	1824	345	753	11524	397	534	1264	78	328	776	782	462	424	776	613	1672	682
K00010	iolG; myo-inositol 2-dehydrogenase / D-chiro-inositol 1-dehydrogenase [EC:1.1.1.18 1.1.1.369]	1956	3052	1498	2916	1648	5206	981	3399	3254	1807	4521	9439	2311	2164	22512	1394	4146	8243	6724	2081	1777	1430	1208	1938	2097	8542	1009	690	8401	2517	2066	3612	1636	1413	1529	1927	2405	2343	3645	811	1819	1652
K00011	AKR1B; aldehyde reductase [EC:1.1.1.21]	0	0	0	0	0	0	0	0	0	0	0	451	0	0	0	0	0	0	116	0	0	0	0	0	0	0	0	0	0	0	0	0	0	0	0	0	0	0	0	0	0	0
K00012	UGDH, ugd; UDPglucose 6-dehydrogenase [EC:1.1.1.22]	46162	117452	71542	69258	104404	61529	117167	58485	60990	36198	27802	61257	53027	71458	89808	19301	46855	72793	73237	20065	24342	89943	86787	61818	74007	80252	32708	56223	67688	58386	125387	92164	90201	101253	119520	116563	110056	129569	128528	122759	71044	75579
K00013	hisD; histidinol dehydrogenase [EC:1.1.1.23]	42232	112291	64169	58801	98397	58286	116572	48469	50017	28784	24814	53465	34853	64693	96703	15464	40089	82641	51248	16395	27876	91766	76766	43745	67341	88699	29211	21019	68429	49886	122194	84520	82121	95747	109919	111324	103858	122297	112255	120400	65002	71627
K00014	aroE; shikimate dehydrogenase [EC:1.1.1.25]	43680	110618	67891	67328	102537	62857	119352	54685	53770	31014	27056	60519	44837	62988	110446	16614	43549	122292	59486	17469	28077	92887	77645	55814	70798	101553	31117	52214	84123	56126	123741	96073	84128	97310	115440	114664	107077	125456	116750	121277	68313	74267
K00015	gyaR, GOR1; glyoxylate reductase [EC:1.1.1.26]	12150	19085	45496	53868	23379	46444	17697	23565	38852	18573	4354	14153	10604	12355	39579	3355	5076	2524	7168	2078	4688	4314	9157	19237	17047	15697	14368	8169	17474	7562	2248	5553	3581	1854	2141	3278	4147	4985	6608	3762	4914	2752
K00016	LDH, ldh; L-lactate dehydrogenase [EC:1.1.1.27]	1118	1759	2759	4267	1899	4789	789	7370	2568	2454	9758	9139	6645	7794	4131	1426	5135	80908	7580	3917	2144	931	1931	2285	4377	1529	1066	3994	28348	1511	2550	12011	879	1146	1223	764	1727	2518	3060	670	5094	1086
K00018	hprA; glycerate dehydrogenase [EC:1.1.1.29]	26693	35018	13505	11220	36769	10013	74062	16418	15191	7907	11248	10022	7421	13780	7808	5275	25397	50986	14668	4618	11902	12282	13260	8969	12795	23245	6319	6390	24078	10497	4817	25055	10509	5207	12441	7537	6569	11304	20532	3670	13575	5714
K00019	E1.1.1.30, bdh; 3-hydroxybutyrate dehydrogenase [EC:1.1.1.30]	10277	24587	28423	33190	17711	29337	12877	19646	28986	11854	4939	15144	14355	8926	28774	4374	6625	2386	12129	2861	4997	4527	9025	11569	13726	23113	12869	7265	14190	6316	3985	16358	11932	6230	5778	5380	8950	12217	20300	5756	12539	6676
K00020	mmsB, HIBADH; 3-hydroxyisobutyrate dehydrogenase [EC:1.1.1.31]	56950	86218	120426	137519	100712	123096	133893	74258	109735	62612	26224	59733	35309	43838	161896	13427	40471	36137	38736	11026	20476	24927	42365	48897	62641	69819	46432	29587	69642	41265	14475	74141	36632	14442	26157	18808	22575	37455	61729	14337	33742	17904
K00021	HMGCR; hydroxymethylglutaryl-CoA reductase (NADPH) [EC:1.1.1.34]	167	4190	1683	869	2808	3710	21405	4567	6272	830	619	2001	2511	3665	892	1642	974	111	1868	239	1504	5835	2531	1495	3227	3673	1724	660	1931	3765	1556	7053	4116	1669	1022	654	2244	1741	5232	1364	2829	1523
K00022	HADH; 3-hydroxyacyl-CoA dehydrogenase [EC:1.1.1.35]	0	0	0	0	0	0	0	0	0	0	0	0	0	0	33	0	0	0	0	0	0	0	0	0	0	0	0	0	62	0	0	0	0	0	0	0	0	0	0	0	0	0
K00023	phbB; acetoacetyl-CoA reductase [EC:1.1.1.36]	9422	21021	31123	33704	35599	32885	60036	20508	30851	13226	4699	9282	13455	9129	26770	4736	6123	98	12397	2907	5881	3844	9997	12455	13946	16761	14055	8314	12905	6380	3973	14029	6922	3506	7019	4086	6589	5079	17488	4991	8838	4057
K00024	mdh; malate dehydrogenase [EC:1.1.1.37]	44318	79869	65917	61902	99848	58505	114503	50455	55324	26738	26286	54430	45881	68317	102028	18006	44070	26217	61175	18658	28110	61388	85545	57375	72569	89585	30160	50036	53611	56139	118443	80793	83371	97361	116046	113147	107273	114230	108055	27419	64391	73029
K00025	MDH1; malate dehydrogenase [EC:1.1.1.37]	0	0	0	0	0	0	0	0	0	0	10	0	0	30	0	0	0	0	0	0	0	0	132	0	0	0	0	0	56	0	0	0	0	0	0	0	0	0	0	0	0	0
K00027	ME2, sfcA, maeA; malate dehydrogenase (oxaloacetate-decarboxylating) [EC:1.1.1.38]	5095	47303	11027	13619	33905	9642	78039	13693	14463	5583	13152	17230	18978	13137	4986	5251	27054	90328	16934	4578	11370	39581	8622	18756	15092	24170	7399	37490	34827	14853	10522	31483	8229	5692	16256	8128	7068	15130	13261	96838	10135	5950
K00028	E1.1.1.39; malate dehydrogenase (decarboxylating) [EC:1.1.1.39]	0	0	0	0	0	0	0	0	0	0	0	0	0	0	0	0	0	0	0	0	0	0	0	0	0	0	0	0	0	0	0	0	0	0	0	0	0	0	38	0	0	0
K00029	E1.1.1.40, maeB; malate dehydrogenase (oxaloacetate-decarboxylating)(NADP+) [EC:1.1.1.40]	47270	73343	81455	81109	108253	77348	123024	56592	71395	34064	24119	42452	38524	48170	124569	15425	40915	19098	50646	16095	23691	59690	79057	45273	57383	72680	28693	19963	54522	44740	118085	83201	84315	97149	113065	112810	106264	115890	115694	28304	62867	73490
K00030	IDH3; isocitrate dehydrogenase (NAD+) [EC:1.1.1.41]	354	12240	5097	1971	28904	842	45973	4228	2839	511	841	4893	2268	6501	951	2182	19931	15774	2533	349	8504	6865	4872	3066	5024	6157	2840	3482	5869	4600	1232	13698	4668	2735	5603	3247	1219	5523	5189	676	3471	2236
K00031	IDH1, IDH2, icd; isocitrate dehydrogenase [EC:1.1.1.42]	45578	120545	72313	69749	117333	65735	130258	60547	59735	33839	36494	58186	51068	71895	113406	19807	48024	72606	70480	20419	36748	103659	92866	63615	80504	100416	35195	54620	72794	62629	125093	95784	90845	99865	118933	117050	111132	130624	125802	122565	71989	76432
K00032	E1.1.1.43; phosphogluconate 2-dehydrogenase [EC:1.1.1.43]	41	35	18	0	0	0	0	171	170	0	0	55	83	74	12	1	67	0	134	0	205	50	146	228	101	62	210	642	91	530	30	81	100	101	76	85	0	10	156	52	13	127
K00033	PGD, gnd, gntZ; 6-phosphogluconate dehydrogenase [EC:1.1.1.44 1.1.1.343]	29451	35893	26464	20658	64986	23935	106858	24550	24629	13613	8568	23631	14856	32851	42572	9177	30742	21978	30300	8232	18098	23986	25305	23622	30450	41527	11080	11940	27065	22019	6543	25789	9262	6768	12357	9768	9370	10472	15229	3779	13200	5953
K00034	gdh; glucose 1-dehydrogenase [EC:1.1.1.47]	94	335	216	473	58	515	82	1377	293	193	1206	2906	1587	1587	711	841	1314	2372	2166	1076	338	246	791	467	996	982	369	68	1688	1711	719	509	448	817	163	746	1001	2615	684	429	572	454
K00035	gal; D-galactose 1-dehydrogenase [EC:1.1.1.48]	94	410	131	176	277	1227	170	903	187	30	1464	750	417	488	2011	178	381	5	1481	688	538	538	563	324	357	1049	186	861	1507	1242	244	2014	962	473	674	329	806	785	2910	320	245	851
K00036	G6PD, zwf; glucose-6-phosphate 1-dehydrogenase [EC:1.1.1.49 1.1.1.363]	38767	62830	66000	68563	63228	63598	95526	43265	57100	31314	8875	29438	19423	41493	47823	10150	31570	19867	23359	5578	21948	22789	30993	36729	39837	52306	23095	18241	36455	26076	8234	31963	11701	7985	13420	10020	11100	15010	26883	7231	18374	7695
K00038	E1.1.1.53; 3alpha(or 20beta)-hydroxysteroid dehydrogenase [EC:1.1.1.53]	70	1852	810	335	1962	1566	943	1041	301	169	197	1188	344	1256	1736	493	513	66	1960	372	354	480	767	938	1859	2040	239	584	1494	1265	211	785	122	452	218	89	168	1187	1254	117	840	261
K00039	rbtD; ribitol 2-dehydrogenase [EC:1.1.1.56]	84	56	88	91	80	290	71	38	102	56	1	217	14	43	2944	11	24	138	176	0	249	9	126	69	153	178	37	0	329	318	156	189	47	134	54	190	383	251	140	46	167	0
K00040	uxuB; fructuronate reductase [EC:1.1.1.57]	1782	5427	3060	8914	6876	7708	16807	10718	7842	3931	6163	6278	10149	8119	7703	2118	7622	17504	21827	4996	2332	2990	2372	15582	6588	18568	1784	31043	9689	2441	5594	8094	4988	3591	5490	4202	4244	2536	8278	2276	4575	3642
K00041	uxaB; tagaturonate reductase [EC:1.1.1.58]	276	2760	4142	1637	10945	2285	4940	2767	941	538	1261	3335	915	1477	1907	1279	1793	17906	2438	492	1070	1703	3557	3800	3943	5483	1523	1272	9933	5085	919	1057	668	662	315	679	673	1666	1080	350	1532	229
K00042	garR, glxR; 2-hydroxy-3-oxopropionate reductase [EC:1.1.1.60]	3849	15952	9543	11062	29789	9309	90492	9327	12043	10857	3752	18431	5024	7307	18655	2920	23393	41805	7501	1101	9484	7528	7310	11832	6462	14820	4596	7938	18541	6198	2723	19568	9388	3730	8129	5441	3810	9206	18550	2574	7156	4423
K00043	gbd; 4-hydroxybutyrate dehydrogenase [EC:1.1.1.61]	67	180	170	307	220	543	102	182	112	226	91	287	116	233	6757	41	412	12	287	40	28	373	159	34	405	916	221	0	1109	372	327	416	203	146	269	240	679	894	430	64	405	149
K00045	E1.1.1.67, mtlK; mannitol 2-dehydrogenase [EC:1.1.1.67]	416	1585	759	1510	671	4757	531	882	1101	462	1990	2923	2393	2217	23789	1008	1591	179	3396	1165	1127	1482	1706	768	1613	4774	740	638	4559	3539	1101	6528	3532	1632	793	1149	2712	2447	5740	769	1160	1443
K00046	idnO; gluconate 5-dehydrogenase [EC:1.1.1.69]	13118	12971	51033	55977	26274	48945	19990	24845	38173	18827	3991	12992	9646	18536	39825	2626	7488	12535	9769	2776	6544	4990	10615	17780	15878	17014	15105	9539	22807	9828	2634	6483	3638	2495	2268	3266	4443	5955	5988	1199	5521	1571
K00048	fucO; lactaldehyde reductase [EC:1.1.1.77]	43	95	270	691	33	921	67	1485	0	438	295	2415	832	25	1185	179	304	35209	528	179	104	29	254	329	29	1150	141	908	12014	224	352	320	72	152	0	172	0	327	317	216	1311	80
K00050	ttuD; hydroxypyruvate reductase [EC:1.1.1.81]	6530	22984	28641	29984	17184	29141	29020	19552	24830	11020	4558	10277	9976	15851	32652	3817	4809	5180	8175	2125	5513	4438	10053	21528	18058	21708	13145	5152	15111	6213	3089	9250	5815	2834	2816	2608	4994	5228	8938	4560	6421	4013
K00051	E1.1.1.82; malate dehydrogenase (NADP+) [EC:1.1.1.82]	16	65	19	160	37	68	433	503	1664	45	43	547	574	284	34	357	684	0	3071	612	120	128	289	156	210	253	72	813	152	48	738	258	194	2	371	298	106	239	216	77	101	47
K00052	leuB, IMDH; 3-isopropylmalate dehydrogenase [EC:1.1.1.85]	42832	112743	66470	61286	99633	60693	117957	49505	51434	30022	26074	57827	35567	65854	107260	16062	41821	83556	52233	16855	28456	92133	76564	44605	66495	90701	29883	21513	71379	50016	122440	83402	84914	96428	110206	112069	104314	122909	111221	120564	64880	71932
K00053	ilvC; ketol-acid reductoisomerase [EC:1.1.1.86]	42646	111070	64393	63834	96649	58801	116661	49892	50397	29889	26459	56103	42492	62882	100657	15796	42017	84221	57505	17101	27037	90917	74582	55335	67869	85478	29473	50985	68392	46801	122548	82944	82772	96989	111155	113459	104385	122674	111753	120667	64058	72613
K00054	mvaA; hydroxymethylglutaryl-CoA reductase [EC:1.1.1.88]	3310	9702	8321	5115	24923	10004	13858	6333	5823	1726	4935	13080	9165	13051	61085	2892	5832	1354	18250	4147	4756	39296	41565	6401	18351	23957	4527	1856	15845	21726	108535	45838	65072	86071	93437	98460	89494	94337	77533	18421	37549	61342
K00055	E1.1.1.90; aryl-alcohol dehydrogenase [EC:1.1.1.90]	146	118	105	266	48	223	7	769	274	123	76	369	172	160	190	90	523	169	177	0	529	35	110	101	265	210	42	462	468	1049	188	881	309	101	405	54	315	711	924	45	261	336
K00057	gpsA; glycerol-3-phosphate dehydrogenase (NAD(P)+) [EC:1.1.1.94]	44822	114721	69018	65378	101783	61024	117490	54539	57083	28885	27272	59153	50120	69962	106170	18814	45804	92912	65909	19346	29707	93128	87415	59519	74624	94691	32034	53987	76968	58037	124220	96778	86040	98427	117091	114494	107806	123754	118632	121529	68316	73869
K00058	serA, PHGDH; D-3-phosphoglycerate dehydrogenase / 2-oxoglutarate reductase [EC:1.1.1.95 1.1.1.399]	51439	154447	94201	78147	163168	82546	150607	71283	65468	36185	39072	94008	66651	107977	211699	25200	56605	111369	96934	29386	34179	157764	137024	75403	118065	138803	48053	58377	107433	89316	235108	141529	154298	186905	210776	215711	200989	225211	203076	143844	115741	136484
K00059	fabG; 3-oxoacyl-[acyl-carrier protein] reductase [EC:1.1.1.100]	132096	396050	233928	217272	366190	211557	397698	187894	188436	95294	98942	198083	139868	237936	350364	61830	142317	216808	206932	61781	87879	250455	233502	176074	248120	290611	114913	133111	228128	175350	271581	261404	203668	212264	257204	245193	237642	287437	297438	352858	182345	164164
K00060	tdh; threonine 3-dehydrogenase [EC:1.1.1.103]	7286	17879	27825	33551	41645	27939	90857	20117	30567	11917	14591	9563	18458	14966	18120	5879	28879	17353	20918	5954	11182	10393	8334	23295	12578	24824	7612	38696	16106	14051	4849	17906	6543	5167	13582	6759	5018	4541	10421	2813	6477	4561
K00064	E1.1.1.122; D-threo-aldose 1-dehydrogenase [EC:1.1.1.122]	613	1267	777	843	1129	958	770	1441	1226	801	2348	4196	325	1492	5474	305	1244	52	3933	900	535	320	497	424	993	1738	467	513	1132	941	632	2060	1070	353	709	803	997	1730	2724	192	524	330
K00065	kduD; 2-dehydro-3-deoxy-D-gluconate 5-dehydrogenase [EC:1.1.1.127]	1677	8373	12697	8185	19893	9868	39940	9065	11201	3081	3509	6603	5119	5172	21378	3239	6279	3254	10850	1603	3485	5561	8324	7616	11880	13594	12385	3053	9021	7118	5319	12622	6995	3312	5212	4206	5309	4951	10367	1974	5177	3687
K00066	algD; GDP-mannose 6-dehydrogenase [EC:1.1.1.132]	23	225	188	8	165	236	73	388	249	127	654	219	113	164	2124	23	161	9	142	21	152	204	277	86	109	267	92	50	400	145	347	524	227	451	197	399	316	620	1062	68	124	173
K00067	rfbD, rmlD; dTDP-4-dehydrorhamnose reductase [EC:1.1.1.133]	38966	113416	65609	57334	101373	55777	93905	53117	47371	28039	28463	52340	38459	69164	93768	18184	42946	83243	64809	19499	21413	94584	78055	45136	68760	88005	28215	20604	69149	49876	123353	93263	82363	96372	110134	110950	101230	119252	117630	119328	64348	69142
K00068	srlD; sorbitol-6-phosphate 2-dehydrogenase [EC:1.1.1.140]	85	112	549	318	0	624	219	57	0	193	94	1604	977	18	715	138	339	24277	290	102	0	0	338	183	77	130	98	187	7407	87	111	493	0	179	0	87	38	54	216	160	823	111
K00073	allD; ureidoglycolate dehydrogenase (NAD+) [EC:1.1.1.350]	13	54	44	167	0	59	14	0	0	0	0	302	68	0	118	0	90	3503	71	0	0	0	70	0	0	0	55	0	737	65	0	0	0	0	0	0	0	0	0	0	13	0
K00074	paaH, hbd, fadB, mmgB; 3-hydroxybutyryl-CoA dehydrogenase [EC:1.1.1.157]	12236	78330	46693	40927	67884	42901	34975	35899	31616	13809	17005	40477	26838	37764	95800	10918	14867	51132	32840	10086	14509	84616	63226	29005	56339	56943	22972	14294	53920	41733	118058	66666	74875	90899	98350	104208	99284	114126	104602	117197	54139	67093
K00075	murB; UDP-N-acetylmuramate dehydrogenase [EC:1.3.1.98]	44548	112537	66073	67334	98393	58769	118774	54186	58886	33503	27316	60606	51056	59986	106571	18349	44607	94933	65963	19040	27443	91532	84684	57362	71372	89458	30988	54132	75609	55635	123705	92147	84228	97712	116948	114959	106776	122095	115650	121723	66824	74222
K00076	hdhA; 7-alpha-hydroxysteroid dehydrogenase [EC:1.1.1.159]	7925	4761	20673	26160	9059	25773	8243	9255	19793	9720	1603	4125	4724	2876	30658	1141	2801	15382	3857	1166	1456	1857	2647	7299	3239	6455	2465	3868	13904	2345	1005	2207	686	1043	1121	2486	2336	2165	2517	955	1928	1361
K00077	panE, apbA; 2-dehydropantoate 2-reductase [EC:1.1.1.169]	29848	81594	25402	20119	57949	23947	91198	29598	23267	13338	17347	26700	15967	38574	35005	8716	30880	63350	28424	7307	18469	49788	23247	20349	27931	38709	11335	12347	38523	19582	13950	40330	19144	10225	16477	10381	10376	35119	39195	99181	20976	9839
K00082	ribD2; 5-amino-6-(5-phosphoribosylamino)uracil reductase [EC:1.1.1.193]	1095	627	1102	3690	1356	2250	2581	1212	1915	5289	382	2019	572	445	165	193	88	209	348	42	120	156	341	125	228	494	172	379	23	460	171	195	282	229	362	770	137	19	278	140	362	64
K00086	dhaT; 1,3-propanediol dehydrogenase [EC:1.1.1.202]	0	58	14	0	0	138	0	54	0	23	0	0	0	0	0	114	177	278	0	0	114	0	0	0	106	14	0	462	155	66	489	65	1	0	0	0	0	0	2	0	62	0
K00087	ygeS, xdhA; xanthine dehydrogenase molybdenum-binding subunit [EC:1.17.1.4]	286	1057	489	1328	437	1321	78	3227	791	706	8455	2420	1042	4010	560	543	2678	17269	4788	2660	422	287	506	788	413	750	218	610	4927	125	888	287	284	305	705	58	356	284	577	210	1349	91
K00088	IMPDH, guaB; IMP dehydrogenase [EC:1.1.1.205]	43236	114292	68298	65744	102412	61046	119239	53599	53956	33173	27387	58378	46363	69319	105775	17409	45160	93711	63359	18729	30114	92775	86636	58205	74253	91937	31839	53228	76315	58668	124014	96787	83992	97286	115483	114254	106674	124379	116251	121154	67158	73485
K00090	ghrB; glyoxylate/hydroxypyruvate/2-ketogluconate reductase [EC:1.1.1.79 1.1.1.81 1.1.1.215]	93	183	80	279	0	774	89	429	344	401	479	1320	594	163	1415	57	686	13823	531	10	294	279	595	149	371	1220	124	712	4565	553	273	197	47	394	104	268	206	288	196	164	559	293
K00091	E1.1.1.219; dihydroflavonol-4-reductase [EC:1.1.1.219]	390	7166	5625	2246	13321	2557	5950	3940	2132	483	1082	5201	1074	6883	2808	2151	1805	32	2795	365	2307	3885	4764	7567	8691	16895	2224	1167	5655	4908	975	5433	3181	1379	934	1092	1414	5934	4940	500	3649	1391
K00094	E1.1.1.251, gatD; galactitol-1-phosphate 5-dehydrogenase [EC:1.1.1.251]	0	105	63	0	0	444	48	3	0	98	91	851	275	0	387	0	220	13080	357	0	0	0	214	91	29	89	98	187	3991	0	111	81	0	152	0	0	0	0	59	148	425	0
K00096	araM, egsA; glycerol-1-phosphate dehydrogenase [NAD(P)+] [EC:1.1.1.261]	170	333	323	574	249	414	101	662	160	3078	1105	812	463	569	367	268	142	10109	11	410	118	60	7653	131	810	213	134	524	4336	404	166	447	44	102	92	47	522	90	148	45	911	105
K00097	pdxA; 4-hydroxythreonine-4-phosphate dehydrogenase [EC:1.1.1.262]	42844	81241	64639	58849	99403	58401	117382	50610	51449	29306	32120	52191	35210	68427	104257	15985	43775	21853	57479	19287	27914	61388	76615	44562	66320	77992	28844	19693	49511	55272	118220	82410	82385	95816	113686	111933	105074	115305	112013	27029	63114	71210
K00098	idnD; L-idonate 5-dehydrogenase [EC:1.1.1.264]	88	457	294	775	449	903	279	587	342	251	1192	909	165	162	5294	56	458	837	228	28	232	314	407	197	478	2696	346	252	1049	560	256	2069	1066	238	239	392	835	1129	3148	113	434	634
K00099	dxr; 1-deoxy-D-xylulose-5-phosphate reductoisomerase [EC:1.1.1.267]	42579	103794	62014	63523	80199	54332	106973	46807	53011	32753	22251	56653	45772	62484	61207	15170	42593	91048	60292	17912	24825	61567	72980	53361	58271	71008	28791	52301	66173	47321	121816	87238	81606	96999	114609	112895	104267	118672	108231	120594	62457	72374
K00100	bdhAB; butanol dehydrogenase [EC:1.1.1.-]	12005	63811	38297	36590	53252	32767	55927	30746	28180	15563	17877	28106	17663	24064	43370	8659	10934	61563	23308	8167	20724	46295	25251	21576	36486	31240	30464	12617	39883	20230	12449	45254	18246	6928	9829	8246	10171	41283	32023	100621	19049	9135
K00101	lldD; L-lactate dehydrogenase (cytochrome) [EC:1.1.2.3]	41482	19129	69535	86513	34006	75160	47654	37070	68396	32286	15454	23629	17314	13802	62966	5723	11099	16066	17141	5557	6729	7108	10377	25656	16604	31413	17249	13281	31239	9007	5423	13636	9272	4842	5989	6572	10765	11340	15595	6292	8491	6630
K00102	LDHD, dld; D-lactate dehydrogenase (cytochrome) [EC:1.1.2.4]	6147	11751	24719	28866	13182	25862	8845	14660	20939	10473	3048	7885	5924	5365	36267	1796	4000	1620	5068	942	2212	2270	6528	10280	11786	8055	11501	5271	11409	3791	2389	7543	5165	1646	2380	2495	4533	5373	8314	3740	5239	3037
K00103	GULO; L-gulonolactone oxidase [EC:1.1.3.8]	56	187	155	99	39	16	127	18	123	114	48	1215	59	163	239	66	43	8	0	0	64	200	289	638	220	2309	50	0	286	261	53	244	44	77	107	18	115	104	300	72	46	161
K00104	glcD; glycolate oxidase [EC:1.1.3.15]	12723	65125	38464	38675	26698	37450	15621	25924	28496	18743	5197	24596	13289	37419	43983	6005	8805	27846	15609	3930	11091	40587	23755	27335	33909	36669	17142	9879	29038	16804	8915	14807	6533	3418	4635	4613	6812	15807	15003	95839	12011	4620
K00105	E1.1.3.21; alpha-glycerophosphate oxidase [EC:1.1.3.21]	18	1515	379	0	1074	494	251	673	93	49	42	159	175	1217	387	387	266	54	276	0	217	493	1168	567	1732	1485	189	64	811	1246	295	291	97	61	52	3	96	98	210	2	440	112
K00108	betA, CHDH; choline dehydrogenase [EC:1.1.99.1]	43917	38612	77025	91388	67405	83261	110062	48135	73415	35342	18619	29796	19404	24375	97497	8473	34337	3057	26453	9220	23598	20196	19679	30851	26484	34225	22749	18141	37962	20350	8045	41152	24928	7971	15349	11393	13693	18580	35651	7560	16625	9974
K00109	L2HGDH; 2-hydroxyglutarate dehydrogenase [EC:1.1.99.2]	35	98	97	99	39	16	89	18	123	114	0	1095	0	110	196	32	8	0	0	0	34	18	98	47	128	83	50	0	117	6	0	27	0	0	0	8	0	0	0	1	23	0
K00111	glpA, glpD; glycerol-3-phosphate dehydrogenase [EC:1.1.5.3]	37714	98175	56163	61343	63783	52908	76311	52259	47417	28335	34262	40977	37642	47431	83379	14519	41232	97295	56482	15549	22714	75772	41333	52686	57975	81627	27861	48765	66035	38701	18454	48682	17778	11762	23662	14621	17020	30230	43151	103206	28836	12031
K00112	glpB; glycerol-3-phosphate dehydrogenase subunit B [EC:1.1.5.3]	658	922	1285	1675	900	2228	868	4341	1883	948	8601	1916	1197	4085	829	824	3293	16272	5100	2601	652	413	790	904	636	1690	1006	732	5829	450	1716	468	173	648	2087	547	654	216	961	417	1458	310
K00113	glpC; glycerol-3-phosphate dehydrogenase subunit C [EC:1.1.5.3]	1328	2224	1523	2078	941	2395	928	4063	2603	1520	8620	5826	2516	4215	1329	886	2802	16275	5289	2674	669	479	1192	1173	1114	905	1014	1056	6129	689	1848	561	223	630	2227	488	791	679	1422	589	2182	400
K00114	exaA; alcohol dehydrogenase (cytochrome c) [EC:1.1.2.8]	125	5003	1278	1134	1782	1861	467	2136	2483	376	1335	4244	1626	3312	1843	1384	670	25	1634	462	1483	1887	1697	1457	3088	4149	736	649	1161	2222	1156	6037	2871	1650	1136	831	1402	3022	10271	501	2126	1149
K00116	mqo; malate dehydrogenase (quinone) [EC:1.1.5.4]	5822	19536	9448	9459	13158	10599	12311	7169	6655	9583	2080	5762	3615	11138	16893	795	2158	18901	5432	1484	3014	3549	5828	2543	3247	10071	2106	4736	11222	3703	2433	10846	4726	2037	2343	3566	2610	3776	16843	1823	7161	2148
K00117	gcd; quinoprotein glucose dehydrogenase [EC:1.1.5.2]	1248	8108	2345	2639	2480	3205	699	5605	3334	1431	2076	12671	4117	9338	3962	2273	2051	13753	5641	2144	2613	2002	5532	3293	7620	9333	1637	1593	7757	5996	1358	5816	2264	2129	1517	1634	1943	4076	18657	1107	2859	917
K00118	gfo; glucose-fructose oxidoreductase [EC:1.1.99.28]	35	597	203	92	583	1271	342	300	106	41	509	1753	637	1119	679	924	511	19	1359	459	552	1129	1772	528	1820	3207	366	330	1711	2489	624	3727	2309	1014	599	393	1139	2293	2477	417	1177	315
K00121	frmA, ADH5, adhC; S-(hydroxymethyl)glutathione dehydrogenase / alcohol dehydrogenase [EC:1.1.1.284 1.1.1.1]	32305	49183	42783	43346	60407	38408	102215	32269	37665	17986	17345	21691	21258	25166	48787	9169	31206	7793	28395	7146	15078	16469	21654	40198	31897	44186	20760	41182	24664	18939	8640	33917	15373	8064	15546	10280	14400	19876	34119	7660	18767	11118
K00122	FDH; formate dehydrogenase [EC:1.17.1.9]	6187	6300	20954	26475	9047	23156	8304	9833	19171	9279	1694	6202	3651	3549	24313	1349	2513	42	2882	582	1984	1685	1708	8101	3668	5821	2696	3844	8771	2095	684	2704	2370	491	1204	909	1907	2039	3414	434	1686	1386
K00123	fdoG, fdhF, fdwA; formate dehydrogenase major subunit [EC:1.17.1.9]	15832	52451	39914	40564	31323	45697	65751	31217	43468	18669	10477	29126	17147	26445	56053	12117	9940	88896	17805	3668	12209	10406	20293	28478	26367	38091	20742	12180	49085	12094	9612	20406	10227	4000	11530	7197	8420	10132	24721	7548	17883	7974
K00124	fdoH, fdsB; formate dehydrogenase iron-sulfur subunit	4871	30158	10882	7834	13738	14399	26870	13984	12631	5430	3394	8652	8005	10284	28276	5699	4931	18332	9077	2307	4429	4617	9749	6323	14623	16173	12853	4382	15287	5580	4989	11231	5405	2775	5752	4529	5241	6303	14679	3291	10459	4377
K00125	fdhB; formate dehydrogenase (coenzyme F420) beta subunit [EC:1.17.98.3 1.8.98.6]	0	183	51	0	62	0	0	0	0	0	0	92	0	137	24	0	43	124	17	0	4	0	33	0	0	11	0	0	0	0	0	0	0	0	0	0	0	0	0	0	0	0
K00126	fdsD; formate dehydrogenase subunit delta [EC:1.17.1.9]	341	3989	3436	1770	1971	3380	838	4670	1450	645	929	1562	1138	1594	5415	954	668	7	1848	873	951	918	4722	2572	8356	3627	8912	574	2751	1826	993	2058	441	732	424	833	2128	1798	2651	515	1301	977
K00127	fdoI, fdsG; formate dehydrogenase subunit gamma	4793	26752	9467	7573	13636	14327	26751	12047	12455	5289	3062	6777	7373	8117	27868	6318	4779	17509	8618	2201	4097	3852	8986	5521	13464	14005	12552	4357	14327	5218	4402	10597	5265	2306	5320	4375	4857	5495	13817	3023	9859	3912
K00128	ALDH; aldehyde dehydrogenase (NAD+) [EC:1.2.1.3]	93606	151609	256704	292714	183512	253594	178389	134683	220942	108061	45987	107934	86665	86173	256147	24918	62763	65059	96707	28688	35357	134721	132190	128684	121479	126713	78706	83539	135314	80540	233031	148770	156140	186424	206052	217879	203922	230200	213327	144932	111294	139176
K00129	E1.2.1.5; aldehyde dehydrogenase (NAD(P)+) [EC:1.2.1.5]	0	0	21	0	0	0	0	0	0	0	24	0	2	0	87	0	0	20	0	0	0	0	12	8	1	18	0	0	0	76	0	13	0	0	0	13	0	0	23	0	15	0
K00130	betB, gbsA; betaine-aldehyde dehydrogenase [EC:1.2.1.8]	35864	38073	53368	60947	52642	51758	88728	32384	51044	24455	14974	19418	12427	14430	43505	4901	28603	2974	16454	4755	12276	11853	11465	19208	16897	18576	17621	12192	19732	10382	4554	27716	12912	4674	11204	8332	8774	10565	25445	3919	11509	7247
K00131	gapN; glyceraldehyde-3-phosphate dehydrogenase (NADP+) [EC:1.2.1.9]	48	1631	763	448	1129	1909	571	3370	671	76	417	1633	742	1547	1880	816	663	4279	739	388	463	4432	1351	618	1624	2440	918	264	2300	1040	830	1429	619	484	147	439	316	1956	1072	289	972	268
K00132	E1.2.1.10; acetaldehyde dehydrogenase (acetylating) [EC:1.2.1.10]	0	101	30	0	1	0	0	7	0	0	0	167	79	196	0	22	5	0	0	0	18	20	54	86	60	107	3	0	0	0	1	0	0	0	0	0	0	0	0	0	0	0
K00133	asd; aspartate-semialdehyde dehydrogenase [EC:1.2.1.11]	46844	121189	74875	73068	124517	67872	182436	63290	66846	35835	28353	63556	54241	76001	106454	20065	47461	91639	69083	21396	37481	97528	90971	60649	76349	96552	35087	56031	75850	61243	126817	106204	91010	100255	121426	117506	110338	129986	123910	123453	72222	76701
K00134	GAPDH, gapA; glyceraldehyde 3-phosphate dehydrogenase [EC:1.2.1.12]	90769	183914	140243	143994	220990	142458	311753	108958	127286	65563	67846	90941	79925	116983	238737	32596	106827	120339	108854	34464	64210	182830	154112	88827	114883	152860	52082	75827	124223	99374	242385	195715	173931	195107	234540	228184	210453	242759	241975	146993	128613	147915
K00135	gabD; succinate-semialdehyde dehydrogenase / glutarate-semialdehyde dehydrogenase [EC:1.2.1.16 1.2.1.79 1.2.1.20]	40223	82498	64225	60616	92865	63268	122546	56411	57927	25390	30182	53223	47674	55586	90754	17097	44594	18478	64593	17703	26049	43720	73958	57006	68378	87432	37920	49709	53228	55592	120012	95704	91441	100357	118103	116189	111179	126599	133569	31837	68427	79053
K00137	prr; aminobutyraldehyde dehydrogenase [EC:1.2.1.19]	45	123	76	93	54	611	67	223	228	197	91	1132	457	32	524	0	387	15593	289	0	78	113	256	134	134	98	148	189	4885	36	212	132	0	675	60	316	0	0	170	168	514	260
K00138	aldB; aldehyde dehydrogenase [EC:1.2.1.-]	26925	19028	13062	11684	37742	13244	86119	18420	16253	8425	15822	8957	8214	12618	18000	5511	26192	7739	16319	7334	12009	34658	13771	6725	11098	23197	5652	6367	9498	10723	4622	27900	11805	4810	11873	7845	8488	9476	24670	3584	8844	6388
K00140	mmsA, iolA, ALDH6A1; malonate-semialdehyde dehydrogenase (acetylating) / methylmalonate-semialdehyde dehydrogenase [EC:1.2.1.18 1.2.1.27]	9968	46833	34832	35961	45282	34240	58526	31856	33290	17549	15756	22040	15159	22928	42579	7501	30809	6622	24398	9302	15657	13804	14578	24029	19964	23855	16700	12085	19401	13996	7174	36658	18467	8103	13456	9108	10724	18287	37594	6729	17583	8795
K00141	xylC; benzaldehyde dehydrogenase (NAD) [EC:1.2.1.28]	4	73	38	9	18	0	12	174	66	74	96	308	67	0	47	28	65	4	188	47	248	55	207	46	176	54	24	50	80	147	51	14	44	83	60	14	32	179	28	12	115	61
K00145	argC; N-acetyl-gamma-glutamyl-phosphate reductase [EC:1.2.1.38]	42536	111307	63782	59072	96787	58222	116331	46575	49252	28692	24245	56135	34313	64598	100261	15253	40769	76622	51664	16356	27978	87830	75034	43802	65218	88235	28847	21483	66974	48108	122091	82306	81852	96108	109761	111803	103515	121833	110763	120384	63863	71611
K00146	feaB; phenylacetaldehyde dehydrogenase [EC:1.2.1.39]	227	826	228	373	291	576	210	347	210	201	0	1794	253	572	469	157	254	3506	219	40	120	347	372	285	707	458	206	462	1168	327	147	141	50	186	260	136	32	98	183	17	284	277
K00147	proA; glutamate-5-semialdehyde dehydrogenase [EC:1.2.1.41]	41642	104767	59797	56769	80297	54106	106359	45302	47131	28045	19869	45745	27334	53898	61584	14507	36704	81341	35674	13123	25043	57617	40749	39277	52318	77356	25860	19664	57598	31985	15222	42726	19437	10795	17281	14952	16145	32404	38551	102663	30537	10699
K00148	fdhA; glutathione-independent formaldehyde dehydrogenase [EC:1.2.1.46]	566	1481	1313	1161	973	1565	834	2907	1737	1787	284	860	1732	801	372	186	655	4	2173	421	351	198	384	677	185	179	448	823	344	774	658	882	523	683	862	638	902	1124	1964	348	1423	686
K00150	gap2; glyceraldehyde-3-phosphate dehydrogenase (NAD(P)) [EC:1.2.1.59]	1149	1045	1490	3793	1531	2329	2773	1512	2008	5359	331	3291	818	1090	114	271	120	64	500	194	413	251	896	804	1142	2700	300	420	327	813	251	371	233	185	349	790	153	351	485	135	826	495
K00151	hpaE, hpcC; 5-carboxymethyl-2-hydroxymuconic-semialdehyde dehydrogenase [EC:1.2.1.60]	5327	3262	19657	24676	7856	20857	7780	8267	17754	8282	1159	2137	3018	634	10402	506	1459	987	979	113	1079	717	205	6419	741	846	1958	3073	5675	421	124	395	80	275	358	477	234	445	614	171	658	132
K00152	nahF; salicylaldehyde dehydrogenase [EC:1.2.1.65]	0	0	0	0	0	0	0	0	0	0	0	0	0	0	0	0	0	0	0	0	0	0	0	4	0	0	1	0	0	0	0	0	0	0	0	0	0	0	0	0	0	0
K00153	E1.1.1.306; S-(hydroxymethyl)mycothiol dehydrogenase [EC:1.1.1.306]	190	156	14	114	111	156	71	183	178	0	145	706	32	77	380	1	149	15	42	56	88	61	105	61	193	156	56	0	399	436	52	250	132	171	202	79	57	351	593	87	83	178
K00154	E1.2.1.68; coniferyl-aldehyde dehydrogenase [EC:1.2.1.68]	24641	20237	11682	10512	35464	10385	90007	16641	14953	7222	11670	7247	6330	16723	6738	4939	7036	189	15848	6960	11297	10795	10717	7476	11619	15805	4800	5440	6473	9842	5057	22101	8517	5530	8098	5329	7278	13060	21372	5911	10112	6284
K00156	poxB; pyruvate dehydrogenase (quinone) [EC:1.2.5.1]	330	868	641	888	842	1691	642	1903	962	381	505	4447	751	743	1117	185	569	14214	610	58	553	303	830	413	680	2832	557	451	5520	708	762	831	299	694	928	477	500	1118	1255	517	720	754
K00158	E1.2.3.3, poxL; pyruvate oxidase [EC:1.2.3.3]	118	200	837	956	753	1299	474	2018	1134	540	98	101	620	225	92	148	840	149	176	105	112	33	154	319	261	80	69	92	889	37	438	114	118	150	196	217	556	792	628	151	264	369
K00161	PDHA, pdhA; pyruvate dehydrogenase E1 component alpha subunit [EC:1.2.4.1]	18132	44719	52382	49029	61691	57437	35883	39867	42977	25809	22688	42916	33519	56413	98350	12322	22147	8841	46295	16341	17392	49795	75870	32904	61046	57929	31725	18455	42720	48217	115530	60668	74666	92166	105871	106338	100124	103417	98466	24135	53418	66803
K00162	PDHB, pdhB; pyruvate dehydrogenase E1 component beta subunit [EC:1.2.4.1]	23240	45127	69533	73097	68733	74896	43302	45718	60027	34020	23032	43531	35948	55822	97693	12236	23083	8375	46914	16296	17593	49914	71544	37155	53775	55930	24794	20551	44521	46966	115505	60778	74771	92268	106063	106582	100358	103589	100156	24217	53414	66999
K00163	aceE; pyruvate dehydrogenase E1 component [EC:1.2.4.1]	35000	48146	37746	46074	50768	35364	92332	29897	38853	19519	15810	24276	23222	26902	20109	8300	30293	15962	27887	7024	15196	15943	18912	36475	24784	45383	11642	40674	21699	21063	6639	27836	12404	7294	18300	10732	10386	15424	26498	4899	17054	8558
K00164	OGDH, sucA; 2-oxoglutarate dehydrogenase E1 component [EC:1.2.4.2]	41743	71856	61328	59865	95351	56607	115167	47327	53686	26371	25771	48785	44910	60297	100433	16253	42833	19617	60463	17934	25445	60092	81275	54614	63858	83017	29082	49413	47813	53851	118268	82795	84818	97252	115504	112559	106444	114216	115522	27180	62588	72842
K00166	BCKDHA, bkdA1; 2-oxoisovalerate dehydrogenase E1 component alpha subunit [EC:1.2.4.4]	6701	14223	24399	25725	37225	23488	53958	12765	20697	9419	2623	5054	4249	15822	2209	2761	22512	3102	3395	759	11673	9394	8433	9834	8313	9284	5449	8415	8280	8687	1477	16495	5582	2723	5934	3334	2257	3933	9195	618	3576	2723
K00167	BCKDHB, bkdA2; 2-oxoisovalerate dehydrogenase E1 component beta subunit [EC:1.2.4.4]	6736	14331	24414	25768	36738	23463	53890	12445	20743	9533	2602	6278	4302	15924	2412	2796	22531	3102	3414	759	11637	9643	8733	10473	8363	11442	5467	8509	8309	8693	1477	16458	5582	2745	5948	3343	2287	4021	9158	619	3578	2842
K00169	porA; pyruvate ferredoxin oxidoreductase alpha subunit [EC:1.2.7.1]	2626	6578	1837	1295	1381	1552	545	1174	1836	1207	625	2386	1211	5052	301	1178	747	4437	2280	635	1374	975	2084	1333	3865	3641	810	824	2251	1210	294	2022	692	151	1131	907	472	470	622	283	946	307
K00170	porB; pyruvate ferredoxin oxidoreductase beta subunit [EC:1.2.7.1]	2559	7347	2002	1291	1518	1746	565	1514	1836	1276	687	2471	1298	5796	341	1030	717	4633	2550	584	1559	960	2207	2331	4050	4054	990	824	3054	1406	332	1945	642	114	775	907	472	470	699	304	934	307
K00171	porD; pyruvate ferredoxin oxidoreductase delta subunit [EC:1.2.7.1]	2471	2063	854	1162	789	1298	449	325	1678	1109	352	1107	543	2195	154	524	168	2674	766	424	322	216	1077	426	1581	1272	170	386	1800	611	163	329	297	34	566	816	233	220	379	279	537	82
K00172	porG; pyruvate ferredoxin oxidoreductase gamma subunit [EC:1.2.7.1]	2597	7766	2025	1295	1518	1777	635	1576	1836	1276	699	2706	1427	5831	410	1231	750	6877	2570	635	1623	1050	2268	2348	4132	4209	990	815	3861	1483	332	2022	642	151	1155	907	472	382	699	304	1177	307
K00174	korA, oorA, oforA; 2-oxoglutarate/2-oxoacid ferredoxin oxidoreductase subunit alpha [EC:1.2.7.3 1.2.7.11]	4050	60844	17299	7963	17555	7385	7371	14222	6619	3655	4391	15886	8089	27726	7874	4797	5529	44745	18782	2899	10603	36768	15797	11588	21994	24974	6211	4330	27845	13691	6274	8895	2070	2098	2826	2506	4178	11697	6686	94597	9655	2518
K00175	korB, oorB, oforB; 2-oxoglutarate/2-oxoacid ferredoxin oxidoreductase subunit beta [EC:1.2.7.3 1.2.7.11]	4081	58309	16859	7878	17249	7228	7342	13307	6755	3665	4362	16051	7978	26831	7756	4581	5325	44745	18593	2952	10252	36625	15519	11193	21502	24166	6094	4285	27572	13496	6697	8896	2037	2098	2826	2506	4178	11697	6636	94597	9526	2518
K00176	korD, oorD; 2-oxoglutarate ferredoxin oxidoreductase subunit delta [EC:1.2.7.3]	2623	6705	3922	1925	3743	2358	1943	4087	1993	1465	934	2900	1639	4657	1459	987	939	25556	1816	505	1506	781	2707	1323	2824	4294	649	604	10462	1620	271	786	333	189	566	856	242	69	668	280	1802	190
K00177	korC, oorC; 2-oxoglutarate ferredoxin oxidoreductase subunit gamma [EC:1.2.7.3]	2604	6664	3951	1925	3730	2358	1980	4038	1993	1465	983	2968	1715	4815	1463	1021	948	25556	1924	505	1440	781	2707	1346	2833	4254	662	583	10419	1620	271	897	333	192	566	856	242	201	924	280	1873	190
K00179	iorA; indolepyruvate ferredoxin oxidoreductase, alpha subunit [EC:1.2.7.8]	148	5141	3628	1200	3351	1516	1423	3210	637	545	994	3332	2039	3030	1994	728	943	34139	1477	223	1172	754	1679	858	2108	2823	435	265	11921	1409	199	1100	230	177	157	2	211	296	1031	41	2542	74
K00180	iorB; indolepyruvate ferredoxin oxidoreductase, beta subunit [EC:1.2.7.8]	148	5220	3655	1200	3351	1516	1463	3210	706	545	994	3332	1951	3092	1994	799	888	34138	1477	223	1139	754	1600	885	2108	2832	435	265	11921	1409	199	1132	230	141	157	2	176	296	1012	41	2542	74
K00183	K00183; prokaryotic molybdopterin-containing oxidoreductase family, molybdopterin binding subunit	0	0	261	0	0	0	0	0	0	0	0	789	432	0	234	0	0	5428	672	0	333	0	0	0	0	40	0	0	762	0	0	0	0	0	0	0	3	0	0	0	0	0
K00184	K00184; prokaryotic molybdopterin-containing oxidoreductase family, iron-sulfur binding subunit	7003	28158	20874	9202	44062	18623	21383	13788	9029	4140	12148	23563	17431	47857	53147	7359	11904	13264	31317	9857	13314	44521	52675	16911	34365	42371	9108	7229	22389	30771	109653	49740	66999	87704	94792	100264	91850	96251	81351	18856	42446	62134
K00185	K00185; prokaryotic molybdopterin-containing oxidoreductase family, membrane subunit	7005	28503	20715	9372	44276	18868	21414	13881	9164	4198	12179	21908	16714	47763	52803	7381	12165	4457	30581	9894	12482	44294	52953	16990	34737	42566	8984	7578	21328	31077	109667	49789	66967	87733	94805	100264	91802	95940	81295	18856	42521	62134
K00186	vorA; 2-oxoisovalerate ferredoxin oxidoreductase, alpha subunit [EC:1.2.7.7]	0	140	13	0	0	0	0	49	0	0	0	92	0	91	0	0	43	62	0	0	66	0	17	34	10	102	0	0	170	0	0	0	0	0	0	0	0	0	0	0	0	0
K00187	vorB; 2-oxoisovalerate ferredoxin oxidoreductase, beta subunit [EC:1.2.7.7]	0	313	125	0	120	0	0	59	49	0	26	92	7	249	0	54	67	62	36	0	68	152	138	171	117	416	26	16	170	29	4	29	0	0	0	0	0	75	26	0	12	0
K00188	vorD; 2-oxoisovalerate ferredoxin oxidoreductase, delta subunit [EC:1.2.7.7]	0	140	83	0	58	0	0	10	49	0	26	92	7	120	0	54	24	62	19	0	2	152	138	137	107	325	26	16	0	29	4	29	0	0	0	0	0	75	26	0	12	0
K00192	cdhA; acetyl-CoA decarbonylase/synthase complex subunit alpha [EC:1.2.7.4]	0	15	13	0	0	0	0	0	0	0	0	0	0	18	0	0	0	62	0	0	0	7	0	25	16	14	0	0	0	0	0	0	0	0	0	0	0	0	0	0	0	0
K00193	cdhC; acetyl-CoA decarbonylase/synthase complex subunit beta [EC:2.3.1.-]	0	15	13	0	0	0	0	0	0	0	0	0	0	18	0	0	0	62	0	0	0	7	0	25	16	14	0	0	0	0	0	0	0	0	0	0	0	0	0	0	0	0
K00194	cdhD, acsD; acetyl-CoA decarbonylase/synthase complex subunit delta [EC:2.1.1.245]	51	1777	585	414	344	174	110	908	69	30	192	1064	501	915	434	328	222	12667	482	12	248	218	459	387	598	1094	222	102	4244	191	129	115	33	0	0	0	0	0	294	0	847	0
K00195	cdhB; acetyl-CoA decarbonylase/synthase complex subunit epsilon	0	15	13	0	0	0	0	0	0	0	0	0	0	18	0	0	0	62	0	0	0	7	0	25	16	14	0	0	0	0	0	0	0	0	0	0	0	0	0	0	0	0
K00196	cooF; anaerobic carbon-monoxide dehydrogenase iron sulfur subunit	123	293	552	1067	307	771	0	420	241	419	308	3762	1039	169	1033	62	263	44307	241	156	144	88	406	104	52	39	212	492	12789	0	339	420	156	163	0	52	0	570	422	116	1782	0
K00197	cdhE, acsC; acetyl-CoA decarbonylase/synthase complex subunit gamma [EC:2.1.1.245]	51	2110	669	414	373	174	98	908	69	30	192	1081	557	1188	434	403	275	12688	482	35	355	244	510	411	641	1388	242	102	4360	252	129	115	127	0	0	0	0	0	309	0	847	0
K00198	cooS, acsA; anaerobic carbon-monoxide dehydrogenase catalytic subunit [EC:1.2.7.4]	153	3596	1623	1559	668	548	123	2490	69	57	386	3567	1701	1679	1401	575	670	46242	1266	47	698	362	987	586	1091	1872	500	102	14101	390	846	346	67	66	0	0	0	0	728	0	2796	0
K00200	fwdA, fmdA; formylmethanofuran dehydrogenase subunit A [EC:1.2.7.12]	131	1046	326	468	250	597	225	542	188	316	417	1238	1364	3321	1162	267	522	64	1665	560	720	201	616	452	936	704	297	35	649	438	221	265	193	262	506	306	462	313	226	75	286	228
K00201	fwdB, fmdB; formylmethanofuran dehydrogenase subunit B [EC:1.2.7.12]	131	775	250	468	140	332	145	429	188	288	139	793	685	2361	1093	124	262	63	954	300	611	116	252	300	634	465	175	35	456	287	221	156	90	125	506	180	291	313	138	43	267	142
K00202	fwdC, fmdC; formylmethanofuran dehydrogenase subunit C [EC:1.2.7.12]	131	1031	305	468	217	332	154	542	188	316	417	1238	1364	3275	1093	267	491	126	1576	560	720	194	616	414	922	690	297	35	649	438	221	241	182	262	506	215	339	313	194	43	286	142
K00203	fwdD, fmdD; formylmethanofuran dehydrogenase subunit D [EC:1.2.7.12]	0	15	13	0	0	0	0	0	0	0	0	0	0	18	0	0	0	62	0	0	0	7	0	25	16	14	0	0	0	0	0	0	0	0	0	0	0	0	0	0	0	0
K00204	fwdH; 4Fe-4S ferredoxin	0	0	0	0	0	0	0	0	0	0	0	0	0	0	0	0	0	62	0	0	0	0	0	0	0	0	0	0	0	0	0	0	0	0	0	0	0	0	0	0	0	0
K00205	fwdF, fmdF; 4Fe-4S ferredoxin	0	10	0	0	0	0	0	0	0	0	0	0	0	5	0	0	0	124	0	0	0	0	0	25	16	6	0	0	0	0	0	0	0	0	0	0	0	0	0	0	0	0
K00207	DPYD; dihydropyrimidine dehydrogenase (NADP+) [EC:1.3.1.2]	0	28	0	0	0	0	0	0	0	0	0	0	52	14	0	0	0	0	0	0	16	0	0	484	9	1891	19	0	0	0	0	13	0	0	14	0	0	0	0	0	0	40
K00208	fabI; enoyl-[acyl-carrier protein] reductase I [EC:1.3.1.9 1.3.1.10]	26156	58904	81143	86831	82348	77887	51423	54198	66344	37702	24074	57121	50621	52922	144691	14300	23277	22998	59722	17104	17829	53709	82452	59391	72098	81130	36608	50044	60188	51598	117395	74869	85076	95836	109375	112574	107771	114676	115566	29009	60244	72633
K00209	fabV, ter; enoyl-[acyl-carrier protein] reductase / trans-2-enoyl-CoA reductase (NAD+) [EC:1.3.1.9 1.3.1.44]	24627	31610	16195	11794	45890	11462	103242	16393	18370	7220	10800	5202	7838	15908	16926	5648	25784	4344	14708	6574	10443	10862	8735	6502	8356	15069	5639	6100	7107	8317	5025	20569	7103	4506	12530	5861	5356	6056	15650	3850	11695	4265
K00210	E1.3.1.12; prephenate dehydrogenase [EC:1.3.1.12]	992	551	361	1340	533	332	248	868	1193	865	31	5453	326	555	1506	155	120	919	391	204	416	145	853	600	691	539	227	217	1294	782	336	975	1096	303	445	737	209	4698	1176	336	1071	482
K00211	TYR1; prephenate dehydrogenase (NADP+) [EC:1.3.1.13]	0	3	0	0	0	0	0	0	0	0	0	76	18	0	0	0	0	0	0	0	0	0	0	0	20	52	0	0	0	0	0	0	96	0	0	0	0	0	0	0	0	0
K00213	DHCR7; 7-dehydrocholesterol reductase [EC:1.3.1.21]	0	12	0	0	0	0	0	0	0	0	20	68	0	1	0	0	32	0	0	38	0	0	0	0	29	83	0	0	0	0	7	0	0	0	0	0	31	0	0	0	21	0
K00214	BLVRA, bvdR; biliverdin reductase [EC:1.3.1.24]	0	0	3	0	0	0	0	0	0	0	0	148	0	0	39	0	0	0	0	0	0	0	0	0	0	0	0	0	0	0	0	0	0	21	0	0	0	0	0	0	0	0
K00215	dapB; 4-hydroxy-tetrahydrodipicolinate reductase [EC:1.17.1.8]	46144	115429	70452	70314	102772	63602	120070	56335	59117	34313	27720	63518	52473	71038	106995	18865	46093	107092	67615	19579	29638	93380	88458	59337	75205	93224	32361	54253	79919	58610	124545	97302	86522	98712	117367	115366	108508	124851	119892	121711	69882	74294
K00216	entA; 2,3-dihydro-2,3-dihydroxybenzoate dehydrogenase [EC:1.3.1.28]	155	3064	2354	470	17643	703	27233	704	341	502	156	1073	327	61	536	34	245	15604	339	44	138	359	397	115	83	1909	250	187	4981	209	332	2888	0	258	142	86	407	234	502	226	613	125
K00217	E1.3.1.32; maleylacetate reductase [EC:1.3.1.32]	0	16	0	0	77	59	0	0	36	0	51	53	24	40	32	0	19	3	51	0	1	0	0	11	0	52	16	0	0	1	0	14	0	0	0	0	0	0	0	0	40	0
K00218	por; protochlorophyllide reductase [EC:1.3.1.33]	3285	1881	3309	11070	4065	6750	7743	3636	5469	15867	786	5121	1680	1335	261	579	198	0	1044	126	138	468	990	333	684	1314	492	1137	24	921	435	198	582	369	726	2256	237	0	834	324	948	192
K00219	fadH; 2,4-dienoyl-CoA reductase (NADPH2) [EC:1.3.1.34]	30126	39590	33441	34590	52730	33254	82743	24986	34177	14983	12154	10451	10001	14418	55495	6078	27367	16559	15880	4930	6437	33682	14000	12723	15337	25438	7032	8374	20570	12956	6439	30741	11775	6867	11993	7580	8175	13893	27284	4219	14528	6352
K00220	tyrC; cyclohexadieny/prephenate dehydrogenase [EC:1.3.1.43 1.3.1.12]	7356	11893	28294	31051	17705	27321	10559	14984	22248	10713	2686	12735	6776	5625	36608	2052	3412	55	4305	1525	2949	3282	6924	10272	12096	9380	11877	4513	11641	4838	2285	5594	3757	1739	1844	2652	4663	5146	6633	3812	5028	2498
K00221	E4.99.1.2; alkylmercury lyase [EC:4.99.1.2]	0	3	0	0	0	0	0	52	0	0	0	67	0	0	0	0	0	0	0	0	0	0	17	0	0	0	0	0	0	0	0	142	0	0	31	0	6	172	54	21	87	32
K00222	TM7SF2, ERG24; Delta14-sterol reductase [EC:1.3.1.70]	0	52	33	0	0	0	38	0	0	0	0	40	52	29	0	34	22	0	0	0	16	182	180	561	75	2126	19	0	0	0	0	13	0	22	14	9	0	0	83	0	0	40
K00226	pyrD; dihydroorotate dehydrogenase (fumarate) [EC:1.3.98.1]	716	8253	7824	3075	8495	1384	3662	4634	1862	1291	1062	2574	1563	5245	771	568	2155	3177	4561	928	1291	1252	2326	2634	4039	4150	825	202	3454	2207	1487	2126	1227	740	1187	430	1413	991	2215	289	2301	332
K00227	SC5DL, ERG3; Delta7-sterol 5-desaturase [EC:1.14.19.20]	37	443	121	1	483	16	1468	0	1	20	29	74	116	158	7275	34	22	2	0	0	843	19903	3560	1578	2758	8521	483	100	1	1250	422	677	48	72	28	9	57	0	252	0	0	80
K00228	CPOX, hemF; coproporphyrinogen III oxidase [EC:1.3.3.3]	41124	67218	60149	62201	93904	53759	116674	44938	53471	30047	24372	43418	42700	44853	99099	15423	40704	16091	58354	16785	21979	58509	77183	51059	58805	78261	27669	47589	43692	50636	117804	81217	84536	96965	115248	113169	105680	113098	114349	27245	61264	72051
K00230	hemG; menaquinone-dependent protoporphyrinogen oxidase [EC:1.3.5.3]	998	3242	3174	3425	4891	5018	31541	5665	7257	1713	9543	3659	2856	5735	2192	4255	4176	15879	6428	2960	1208	854	1961	1915	1414	4729	1832	1971	7060	1105	2154	1930	220	1100	3000	1775	1504	473	1793	1301	2437	1192
K00231	PPOX, hemY; protoporphyrinogen/coproporphyrinogen III oxidase [EC:1.3.3.4 1.3.3.15]	1010	7199	5339	3663	5653	2011	2469	4021	3259	1017	1273	6842	3075	7295	1708	1221	2003	6219	5365	1512	2052	1113	1990	2638	3854	4097	1240	1642	5143	2419	1463	2396	1143	750	953	938	1923	1810	2501	405	2297	692
K00232	E1.3.3.6, ACOX1, ACOX3; acyl-CoA oxidase [EC:1.3.3.6]	211	618	296	0	1350	1498	1889	495	195	55	471	1984	540	717	1013	767	445	55	886	348	567	1451	2172	618	2264	3239	472	17	1983	3242	379	999	193	117	94	95	585	570	978	154	726	180
K00239	sdhA, frdA; succinate dehydrogenase / fumarate reductase, flavoprotein subunit [EC:1.3.5.1 1.3.5.4]	45682	84883	68627	66354	102444	61922	120153	54076	58687	33489	27263	56814	47959	70116	104368	18479	44858	29376	65026	19571	29076	62497	87170	58577	74534	91608	31217	52000	55678	57881	119235	86520	86159	98139	117157	114187	107879	115643	118146	27890	65525	73980
K00240	sdhB, frdB; succinate dehydrogenase / fumarate reductase, iron-sulfur subunit [EC:1.3.5.1 1.3.5.4]	43211	83312	67818	65291	101636	60710	119483	53334	56908	32409	27122	56044	47747	68626	104224	18058	44806	25898	64313	19128	28673	62292	86157	58206	73202	90965	31077	51813	54361	57091	119082	86170	85862	98141	116456	113381	107681	115433	117848	27611	65229	73790
K00241	sdhC, frdC; succinate dehydrogenase / fumarate reductase, cytochrome b subunit	43210	84119	67821	65169	117967	60299	145817	52834	56614	32301	26886	53295	47224	66909	102433	17820	44300	24274	63306	18692	28241	61813	85053	57283	71686	88919	30770	51392	52988	56358	118861	86529	85536	97756	116143	113140	106884	114988	117190	27557	64440	73732
K00242	sdhD, frdD; succinate dehydrogenase / fumarate reductase, membrane anchor subunit	35700	56019	44226	50341	70608	41516	120245	36177	43562	22878	17378	26893	28462	26196	48084	10383	31916	15964	29935	8311	16090	17364	31924	39907	33793	50619	21053	42987	27467	24494	8209	35661	17880	9496	20704	12125	14747	17669	34541	8374	21051	10873
K00243	K00243; uncharacterized protein	32205	59661	27136	18946	73539	21555	99820	22847	21013	10487	17671	21280	21842	31272	55395	8726	33689	48843	29618	11377	16409	77937	49422	13043	25451	42295	10796	9618	33214	28758	117730	76360	73406	91990	105131	106279	94289	111241	94045	114825	47459	66330
K00244	frdA; fumarate reductase flavoprotein subunit [EC:1.3.5.4]	5632	3191	4516	5035	4888	7940	31330	6439	10249	4247	9653	6624	5378	6210	9655	3625	5307	42787	9387	3376	2812	1018	3062	2137	1439	5377	1963	2186	12981	1648	2836	2659	2221	1492	4534	3594	2300	1534	2125	1915	3212	1157
K00245	frdB; fumarate reductase iron-sulfur subunit [EC:1.3.5.4]	5528	2888	3256	4634	3900	7491	30867	5587	9936	3768	8958	2761	3323	5843	4951	2332	3891	16236	6537	3320	1252	901	2883	1848	1255	3632	1646	2076	7044	1064	2482	1679	767	1214	4384	3116	1929	1112	1522	1882	2676	1088
K00246	frdC; fumarate reductase subunit C	5528	3088	3272	4540	4544	7491	31214	5587	10003	3758	8959	2768	3324	5965	4951	3263	3957	16163	6660	3286	1252	901	2844	1889	1221	3579	1662	2120	6861	993	2515	1856	767	1214	4384	3236	1930	1112	1522	1883	2676	1088
K00247	frdD; fumarate reductase subunit D	788	1289	2438	2808	2295	4938	29812	5147	6732	1671	8666	2619	2687	5068	4725	1301	3733	15775	5307	2768	1070	812	1400	1528	808	3062	1485	1226	5923	698	2173	1318	273	869	2999	1388	1438	1112	1224	1302	2397	924
K00248	ACADS, bcd; butyryl-CoA dehydrogenase [EC:1.3.8.1]	6273	15015	25873	28969	28521	22871	24237	14670	21921	9451	3253	11142	6715	11395	23880	3773	4178	38708	3979	1101	4455	8856	9772	11217	12713	18204	3703	4766	21922	8864	3382	18809	7253	2869	2265	2896	4473	14819	17809	1523	8181	3756
K00249	ACADM, acd; acyl-CoA dehydrogenase [EC:1.3.8.7]	36987	95444	56456	53907	80384	63494	69096	56798	43337	23688	21477	52705	22945	57611	149403	16967	17244	1980	32690	13897	24376	31066	49717	36402	75571	73252	39060	16719	51687	46581	14353	53690	24125	12361	13648	11391	17549	51136	63447	13117	41525	15759
K00252	GCDH, gcdH; glutaryl-CoA dehydrogenase [EC:1.3.8.6]	11331	32302	40803	36731	60106	40402	39715	25262	30914	12616	10911	26468	20927	26845	92268	7593	11826	266	29888	9625	10728	47371	56873	23293	42798	41161	19764	10619	31801	36060	112116	68139	75853	92038	97841	104375	97873	109215	103614	23241	48871	67550
K00253	IVD, ivd; isovaleryl-CoA dehydrogenase [EC:1.3.8.4]	29754	41801	33430	34704	46437	32559	58360	26182	29508	15256	13401	11093	10221	16805	33786	5710	27353	131	17270	5765	13279	12797	14337	15248	19890	19760	15499	9428	16373	12398	5770	28421	11995	6259	12104	6904	8651	14992	27448	5984	14908	6737
K00254	DHODH, pyrD; dihydroorotate dehydrogenase [EC:1.3.5.2]	43395	59871	58804	62232	92323	57194	115609	42204	51525	30924	23950	41965	39622	44351	98276	12274	39317	17339	50382	15644	21761	56493	74714	48469	55350	66156	26982	47477	41496	47308	117069	80864	83385	96161	113766	112695	105077	113270	113174	27177	59679	72043
K00255	ACADL; long-chain-acyl-CoA dehydrogenase [EC:1.3.8.8]	161	284	279	497	344	2695	262	880	1105	303	839	916	560	159	13515	209	201	27	623	58	294	496	520	258	494	473	52	30	2647	1238	313	937	254	542	390	343	763	529	897	121	654	332
K00256	E1.3.99.16; isoquinoline 1-oxidoreductase [EC:1.3.99.16]	0	323	70	0	281	65	0	331	190	0	0	65	0	169	110	8	59	1	0	45	34	37	17	44	248	122	0	138	219	23	217	1672	577	185	156	157	82	1278	3230	44	152	287
K00257	mbtN, fadE14; acyl-ACP dehydrogenase [EC:1.3.99.-]	78384	132782	133304	140251	140835	136026	179948	103189	114071	55283	54603	63930	45873	84413	180458	21715	74792	9419	76526	26285	40884	82687	101787	74091	101381	101534	61773	33945	80194	70789	127217	129112	99709	107083	125603	118819	115810	154810	156151	37246	85847	83351
K00259	ald; alanine dehydrogenase [EC:1.4.1.1]	39020	79714	68590	60684	116200	55720	125402	45753	49872	27092	29334	48561	42213	56244	106182	16964	42745	9820	59405	19847	26157	64087	77793	58874	72404	79075	31242	49217	51018	59313	117353	90963	81111	95541	114372	111463	103020	108157	111249	26204	60160	69951
K00260	gudB, rocG; glutamate dehydrogenase [EC:1.4.1.2]	81	1	281	663	57	94	0	189	0	168	382	1532	822	154	456	72	99	15851	224	1	75	12	393	155	147	18	118	629	5168	10	62	104	90	0	34	22	0	50	417	10	613	152
K00261	GLUD1_2, gdhA; glutamate dehydrogenase (NAD(P)+) [EC:1.4.1.3]	9367	18931	34029	32417	32163	32076	18999	15072	23458	11421	5601	15945	12365	27439	37038	5267	8907	324	23505	7297	7913	6950	15780	18567	21763	22081	7450	8739	19129	15537	3035	12652	4824	3396	3242	4508	6378	9456	11031	1540	9469	2655
K00262	E1.4.1.4, gdhA; glutamate dehydrogenase (NADP+) [EC:1.4.1.4]	27647	52602	18902	16127	51002	15761	49357	20934	12218	6909	19878	26022	18135	21671	61283	5217	11692	91913	22517	7949	14570	73901	45367	8096	25470	37182	7764	6926	44989	26152	115680	68182	69979	89500	97761	101749	94159	108784	88535	113536	46191	65186
K00263	E1.4.1.9; leucine dehydrogenase [EC:1.4.1.9]	9088	28802	35001	35119	69593	28990	71815	24662	30125	17482	16609	12249	10764	16269	44151	5725	27792	2620	16409	4917	13595	37329	18375	17430	21480	26840	8689	11501	16320	21259	5092	27964	10157	4504	12184	5341	5906	9313	24974	2001	9810	5107
K00264	GLT1; glutamate synthase (NADPH/NADH) [EC:1.4.1.13 1.4.1.14]	0	17	25	0	46	0	0	0	0	0	0	0	0	53	0	0	13	0	0	0	0	0	0	0	0	30	0	0	0	0	0	0	0	0	0	0	0	0	0	0	0	0
K00265	gltB; glutamate synthase (NADPH/NADH) large chain [EC:1.4.1.13 1.4.1.14]	37398	64111	50511	47473	69688	48886	122293	39546	46610	21727	18200	33779	22311	44658	51593	11468	34795	24337	38628	12093	21100	20886	34221	35951	42277	51571	23420	17224	38629	27371	9412	35216	15799	9104	17230	12444	13303	18516	33195	8824	22789	10396
K00266	gltD; glutamate synthase (NADPH/NADH) small chain [EC:1.4.1.13 1.4.1.14]	46172	114217	87235	86030	107416	79956	142694	65781	73421	33988	35018	62082	44244	61772	108541	17393	46618	174107	59157	20239	28177	72840	70851	49873	62282	74402	31214	25013	102936	46338	125417	94014	83292	97882	112722	113653	106243	124532	115764	122387	69080	73886
K00270	pdh; phenylalanine dehydrogenase [EC:1.4.1.20]	0	0	0	0	0	0	0	0	0	0	0	60	0	0	0	0	0	7	0	0	0	0	0	1	0	0	0	17	12	0	0	0	0	0	0	0	0	50	0	0	0	0
K00271	vdh; valine dehydrogenase (NAD+) [EC:1.4.1.23]	0	58	13	0	0	0	10	0	0	0	61	359	7	0	0	0	58	4	0	13	51	0	11	8	0	72	0	0	81	123	0	28	44	53	60	40	25	12	57	12	23	14
K00273	DAO, aao; D-amino-acid oxidase [EC:1.4.3.3]	108	265	124	535	189	441	403	174	209	63	12	1696	301	55	110	34	131	0	167	9	102	225	356	603	306	2340	77	209	15	282	0	41	160	126	74	645	15	12	178	41	149	55
K00274	MAO, aofH; monoamine oxidase [EC:1.4.3.4]	272	2991	1434	1989	2455	4072	1566	5066	3575	898	5621	6248	1296	2380	9518	1454	2264	465	981	375	1042	6569	2677	1319	3297	8926	1353	651	4416	3646	1218	2567	1244	669	600	998	1385	2025	4253	466	2006	1273
K00275	pdxH, PNPO; pyridoxamine 5'-phosphate oxidase [EC:1.4.3.5]	43949	68100	61692	58740	112451	58332	143069	43357	53401	30159	25881	45013	33058	50955	99990	13020	39541	17097	47021	15899	23165	58061	77608	38373	53706	60636	26755	18529	44097	49819	117513	84213	83102	95669	113202	111085	105033	112702	112380	26998	60548	71346
K00276	AOC3, AOC2, tynA; primary-amine oxidase [EC:1.4.3.21]	110	523	904	956	709	1132	632	2158	1170	386	691	384	414	264	347	131	182	1410	90	40	63	108	22	217	189	84	299	92	523	328	497	116	149	204	223	336	588	601	708	188	287	462
K00278	nadB; L-aspartate oxidase [EC:1.4.3.16]	38475	101373	57253	56825	72076	48792	106604	42750	44134	27104	25129	43511	38669	59655	33090	14392	40285	85751	53106	15744	23865	61972	63128	52002	54667	71140	27414	48335	59607	45649	120733	75370	78635	95754	112682	111367	101510	117567	106893	119749	59869	70410
K00280	LOXL2_3_4; lysyl oxidase-like protein 2/3/4 [EC:1.4.3.-]	8	3	1	0	7	3	0	3	29	81	72	10	37	9	22	0	5	1	0	3	4	11	15	10	65	0	6	4	194	38	3	0	0	23	4	0	0	45	0	0	0	0
K00281	GLDC, gcvP; glycine dehydrogenase [EC:1.4.4.2]	37823	51340	51879	48476	87317	50111	113697	32764	42809	24802	23047	35221	23873	41046	94506	10159	36192	18495	40415	12855	18878	53715	59470	24399	38555	51092	15102	14714	38209	37595	113827	75234	77882	92703	106010	108064	99138	106047	102132	22359	53412	67836
K00282	gcvPA; glycine dehydrogenase subunit 1 [EC:1.4.4.2]	1965	25197	11352	9344	7741	4901	3808	13657	5281	2954	4974	14352	16243	22818	4357	5266	5718	5845	13993	2887	7633	6692	14743	30630	26939	34030	13740	33992	11771	16162	3027	6721	3749	2930	7137	3355	4709	7424	7386	4067	7292	3697
K00283	gcvPB; glycine dehydrogenase subunit 2 [EC:1.4.4.2]	1966	25572	11432	9344	7769	4960	3723	13590	5241	2925	4878	13949	16224	22935	4342	5252	5691	5843	13975	2834	7670	6633	14728	30773	27062	34110	13713	33966	11541	16187	3028	6710	3749	2945	7212	3376	4684	7421	7442	4067	7276	3659
K00284	E1.4.7.1; glutamate synthase (ferredoxin) [EC:1.4.7.1]	5313	8064	10279	10736	23166	12927	12169	8366	6747	7382	5866	12626	4862	13959	36799	2356	3652	43881	6879	2443	4486	10774	10412	4626	10818	13695	3092	3224	18933	7327	2174	7993	2868	1729	1452	2438	3178	5264	6046	1304	6864	1315
K00285	dadA; D-amino-acid dehydrogenase [EC:1.4.5.1]	42063	40815	60281	67444	78543	61179	95569	41130	56404	27819	12673	27529	20627	24437	85953	8213	11365	16033	24988	6348	18271	39661	29324	35264	32319	37020	22221	17355	30254	18111	8535	40359	20892	8152	11516	11157	13933	19034	46481	7879	19310	10380
K00286	proC; pyrroline-5-carboxylate reductase [EC:1.5.1.2]	48270	115744	85711	90483	107319	81040	126095	59800	70417	38652	28271	61374	49717	68179	108551	17677	45888	102322	61749	18099	29728	94082	79523	64050	72677	91959	33343	55056	81646	56837	124454	96424	84525	97856	115556	114860	106778	125943	118289	121422	67931	73317
K00287	DHFR, folA; dihydrofolate reductase [EC:1.5.1.3]	37792	98795	60078	55794	91738	50657	113899	44755	45513	21841	24656	39737	38405	53330	76410	13971	40836	69237	51775	15339	24298	90339	73464	52075	64342	79024	28892	49395	59026	53781	121716	92711	82268	95818	113054	110446	103187	120786	111933	119987	61806	71140
K00288	MTHFD; methylenetetrahydrofolate dehydrogenase (NADP+) / methenyltetrahydrofolate cyclohydrolase / formyltetrahydrofolate synthetase [EC:1.5.1.5 3.5.4.9 6.3.4.3]	0	190	47	0	0	0	4	34	0	0	0	0	0	137	0	55	0	0	0	0	50	23	68	12	112	307	14	0	8	0	0	10	0	0	0	0	0	0	0	0	0	0
K00290	LYS1; saccharopine dehydrogenase (NAD+, L-lysine forming) [EC:1.5.1.7]	9183	9256	25559	28795	20462	30146	13303	12560	22029	10765	1956	6619	6369	12504	31701	2579	4273	27232	5075	1230	4714	4781	6211	11532	6351	9973	4360	6173	21195	5800	1854	6801	3218	1427	2089	2623	3136	3396	6380	999	3931	1586
K00293	LYS9; saccharopine dehydrogenase (NADP+, L-glutamate forming) [EC:1.5.1.10]	5333	5675	20319	24896	12292	21806	10354	8282	17745	8359	829	2608	3639	1244	14279	1060	2050	43	1374	293	1181	2546	2366	7285	3423	6380	2083	3073	7171	3153	428	1502	84	122	438	418	940	553	1245	253	1379	369
K00294	E1.2.1.88; 1-pyrroline-5-carboxylate dehydrogenase [EC:1.2.1.88]	4304	16778	15233	8176	39253	10288	20003	8853	7247	2486	7607	17970	14246	20188	52143	5031	8275	10818	23400	7853	6477	41007	46027	12580	27501	29109	6812	4309	20242	27559	108624	47321	66140	87021	94104	99804	90481	94315	79254	18541	40011	61735
K00297	metF, MTHFR; methylenetetrahydrofolate reductase (NADPH) [EC:1.5.1.20]	50479	113858	101358	111605	89590	99370	80379	64858	83726	45153	27490	61764	47015	68759	135961	17063	45613	70322	58871	18109	23389	88468	75059	68474	72320	81369	32434	54809	78250	55332	121891	79164	82066	97637	114665	114151	106467	123377	115075	121072	65044	72428
K00298	ceo; N5-(carboxyethyl)ornithine synthase [EC:1.5.1.24]	0	0	0	0	0	0	0	0	0	0	0	6	0	0	0	0	0	0	0	0	70	0	0	0	0	0	0	0	0	0	0	0	0	0	0	0	0	0	0	0	0	0
K00299	ssuE; FMN reductase [EC:1.5.1.38]	416	974	524	1285	290	1094	283	1846	906	391	1319	3928	1004	1824	1009	180	886	19190	1183	101	1010	549	1119	1135	1315	3955	564	1568	6945	1605	501	1303	229	920	539	507	493	709	1878	327	862	769
K00301	E1.5.3.1; sarcosine oxidase [EC:1.5.3.1]	1306	2562	1790	4125	1753	2705	2809	2940	2523	5517	1472	2922	2089	5317	2511	805	1820	1499	3627	924	983	616	994	1124	1958	4710	757	808	1719	798	382	1714	1380	669	667	506	340	219	2659	184	1182	293
K00302	soxA; sarcosine oxidase, subunit alpha [EC:1.5.3.1]	20109	17786	67188	82472	33387	71487	27270	34698	61383	31271	5108	25890	16176	11212	70778	3944	7966	3357	10294	2632	6358	4967	7745	24792	16080	16961	16842	12086	27664	6929	3408	12708	9727	3355	4001	5376	6637	8856	12338	2114	6550	4112
K00303	soxB; sarcosine oxidase, subunit beta [EC:1.5.3.1]	19775	19806	67534	82116	35074	71692	26590	35855	61475	30633	6034	25875	16862	15845	74627	4528	8333	1707	10585	2937	6956	6214	9532	25709	18681	20228	17533	12287	27622	8655	3394	12387	8347	3615	3939	4966	6777	8534	12830	2126	7411	4382
K00304	soxD; sarcosine oxidase, subunit delta [EC:1.5.3.1]	19078	14372	63866	80365	30893	69986	25812	31744	59598	29916	4526	20954	14410	8938	66053	3254	7475	117	9800	2352	5439	4224	2998	21858	7504	12958	7848	11365	23620	4816	2728	10112	7225	2949	3163	4866	6175	7485	9725	1801	5350	3490
K00305	soxG; sarcosine oxidase, subunit gamma [EC:1.5.3.1]	18934	12720	62838	79683	30059	68725	25312	30018	58882	29506	4205	17489	13835	6385	60534	2792	6635	99	8631	2008	4877	3776	2550	21169	5945	10454	7405	11199	22492	4484	2405	9523	7128	2668	3039	3872	4984	6990	9585	1737	4951	2899
K00306	PIPOX; sarcosine oxidase / L-pipecolate oxidase [EC:1.5.3.1 1.5.3.7]	0	106	59	0	595	0	76	58	0	0	0	97	0	21	0	78	0	0	0	2	139	1	16	28	54	208	1	0	0	0	0	702	0	18	0	0	30	0	22	0	0	79
K00311	ETFDH; electron-transferring-flavoprotein dehydrogenase [EC:1.5.5.1]	31658	46799	36008	38967	47819	34672	61665	26355	31520	16701	13653	22477	11759	19204	45554	6397	27081	152	16896	5643	15218	15360	20483	24432	24911	26460	17255	10551	19226	15926	5491	30621	14424	6546	12353	7915	9677	16383	29994	6103	17136	7644
K00313	fixC; electron transfer flavoprotein-quinone oxidoreductase [EC:1.5.5.-]	171	808	437	681	735	1908	581	800	517	923	635	3449	978	420	1268	1032	1605	41936	3409	189	215	141	834	521	188	214	329	635	12776	170	1131	535	157	641	591	257	180	6	573	578	1467	0
K00314	SARDH; sarcosine dehydrogenase [EC:1.5.8.3]	0	12	0	0	0	0	0	0	0	0	569	0	0	0	38	0	28	0	0	0	0	0	0	0	0	55	0	0	0	0	0	0	0	0	0	0	0	0	27	0	49	0
K00315	DMGDH; dimethylglycine dehydrogenase [EC:1.5.8.4]	44168	22226	158710	200353	64779	170549	62179	63756	144629	68562	8614	25966	24986	7490	146772	3159	13357	184	12828	2346	8860	7503	3825	51813	8466	18841	16765	25827	51569	5166	2142	7987	5090	2264	3243	6171	5795	6435	7609	1818	4175	2331
K00316	spdH; spermidine dehydrogenase [EC:1.5.99.6]	79	2997	597	151	959	654	54	895	359	133	98	755	431	1865	457	601	382	60	297	141	388	796	1720	890	2610	2185	283	56	738	1553	109	385	24	81	102	21	96	8	238	6	825	214
K00317	dmd-tmd; dimethylamine/trimethylamine dehydrogenase [EC:1.5.8.1 1.5.8.2]	10349	5870	39442	49079	15774	38059	15250	15852	35413	16453	1119	3339	5417	2033	8491	722	2807	19	2017	226	1694	1349	792	12796	2189	3112	3784	6202	8295	538	109	376	83	225	387	1088	485	526	945	205	552	129
K00318	PRODH; proline dehydrogenase [EC:1.5.-.-]	4353	16300	15520	8956	39195	11510	20086	9973	8137	2843	7460	18131	14246	16674	52086	4671	7945	10696	23101	7808	5797	40047	44641	11704	25361	25752	6492	4348	19590	25745	108974	47105	66232	87196	94192	100037	91044	94948	79474	18712	39863	62089
K00319	mtd; methylenetetrahydromethanopterin dehydrogenase [EC:1.5.98.1]	0	0	0	0	0	0	0	0	0	0	0	0	0	0	0	0	0	62	0	0	0	0	0	25	16	0	0	0	0	0	0	0	0	0	0	0	0	0	0	0	0	0
K00320	mer; 5,10-methylenetetrahydromethanopterin reductase [EC:1.5.98.2]	0	141	23	0	0	0	4	0	0	0	0	63	7	76	0	10	0	62	0	0	42	16	22	93	103	179	0	0	8	61	0	10	0	0	0	0	60	0	0	0	0	158
K00322	sthA, udhA; NAD(P) transhydrogenase [EC:1.6.1.1]	29988	44353	31600	37275	41382	26373	89513	21325	32553	15305	14232	9905	17583	15580	6823	4657	27593	13926	22907	5500	10679	11199	7308	22311	12054	21785	7589	37793	12841	7088	5022	24322	10957	5905	12919	7800	6493	12376	23353	4238	14786	6538
K00324	pntA; NAD(P) transhydrogenase subunit alpha [EC:1.6.1.2]	70704	94436	86795	95663	80650	76628	95602	60517	80863	45442	27986	56974	37312	48446	71087	19042	39826	17755	42621	12059	18795	25565	48735	59818	65828	73251	35731	23472	48421	49739	12492	46213	26764	13949	30516	17967	22812	29046	48897	14206	38993	15401
K00325	pntB; NAD(P) transhydrogenase subunit beta [EC:1.6.1.2]	41412	53698	65431	74437	52657	61936	76855	41874	62161	32819	16064	33079	23867	29064	53849	10782	32540	16438	25091	8088	11596	15685	28120	37975	36262	45787	21181	16669	34331	27289	7820	28100	15055	8797	19904	11831	13395	16451	28500	8204	21837	9540
K00326	E1.6.2.2; cytochrome-b5 reductase [EC:1.6.2.2]	0	0	0	0	0	0	0	0	0	0	0	0	0	0	0	0	0	0	0	0	0	14	0	0	0	0	0	0	0	0	0	0	0	0	0	0	0	0	0	0	0	0
K00329	E1.6.5.3; NADH dehydrogenase [EC:1.6.5.3]	227	244	167	218	261	1186	162	241	276	192	761	649	564	485	8230	194	420	11	1855	797	106	584	376	190	397	1201	246	122	2050	476	408	736	250	555	219	459	928	883	653	340	506	393
K00330	nuoA; NADH-quinone oxidoreductase subunit A [EC:1.6.5.3]	42217	48440	51303	53419	46359	46130	24642	36308	41573	23949	11829	40068	32833	49508	45363	11049	15675	19286	43086	11558	16069	14402	40389	50998	50793	61659	22631	45115	36964	32256	7046	22662	14132	8355	14904	11712	16356	13344	26184	7033	19276	9033
K00331	nuoB; NADH-quinone oxidoreductase subunit B [EC:1.6.5.3]	42017	47097	51334	53393	47592	46211	25388	35760	41505	23833	11847	38883	32561	48460	45544	11002	15530	19289	42532	11521	15495	15654	41228	49399	51106	60883	22611	44873	36073	30527	7044	23878	13996	8325	14779	11682	15954	13353	26175	7007	18840	8625
K00332	nuoC; NADH-quinone oxidoreductase subunit C [EC:1.6.5.3]	16944	43113	46640	47121	40548	41273	21659	30673	36040	19594	11021	36614	31151	45693	41470	10389	14318	890	31296	10489	14707	13163	36739	47758	48009	56980	21203	42769	26480	28369	5980	16298	10655	6566	11921	8780	12973	9756	18873	5947	16353	6680
K00333	nuoD; NADH-quinone oxidoreductase subunit D [EC:1.6.5.3]	17031	42923	47255	47438	41344	41274	21788	31023	36287	19853	10823	36803	30931	45060	41595	10312	14297	901	31017	10456	14245	13223	36652	47653	47823	57230	20888	42758	27160	29675	5948	16516	10684	6591	11939	8758	12979	9716	18841	5971	16334	6593
K00334	nuoE; NADH-quinone oxidoreductase subunit E [EC:1.6.5.3]	41818	77222	49986	54938	35231	46437	20376	36498	40789	24119	12105	38020	34407	47823	48659	10956	15383	73798	42360	11287	15252	44571	39083	46709	48515	60893	22380	45878	53928	29417	11781	32702	14373	8379	15006	11234	15788	21079	27706	100668	21147	8479
K00335	nuoF; NADH-quinone oxidoreductase subunit F [EC:1.6.5.3]	42750	51881	52574	55853	41476	48626	24646	35935	42781	25134	16313	51296	40333	58652	54969	12960	19018	64373	49061	14523	17026	26450	70194	49383	57206	71057	23619	44537	56749	43044	114035	72060	76205	93490	107194	107591	102551	103799	98206	24677	54617	68889
K00336	nuoG; NADH-quinone oxidoreductase subunit G [EC:1.6.5.3]	41193	43213	48160	54430	34535	45715	20002	34904	40391	23615	11814	36087	34299	45613	46435	10376	14822	71575	40405	11076	14420	15531	39004	45962	47056	58226	21436	45040	51210	28226	7315	31457	13384	8069	14522	10784	15579	13208	25294	7165	20126	8394
K00337	nuoH; NADH-quinone oxidoreductase subunit H [EC:1.6.5.3]	41449	47932	51833	53701	48078	46776	25517	36622	41665	23933	11891	39840	32926	48553	45861	11097	15689	33838	42819	11651	15911	15965	41677	49857	51506	61949	22718	45405	40393	31213	7192	24391	14098	8406	14868	11709	16340	13766	26829	7046	19854	9047
K00338	nuoI; NADH-quinone oxidoreductase subunit I [EC:1.6.5.3]	41370	47392	48015	52410	35633	45541	20389	35778	40442	23674	11086	38026	31567	47723	45103	10623	14419	19286	32354	10727	15285	15561	38563	46474	47645	60029	20795	43139	33113	29424	6870	23325	13780	8106	14605	10509	15666	13200	24751	6882	18607	8356
K00339	nuoJ; NADH-quinone oxidoreductase subunit J [EC:1.6.5.3]	41410	47812	51528	53276	47566	46389	25350	36103	41370	23724	11616	37873	32621	47436	45300	11047	15460	19287	42611	11551	15449	15821	41388	49705	51292	61627	22632	45037	36181	30725	7016	23836	13995	8309	14755	11616	15945	13346	26164	6987	18945	8617
K00340	nuoK; NADH-quinone oxidoreductase subunit K [EC:1.6.5.3]	41378	48696	51716	53243	47665	46275	25388	35950	41304	23724	11674	38197	32755	48876	45157	11196	15599	19848	42770	11538	15723	15931	41449	51063	51752	63589	22752	44873	36188	30755	7005	23899	13995	8331	14782	11624	15702	13346	26132	6987	18844	8641
K00341	nuoL; NADH-quinone oxidoreductase subunit L [EC:1.6.5.3]	41629	47815	51686	53330	47966	46149	25542	35710	41577	23871	11678	37906	32573	48286	45530	11100	15466	19250	42596	11479	15304	15323	40742	49326	48968	61150	22402	45060	36012	32178	6993	23910	13945	8276	14829	11706	15984	13501	25974	6978	18777	8729
K00342	nuoM; NADH-quinone oxidoreductase subunit M [EC:1.6.5.3]	42381	58515	54217	55082	50011	46607	26246	39242	41932	24340	12432	42453	34165	55914	44959	12048	15989	19295	37766	11799	17616	17088	42837	51357	58545	70075	22832	44469	35673	34054	7741	25238	14528	8656	15017	11927	16522	13860	27334	6986	21131	9104
K00343	nuoN; NADH-quinone oxidoreductase subunit N [EC:1.6.5.3]	42068	48217	51594	53271	47667	45971	25389	36493	41427	23843	11804	38734	32419	47799	45220	11145	15234	19289	33756	10989	15528	15772	39982	48638	51158	61151	21852	44075	34210	30364	7095	24433	14146	8344	14846	11612	16428	13703	26698	6984	19324	9008
K00344	qor, CRYZ; NADPH2:quinone reductase [EC:1.6.5.5]	42023	65305	72937	82365	80998	71872	101629	55309	66713	34702	16074	48737	35597	41904	98953	13471	35902	18090	35705	8637	28773	26482	46901	55277	58844	60797	34651	48310	47884	33695	12332	50134	29715	12954	21432	15394	21006	30722	47871	12758	29458	16059
K00346	nqrA; Na+-transporting NADH:ubiquinone oxidoreductase subunit A [EC:1.6.5.8]	32601	46437	43466	40092	79698	35943	108693	27792	37666	16457	18112	20083	19091	26609	60111	9638	32401	3452	33913	9320	15727	51123	54600	20868	32673	40546	12895	11114	26403	31441	113226	70542	75326	91630	105102	105651	96021	106506	99687	21954	49535	67320
K00347	nqrB; Na+-transporting NADH:ubiquinone oxidoreductase subunit B [EC:1.6.5.8]	32766	46658	44148	40519	80960	37942	128112	27816	41920	16943	17413	20614	18816	27137	59456	9576	31734	3485	33196	8679	15594	51459	54972	21095	32933	40194	13107	11482	26367	31535	113287	70637	75337	91213	105227	105287	95986	105841	99492	22598	49734	67581
K00348	nqrC; Na+-transporting NADH:ubiquinone oxidoreductase subunit C [EC:1.6.5.8]	32749	46553	43707	40350	79772	36022	108826	27760	37868	16485	18144	20963	19066	27000	59544	9683	32359	3484	34407	9367	15752	51195	54564	20915	32781	40831	12898	11223	26397	31358	113217	70607	75428	91604	105134	105667	96048	106344	99682	21982	49536	67180
K00349	nqrD; Na+-transporting NADH:ubiquinone oxidoreductase subunit D [EC:1.6.5.8]	32749	46580	43772	40351	79890	36074	108849	28221	37868	16485	18180	20910	19022	27152	59729	9667	32428	3457	34290	9367	15756	51196	54579	20957	32822	40878	12898	11223	26397	31370	113216	70608	75473	91596	105134	105667	96066	106344	99669	21982	49536	67205
K00350	nqrE; Na+-transporting NADH:ubiquinone oxidoreductase subunit E [EC:1.6.5.8]	32749	46580	43758	40351	79810	36074	108849	27920	37868	16485	18180	20903	19022	27120	59708	9667	32428	3457	34290	9367	15756	51212	54579	20957	32807	40878	12898	11223	26397	31370	113216	70608	75473	91596	105134	105667	96066	106344	99669	21982	49536	67205
K00351	nqrF; Na+-transporting NADH:ubiquinone oxidoreductase subunit F [EC:1.6.5.8]	32683	46612	43785	40290	80450	36246	108988	28222	38067	16544	18165	20864	18946	27193	59710	10959	32473	3468	34497	9348	15681	51195	54558	21002	32806	40809	12898	11221	26398	31378	113208	70784	75418	91573	105109	105781	96067	106344	99717	21983	49535	67205
K00354	E1.6.99.1; NADPH2 dehydrogenase [EC:1.6.99.1]	2414	103	406	964	422	1466	245	106	1594	1119	403	619	502	389	169	0	26	2466	274	362	320	29	778	142	152	79	147	423	721	72	190	179	337	31	568	786	188	50	256	304	43	123
K00355	NQO1; NAD(P)H dehydrogenase (quinone) [EC:1.6.5.2]	389	1895	1306	1341	1285	1819	781	3189	1794	655	489	1592	993	1109	2241	272	408	2277	477	190	1018	807	1029	739	816	3175	779	174	1399	1765	711	2385	1163	587	416	848	1205	1579	2992	293	969	864
K00356	E1.6.99.3; NADH dehydrogenase [EC:1.6.99.3]	15512	20322	47929	58298	23688	48875	17716	25966	44525	23186	4109	20376	13590	10169	38918	3119	5822	73	7185	2479	5041	4380	18194	26002	17765	18593	14859	9099	16897	7831	2807	7568	5745	2579	2971	3914	5937	5774	10499	4339	6932	3182
K00360	nasB; assimilatory nitrate reductase electron transfer subunit [EC:1.7.99.-]	50	8	14	0	1	0	0	0	89	0	52	414	0	0	0	0	71	18	0	0	51	0	0	6	0	15	1	8	16	63	53	255	44	55	82	19	115	116	269	71	23	135
K00362	nirB; nitrite reductase (NADH) large subunit [EC:1.7.1.15]	30935	51863	37285	38678	35493	34349	92157	27181	39674	18050	21029	11670	12908	19460	12130	6842	29444	16666	24470	7419	7835	10181	13138	23671	13155	22966	8791	11381	17860	11296	8100	30156	13887	5448	16221	8312	8965	19397	36350	6203	19992	7889
K00363	nirD; nitrite reductase (NADH) small subunit [EC:1.7.1.15]	8404	34929	34603	34154	34182	31611	87023	22003	36947	15688	12798	12648	13448	20036	10594	6439	27068	15832	17078	5372	6513	7479	10884	14785	12395	17311	7565	9110	16657	9337	6110	20621	8511	4165	12785	6850	5670	10807	21445	4510	12220	5641
K00364	E1.7.1.7, guaC; GMP reductase [EC:1.7.1.7]	2566	2902	3276	4053	3729	6396	22781	9011	8655	2282	9253	5207	4652	5663	3164	1630	4818	20287	6274	3056	2950	6776	4355	2310	4566	6087	2297	2078	8449	1982	2317	1588	813	777	3148	1601	1912	679	1609	1814	2890	1074
K00365	uaZ; urate oxidase [EC:1.7.3.3]	0	66	13	129	32	0	0	264	181	0	37	537	19	0	43	0	89	34	0	13	0	129	30	16	0	105	9	0	96	168	57	28	44	63	60	19	94	330	57	12	23	0
K00366	nirA; ferredoxin-nitrite reductase [EC:1.7.7.1]	1546	2150	5324	6632	5627	3180	4181	2879	2806	6038	518	5471	2209	1235	999	521	387	34208	905	458	448	568	957	529	990	1411	550	685	9709	904	1164	1477	677	551	364	1155	1193	1319	1510	369	2798	197
K00367	narB; ferredoxin-nitrate reductase [EC:1.7.7.2]	1293	2149	4477	4416	10047	3030	6453	1697	2377	5568	608	1706	938	1154	192	1091	860	5	1940	348	794	389	1383	3296	1659	1519	1419	1169	1019	1978	433	507	562	267	372	405	489	319	715	214	880	63
K00368	nirK; nitrite reductase (NO-forming) [EC:1.7.2.1]	5276	4331	19962	24493	8969	18427	9147	8117	17721	8395	7932	2442	2899	1655	8728	865	1951	19	1298	516	2199	20354	4290	7003	4519	6312	2744	3526	4578	2427	643	1957	570	295	289	632	492	1163	1248	210	924	136
K00370	narG, narZ, nxrA; nitrate reductase / nitrite oxidoreductase, alpha subunit [EC:1.7.5.1 1.7.99.-]	390	3462	1413	1456	1237	2886	876	2800	1583	1156	498	2665	1239	2373	1400	773	864	27543	965	95	618	378	970	869	1979	1109	706	1806	10187	1122	847	2190	775	643	882	611	808	1485	4116	596	2148	780
K00371	narH, narY, nxrB; nitrate reductase / nitrite oxidoreductase, beta subunit [EC:1.7.5.1 1.7.99.-]	413	5730	1826	2012	1522	3081	955	3281	1583	1156	566	3286	1303	3437	1400	872	902	27418	1623	224	909	511	1532	1152	3504	2352	876	1806	10197	1492	995	2237	775	671	882	722	808	1485	4154	596	2534	780
K00372	nasA; assimilatory nitrate reductase catalytic subunit [EC:1.7.99.-]	29854	28575	32491	36214	23761	29201	46498	19579	31883	15075	11982	10518	10156	13245	10580	3925	25272	35232	14484	4498	5212	6548	6474	9862	6980	13818	5388	8197	18594	6255	5398	22314	10072	4241	12373	5540	7688	13413	23331	3921	12560	5094
K00373	narJ, narW; nitrate reductase molybdenum cofactor assembly chaperone NarJ/NarW	362	4746	1662	1883	1420	3031	943	3311	1552	1151	528	2796	1288	2852	1391	802	847	27543	1734	158	872	435	1462	1044	2781	2055	665	1788	10197	1341	995	2222	769	721	942	663	796	1276	4087	608	2458	769
K00374	narI, narV; nitrate reductase gamma subunit [EC:1.7.5.1 1.7.99.-]	446	4859	1881	2023	1557	3201	1049	3302	1641	1314	546	2809	1328	2898	1569	802	869	27931	1567	158	886	427	1430	1092	2862	2073	870	1830	10644	1623	995	2222	725	700	882	734	808	1411	4167	596	2434	780
K00375	K00375; GntR family transcriptional regulator / MocR family aminotransferase	16362	27871	53249	60010	60393	55256	94304	35984	50177	23785	22941	19418	17737	14649	62175	5286	11687	49924	16735	5369	7747	30295	19670	21437	24411	30923	16556	14585	36891	11516	7092	20336	7651	5239	5937	6796	7134	6803	20079	6113	11791	5326
K00376	nosZ; nitrous-oxide reductase [EC:1.7.2.4]	5455	4839	21293	26266	11520	20724	8938	9964	19236	8649	5135	2826	3469	2217	2199	1048	1954	20	1950	581	1291	2763	2537	7059	3608	5767	2316	3620	5954	1880	840	3464	1425	540	1001	976	1773	2220	4735	516	2100	1001
K00380	cysJ; sulfite reductase (NADPH) flavoprotein alpha-component [EC:1.8.1.2]	3561	33712	19286	9012	66652	11949	120597	11685	13455	4817	6260	7993	6568	16906	23880	4553	24208	18200	9767	2521	12690	32086	16416	5624	12178	25638	6335	7039	11149	10689	5478	24865	7640	6722	9681	6483	5823	9244	11363	3162	11590	3997
K00381	cysI; sulfite reductase (NADPH) hemoprotein beta-component [EC:1.8.1.2]	32013	52952	42121	41075	54072	40064	93122	32012	36198	17520	14278	16779	13540	30931	35818	8071	29365	18301	19289	6245	16038	17507	24635	26428	29482	39401	18655	12310	25111	17880	6911	31681	12697	7160	13065	8824	10957	16467	29366	7292	19656	8100
K00382	DLD, lpd, pdhD; dihydrolipoamide dehydrogenase [EC:1.8.1.4]	93309	166093	160696	166953	183935	148420	204005	106966	139265	71539	42774	96077	86932	111191	208848	31289	65734	47843	113383	33262	51471	146460	161045	107335	128693	155285	59964	74696	108371	100760	238402	164594	165525	191120	221708	221821	211027	229874	222922	146589	120729	143440
K00383	GSR, gor; glutathione reductase (NADPH) [EC:1.8.1.7]	32412	51300	40845	46825	56359	39870	96833	32866	37338	22804	18290	18736	23138	24791	43517	8880	31420	16027	27643	8038	15241	17725	23646	30868	33397	50538	19445	40618	26178	19271	8027	35305	16506	9113	15188	11832	12604	20923	33158	7980	20007	10203
K00384	trxB, TRR; thioredoxin reductase (NADPH) [EC:1.8.1.9]	59302	180615	101691	95586	181346	90038	159213	80156	81500	46625	44206	116523	87406	106849	209177	30889	64176	170704	109556	34008	43016	201461	185216	82636	130625	148782	45725	67090	137007	112323	349427	216517	225269	274979	310572	318331	294368	324955	285708	256667	154299	201502
K00385	asrC; anaerobic sulfite reductase subunit C	159	35	586	1442	368	1189	63	0	545	628	517	4860	1429	25	1311	196	287	59886	224	234	210	312	497	96	29	104	503	738	16471	77	828	567	234	219	0	78	0	856	677	234	2149	0
K00387	SUOX; sulfite oxidase [EC:1.8.3.1]	21	8	1	129	0	33	0	264	163	0	26	161	0	0	43	0	0	1	0	0	0	76	0	0	0	0	19	0	35	122	84	94	0	5	22	10	100	415	212	51	0	121
K00389	yidH; putative membrane protein	1317	3433	3277	4707	9887	5827	5880	3045	2646	4704	2162	5695	3373	5632	10642	1260	2043	13993	3870	1404	1651	3626	4014	2128	4769	6487	1285	840	8513	2946	1177	5277	2190	1317	922	1438	2905	4501	5501	776	2859	1715
K00390	cysH; phosphoadenosine phosphosulfate reductase [EC:1.8.4.8 1.8.4.10]	39249	65944	57768	49801	93304	51657	115078	38075	45460	26511	22528	37255	28963	50943	81793	12696	37706	25770	43468	14335	22680	52885	69373	37006	54171	63382	24828	17277	44306	42482	116055	79019	78994	94603	108493	110111	101390	111155	108915	26261	58395	69944
K00392	sir; sulfite reductase (ferredoxin) [EC:1.8.7.1]	8782	10621	11481	9075	32709	10793	18334	3938	8793	8979	7168	9715	8685	9341	39985	3528	4109	166	9504	4946	4170	26956	16284	7795	19609	17552	3483	2968	9184	11267	2214	7478	3569	2144	2859	4888	3528	3625	6838	1427	4975	1261
K00394	aprA; adenylylsulfate reductase, subunit A [EC:1.8.99.2]	958	3429	901	873	741	508	182	1251	886	853	174	6158	551	1728	1215	520	309	3635	720	217	626	297	757	945	1262	1749	363	170	1992	454	126	130	165	91	489	352	268	665	75	56	397	164
K00395	aprB; adenylylsulfate reductase, subunit B [EC:1.8.99.2]	958	3429	901	873	741	508	182	1251	886	853	174	6158	551	1728	1215	520	309	3635	720	217	626	297	757	945	1262	1749	363	170	1992	454	126	130	165	91	489	352	268	665	75	56	397	164
K00399	mcrA; methyl-coenzyme M reductase alpha subunit [EC:2.8.4.1]	0	10	0	0	0	0	0	0	0	0	0	92	0	16	0	0	0	62	0	0	0	0	17	0	0	17	0	0	0	0	0	0	0	0	0	0	0	0	0	0	0	0
K00400	K00400; methyl coenzyme M reductase system, component A2	0	10	0	0	0	0	0	0	0	0	0	92	0	16	0	0	0	124	0	0	0	0	17	0	0	17	0	0	0	0	0	0	0	0	0	0	0	0	0	0	0	0
K00401	mcrB; methyl-coenzyme M reductase beta subunit [EC:2.8.4.1]	0	10	0	0	0	0	0	0	0	0	0	92	0	16	0	0	0	62	0	0	0	0	17	0	0	17	0	0	0	0	0	0	0	0	0	0	0	0	0	0	0	0
K00402	mcrG; methyl-coenzyme M reductase gamma subunit [EC:2.8.4.1]	0	10	0	0	0	0	0	0	0	0	0	92	0	16	0	0	0	62	0	0	0	0	17	0	0	17	0	0	0	0	0	0	0	0	0	0	0	0	0	0	0	0
K00404	ccoN; cytochrome c oxidase cbb3-type subunit I [EC:1.9.3.1]	34088	51072	41893	41172	54838	38570	111879	30785	39127	18381	13804	12433	14326	31214	22220	7912	29030	199	18758	6322	16176	17004	24110	25891	28079	35903	18453	12338	16515	16558	6656	29244	11612	6766	13901	9200	10800	15184	26740	7893	18352	8846
K00405	ccoO; cytochrome c oxidase cbb3-type subunit II	32949	50542	41740	40867	54815	36198	111701	30643	40121	17823	13561	11444	14105	22268	22155	7789	27995	198	18084	5912	14206	16171	21630	24691	26200	34036	17868	10676	16212	14769	6415	28512	11594	6706	13727	9253	10642	14719	26372	7813	17816	8658
K00406	ccoP; cytochrome c oxidase cbb3-type subunit III	37182	66634	55683	46470	109282	46291	138494	37783	41600	19905	20759	26716	26476	46430	71571	12211	36438	313	41848	13763	20778	56593	67026	35709	51017	60582	23570	14880	32638	40218	114735	79194	77656	94004	107958	108808	100683	109841	105784	25680	56585	69639
K00407	ccoQ; cytochrome c oxidase cbb3-type subunit IV	31907	38154	34785	36864	47925	31900	90100	25505	33162	16199	4810	7941	11162	15546	21524	5866	25570	98	13447	4366	11929	13649	17810	21644	19873	22068	15952	9680	14147	11501	4657	23528	8916	5693	12602	8215	8045	12616	22205	6506	13509	7157
K00410	fbcH; ubiquinol-cytochrome c reductase cytochrome b/c1 subunit	42	1432	297	172	446	65	147	255	204	0	685	549	187	493	120	107	108	31	167	195	95	125	541	73	531	547	141	35	78	278	48	238	0	29	37	145	186	204	226	50	446	244
K00411	UQCRFS1, RIP1, petA; ubiquinol-cytochrome c reductase iron-sulfur subunit [EC:1.10.2.2]	37450	54603	43197	47294	53110	41592	93437	34042	44170	22822	15007	23944	20631	26011	48024	9542	30123	258	23863	7798	16267	17184	33200	27804	30517	38985	20063	13472	22674	23855	7709	32957	17795	8471	20048	11439	12972	17519	33261	8243	20390	9697
K00412	CYTB, petB; ubiquinol-cytochrome c reductase cytochrome b subunit	37434	56128	44227	47842	53411	41519	93725	34217	44137	23148	15249	28100	21056	28502	49483	9821	30538	251	24098	7949	16436	17267	33278	28861	31297	41364	20214	13467	22605	23737	7756	32891	17765	8513	20150	11444	13351	17673	33303	8203	20380	10085
K00413	CYC1, CYT1, petC; ubiquinol-cytochrome c reductase cytochrome c1 subunit	37043	38644	41211	46298	49906	39996	91757	31992	43096	22390	14323	23746	20176	23851	46194	9016	29649	216	23104	7754	15567	15649	30792	26678	26846	36040	19620	13164	20138	21360	7377	31966	17456	8062	19937	11190	12836	15193	30852	7587	15899	9654
K00423	E1.10.3.3; L-ascorbate oxidase [EC:1.10.3.3]	221	365	1598	1976	1418	2437	955	3650	2268	724	0	66	621	328	159	339	17	5	0	0	19	97	81	444	127	150	152	322	9	163	899	1481	357	362	478	568	1194	1472	3114	336	564	1046
K00425	cydA; cytochrome bd ubiquinol oxidase subunit I [EC:1.10.3.14]	35186	58778	38427	34960	78918	29013	112300	38379	38356	14556	26133	29441	43374	38984	60788	13998	38817	40249	48112	13638	22255	43756	39158	54717	53232	80848	24463	74226	38587	38503	13331	43105	22593	15069	25902	17759	20696	22089	44450	11620	26887	14954
K00426	cydB; cytochrome bd ubiquinol oxidase subunit II [EC:1.10.3.14]	35188	59136	38530	34662	80564	28534	107368	37536	37680	14284	26292	29683	43450	39123	60218	14379	38563	40226	48178	13799	21406	45246	40320	54561	54332	81456	24475	74070	38600	38577	13343	44319	22719	15165	25760	17743	20655	22201	44373	11334	26680	14871
K00427	lldP, lctP; L-lactate permease	52	102	103	124	0	741	76	186	99	185	102	1091	321	29	398	6	232	13750	353	0	89	8	357	54	53	99	98	187	4262	30	158	119	0	152	42	48	32	82	83	160	445	0
K00428	E1.11.1.5; cytochrome c peroxidase [EC:1.11.1.5]	29191	90679	91618	78934	206175	85536	207905	51612	71148	29905	26838	48377	39272	75427	179257	19304	45028	5784	65078	15219	27656	122999	130805	56741	99880	141807	25750	21543	73353	86721	227052	138473	139692	178820	202550	209487	190454	202297	184289	42616	95609	130243
K00430	E1.11.1.7; peroxidase [EC:1.11.1.7]	14	0	0	0	0	31	33	0	0	0	61	23	0	0	0	0	0	3	23	12	0	0	14	0	0	0	18	0	10	0	0	48	0	0	0	0	0	0	0	0	11	0
K00432	gpx; glutathione peroxidase [EC:1.11.1.9]	35436	105836	45092	36594	130246	33525	168922	43050	33387	20316	20481	46844	35326	49600	94057	14150	38868	57006	53066	14969	35520	102290	76745	46774	65802	86498	29623	45151	55429	52124	121719	102605	85612	98293	111502	112861	102675	126444	113196	120339	62924	73090
K00433	cpo; non-heme chloroperoxidase [EC:1.11.1.10]	220	2015	2521	1343	441	1344	299	3155	464	581	1571	5299	2202	387	1325	245	388	26327	857	194	848	837	4488	1970	7143	1726	9061	2571	9279	1793	789	660	203	229	132	231	789	994	675	162	1365	626
K00435	hemQ; Fe-coproporphyrin III decarboxylase [EC:1.11.1.-]	507	711	1872	1908	3935	1890	40494	1927	5982	1144	277	110	219	1288	194	710	741	56	85	1	582	741	1528	466	1190	1142	1321	1071	297	1190	1503	3897	1720	640	2502	1250	1238	5655	3377	1693	2395	1468
K00436	hoxH; NAD-reducing hydrogenase large subunit [EC:1.12.1.2]	16	1612	664	722	1093	402	505	1304	177	133	596	1220	184	568	270	126	728	0	135	0	404	95	277	303	600	1827	97	196	115	278	51	246	33	127	37	1009	30	0	147	0	196	80
K00437	hydB; [NiFe] hydrogenase large subunit [EC:1.12.2.1]	0	403	104	0	12	17	73	68	0	29	122	66	0	421	24	76	77	393	27	0	178	60	177	159	265	479	49	102	388	116	0	0	0	0	0	0	0	0	0	0	95	0
K00440	frhA; coenzyme F420 hydrogenase subunit alpha [EC:1.12.98.1]	0	0	0	0	0	0	0	0	0	0	0	0	0	0	0	0	0	62	0	0	0	0	0	0	0	0	0	0	0	0	0	0	0	0	0	0	0	0	0	0	0	0
K00441	frhB; coenzyme F420 hydrogenase subunit beta [EC:1.12.98.1]	260	2065	814	788	1754	1028	995	809	583	307	614	1448	125	944	2501	107	428	191	237	13	159	345	431	508	936	1764	278	60	1459	761	129	323	107	153	100	74	401	530	335	35	588	358
K00442	frhD; coenzyme F420 hydrogenase subunit delta	0	110	0	0	9	0	0	0	0	0	0	0	0	35	24	0	0	62	0	0	4	0	16	0	40	0	0	0	0	0	0	0	0	0	0	0	0	0	0	0	0	0
K00443	frhG; coenzyme F420 hydrogenase subunit gamma [EC:1.12.98.1]	0	0	0	0	0	0	0	0	0	0	0	0	0	0	0	0	0	62	0	0	0	0	0	0	0	0	0	0	0	0	0	0	0	0	0	0	0	0	0	0	0	0
K00446	dmpB, xylE; catechol 2,3-dioxygenase [EC:1.13.11.2]	5320	2819	19870	24992	8159	21463	7793	8124	17646	8433	1210	2128	3026	745	11653	925	1490	34	1879	236	982	610	465	6445	1164	1129	1999	3829	5487	1039	257	1379	97	306	289	434	507	640	1822	153	295	328
K00448	pcaG; protocatechuate 3,4-dioxygenase, alpha subunit [EC:1.13.11.3]	5871	3301	21663	26935	9703	23567	8853	12025	20591	9388	1238	4045	3761	1615	19105	947	1799	158	2163	208	1316	909	941	7174	1318	2071	2491	3961	7327	1650	1020	3040	2714	1100	875	1199	1850	2140	4259	596	1122	1480
K00449	pcaH; protocatechuate 3,4-dioxygenase, beta subunit [EC:1.13.11.3]	6055	10967	24928	28462	35329	25562	38547	14005	21609	9880	2065	6715	5788	7910	29394	2136	2611	171	4129	888	3550	22766	6438	9212	8293	11448	3837	4426	8699	4614	1862	8190	3255	1423	1487	1585	2063	3144	5899	637	2530	1662
K00450	E1.13.11.4; gentisate 1,2-dioxygenase [EC:1.13.11.4]	38	373	54	162	211	274	60	141	39	0	107	563	342	100	664	69	112	2790	57	60	168	66	192	51	340	176	16	17	711	534	46	434	48	86	102	9	160	98	160	20	264	42
K00451	HGD, hmgA; homogentisate 1,2-dioxygenase [EC:1.13.11.5]	9491	22298	36766	34199	70602	36117	90018	24695	32568	12187	20267	19867	18371	20539	73776	7247	13328	285	30271	10606	14849	46226	46728	18677	25572	30361	10342	9505	24351	28853	111397	59858	71121	90766	98529	103300	93825	97902	88173	20599	42096	64964
K00452	HAAO; 3-hydroxyanthranilate 3,4-dioxygenase [EC:1.13.11.6]	747	7221	5149	2817	23547	4410	10766	4121	3010	522	4838	3057	1986	3440	41012	1652	1331	67	1653	602	2212	29130	12120	3449	11394	16237	2096	1078	5304	7979	1388	10105	2241	662	719	1229	1718	4314	6719	543	3296	779
K00453	TDO2, kynA; tryptophan 2,3-dioxygenase [EC:1.13.11.11]	8602	17761	33069	31733	47496	32002	26931	21597	27193	10565	20688	17634	17990	20487	60115	6526	11376	308	28509	11306	7429	47601	45865	17113	26037	29381	8772	7511	21637	25283	109675	55733	69509	89639	95174	100900	93002	97926	86177	19435	40844	63074
K00455	hpaD, hpcB; 3,4-dihydroxyphenylacetate 2,3-dioxygenase [EC:1.13.11.15]	29	1067	63	206	20	488	112	56	156	99	10	105	86	61	275	339	161	1097	89	8	175	372	92	141	77	166	23	2	846	96	6	60	0	0	41	141	0	132	52	55	425	101
K00456	CDO1; cysteine dioxygenase [EC:1.13.11.20]	9	26	268	37	1851	307	1229	0	727	248	0	228	0	68	41	0	252	12	19	0	42	16	96	54	235	76	63	95	198	198	83	52	0	10	1	0	0	2	109	13	50	100
K00457	HPD, hppD; 4-hydroxyphenylpyruvate dioxygenase [EC:1.13.11.27]	32907	33991	43604	40582	78369	41394	96014	30873	37127	15515	22391	23566	20639	24588	78057	8824	33723	471	33582	11812	17105	50636	55073	22616	38088	38659	20074	11046	29379	34465	112630	69158	75464	92589	104767	106054	98452	102904	94405	24041	47115	67833
K00459	ncd2, npd; nitronate monooxygenase [EC:1.13.12.16]	39675	36219	57102	65755	38726	57028	31998	39291	47218	25445	24585	21638	16264	25148	49837	6798	13212	3476	24347	8764	17056	18756	29713	33049	39279	30007	27079	14409	26981	22025	7238	31047	17111	6004	10125	7437	11313	30040	38240	7128	18629	8600
K00462	bphC; biphenyl-2,3-diol 1,2-dioxygenase [EC:1.13.11.39]	0	0	0	0	0	0	0	0	0	0	0	0	0	0	5	0	0	0	0	0	1	0	0	0	0	0	0	0	0	0	0	0	0	0	0	0	0	0	0	0	0	0
K00463	IDO, INDO; indoleamine 2,3-dioxygenase [EC:1.13.11.52]	174	228	554	826	261	296	304	215	373	245	364	1084	146	638	344	60	59	12	472	115	213	246	533	287	568	394	157	227	405	436	256	251	268	74	95	57	929	207	408	31	169	485
K00464	diox1; all-trans-8'-apo-beta-carotenal 15,15'-oxygenase [EC:1.13.11.75]	1265	1146	1349	4411	1446	2584	2679	2044	2251	5773	737	2565	620	1579	142	321	1103	3	2480	223	200	472	608	1002	483	2693	190	409	143	447	1088	770	1200	508	1137	1109	360	3316	1736	416	1120	493
K00466	iaaM; tryptophan 2-monooxygenase [EC:1.13.12.3]	25	22	11	0	0	0	0	310	84	0	9	77	83	5	397	0	115	4	316	0	0	48	76	47	33	41	36	158	95	76	30	34	44	115	66	158	39	0	3	16	23	127
K00467	E1.13.12.4; lactate 2-monooxygenase [EC:1.13.12.4]	121	190	121	1	308	42	49	133	0	10	132	266	0	84	70	7	116	1	1	40	165	35	81	20	132	84	0	0	80	388	52	738	167	25	0	15	198	550	408	10	268	82
K00469	MIOX; inositol oxygenase [EC:1.13.99.1]	616	320	709	4243	1035	600	864	1327	754	799	2236	1900	8018	1172	33	746	1570	33	6570	712	438	527	600	12614	4658	595	1143	29502	522	1144	474	570	743	923	1231	1568	765	1016	1402	299	570	1122
K00471	E1.14.11.1; gamma-butyrobetaine dioxygenase [EC:1.14.11.1]	6326	4597	20119	25270	8268	19153	8078	8718	19422	9002	3061	7750	3442	3365	4870	948	2435	23	2841	1066	1893	992	831	7054	2052	1812	2372	4181	4636	2527	496	3693	2492	1228	623	978	1354	1904	2949	638	1468	706
K00472	P4HA; prolyl 4-hydroxylase [EC:1.14.11.2]	1418	2122	1758	3985	3191	3409	8102	2610	2069	5598	1358	2806	1374	1760	747	808	712	38	1314	305	8475	4412	2883	903	1947	1498	1975	1255	1530	3865	1231	9621	6101	1592	1693	521	3967	3337	6045	752	2514	2327
K00474	TMLHE; trimethyllysine dioxygenase [EC:1.14.11.8]	3	6	3	7	6	2	1	0	39	16	0	113	11	1	337	0	0	0	1	0	0	1	97	2	49	46	0	2	44	0	1	0	0	0	0	0	0	0	0	0	0	0
K00476	ASPH; aspartate beta-hydroxylase [EC:1.14.11.16]	993	562	1013	3214	1179	1879	2228	1056	1619	5227	262	575	311	420	0	193	66	0	243	33	1	114	271	108	203	365	106	312	8	183	145	68	194	62	242	153	66	0	278	79	190	63
K00477	PHYH; phytanoyl-CoA hydroxylase [EC:1.14.11.18]	3076	2017	758	1257	1581	1653	556	378	2112	1328	510	3317	853	1849	3380	368	976	10	2650	777	427	422	1230	931	925	3231	241	272	870	164	164	1005	248	159	773	830	555	472	487	306	595	301
K00479	gbcA; glycine betaine catabolism A	10978	9141	41973	51442	19307	40737	17597	21416	37930	18860	2800	4824	7674	3889	6453	1475	3547	26	4567	788	2846	2461	1980	14961	3821	6667	4471	7313	8725	2374	1574	6397	3598	1770	1850	1754	3093	3034	7539	900	3455	2083
K00480	E1.14.13.1; salicylate hydroxylase [EC:1.14.13.1]	7009	5903	22540	27017	9715	23821	8289	10477	19512	9728	2282	10039	4749	2052	27226	1193	2663	472	3417	1352	1900	2491	5268	8796	9486	6516	11074	3794	9355	3570	1108	3344	1544	1011	1118	1278	2077	3428	4119	3134	1427	1155
K00481	pobA; p-hydroxybenzoate 3-monooxygenase [EC:1.14.13.2]	5745	3341	20951	26467	9247	24149	8363	10692	19863	9185	1327	3202	3892	1689	25141	753	1977	163	1905	269	1641	1722	1288	7146	1588	4240	2289	3747	8599	1820	688	3371	2714	884	1157	997	1541	1544	4172	468	907	1302
K00483	hpaB; 4-hydroxyphenylacetate 3-monooxygenase [EC:1.14.14.9]	595	358	350	668	337	633	353	328	537	459	629	2290	244	352	1604	84	164	3572	146	133	173	132	175	233	249	69	122	259	2116	409	89	187	160	66	47	79	169	314	387	42	240	435
K00484	hpaC; flavin reductase (NADH) [EC:1.5.1.36]	5	127	262	215	755	121	212	71	101	83	77	250	15	284	28	157	116	1092	258	41	46	14	159	146	163	242	43	0	611	118	16	179	0	18	35	47	0	186	59	15	315	43
K00485	FMO; dimethylaniline monooxygenase (N-oxide forming) [EC:1.14.13.8]	43	2882	1561	338	17541	94	26744	116	176	188	41	0	52	32	43	28	1	0	0	0	56	48	0	484	9	1978	47	0	1	2	0	2585	0	0	14	0	0	0	0	0	0	40
K00486	KMO; kynurenine 3-monooxygenase [EC:1.14.13.9]	2261	10169	6344	4154	26516	7374	13253	5711	4730	1132	5236	12269	9482	11518	47920	3120	5261	129	17733	4073	4456	40710	43031	5509	21368	21407	4326	2213	13390	21241	107823	47556	64992	85770	93393	98329	89010	93830	77285	18344	37028	61071
K00491	nos; nitric-oxide synthase, bacterial [EC:1.14.14.47]	17	1	49	167	0	94	0	189	0	167	43	410	303	75	100	8	115	3032	0	1	145	12	11	134	142	33	83	0	1760	102	60	21	90	0	34	22	0	50	109	10	0	44
K00493	E1.14.14.1; unspecific monooxygenase [EC:1.14.14.1]	5378	2695	19677	24656	7950	20744	7640	7909	17661	8309	1024	1985	2854	684	12733	458	1336	17	1367	174	963	569	280	6304	819	1036	1920	3195	5030	691	105	397	161	220	356	340	263	382	542	211	128	24
K00494	luxA; alkanal monooxygenase alpha chain [EC:1.14.14.3]	393	105	487	464	49	495	358	501	884	188	76	0	17	75	15	143	0	4	0	0	0	134	0	5	36	88	920	146	0	0	739	45	0	2	171	44	0	170	171	29	93	170
K00496	alkB1_2, alkM; alkane 1-monooxygenase [EC:1.14.15.3]	8554	10619	25187	30194	23598	28627	20860	13167	22550	9355	5398	6685	6622	3331	69472	2046	3694	153	5304	1270	4333	31994	11414	10031	12341	22417	4551	3966	14940	9885	3206	11759	6028	4064	3206	3942	4019	19786	14858	2113	7285	4336
K00499	CMO; choline monooxygenase [EC:1.14.15.7]	671	921	888	579	1084	832	645	195	1311	793	835	6042	570	1166	2636	299	148	18	1134	231	650	1168	975	816	1835	2980	319	75	1322	828	124	690	90	248	165	504	592	807	620	81	531	514
K00500	phhA, PAH; phenylalanine-4-hydroxylase [EC:1.14.16.1]	3059	20315	14905	7226	59308	11036	81127	14256	12354	2790	15564	7347	8088	10719	40575	5770	26911	200	13010	6826	13195	36448	17231	9819	18703	21868	5893	5466	9841	14103	3838	23213	8084	5218	8994	6691	6162	6789	13778	2307	8154	4225
K00501	TH; tyrosine 3-monooxygenase [EC:1.14.16.2]	0	0	0	0	0	0	0	0	0	0	0	0	0	0	0	0	48	0	0	0	0	0	0	54	30	0	0	0	0	0	0	20	0	0	0	0	0	0	0	0	0	0
K00504	PAM, PHM; peptidylglycine monooxygenase [EC:1.14.17.3]	0	8	0	0	0	0	0	0	0	0	0	0	0	0	34	0	0	0	0	0	0	0	0	0	4	0	0	0	0	0	0	0	0	0	0	0	0	0	0	0	0	0
K00505	TYR; tyrosinase [EC:1.14.18.1]	19	163	16	87	29	0	0	56	0	0	40	179	65	41	0	23	19	1	8	0	0	0	0	39	64	47	21	0	0	0	8	0	88	100	125	124	0	0	81	54	46	101
K00507	SCD, desC; stearoyl-CoA desaturase (Delta-9 desaturase) [EC:1.14.19.1]	6969	32327	28522	20756	61841	16249	88936	19048	19946	11051	9633	21379	26466	38399	8436	10229	30919	163	27952	8601	17043	17750	23314	37260	31827	67870	10830	38302	13201	25265	6286	26306	11496	8416	16683	11298	10906	10900	20982	3364	13205	7997
K00508	E1.14.19.3; linoleoyl-CoA desaturase [EC:1.14.19.3]	3953	13161	13102	7640	37846	9720	21098	4775	6703	2185	7465	14743	13595	13323	50944	4546	7470	569	23175	7697	5302	37103	43729	11112	23515	29416	5771	3113	16552	23152	109047	51211	68519	88038	94870	101017	92053	101257	83837	19257	40954	63838
K00510	HMOX1; heme oxygenase 1 [EC:1.14.14.18]	1131	627	1193	4153	1549	2760	2592	1517	1909	5503	474	3683	785	461	448	270	195	14185	494	193	301	200	521	154	248	491	369	693	3890	455	284	611	357	243	355	862	155	1078	686	233	1046	185
K00511	SQLE, ERG1; squalene monooxygenase [EC:1.14.14.17]	0	52	33	0	0	0	38	0	0	0	0	40	52	29	0	34	22	0	0	0	16	182	180	561	75	2126	19	0	0	0	0	13	0	22	14	9	0	0	83	0	0	40
K00514	ZDS, crtQ; zeta-carotene desaturase [EC:1.3.5.6]	1095	646	1124	3690	1387	2250	2581	1212	1963	5289	262	2554	629	445	113	193	86	0	464	60	46	156	330	119	228	459	164	379	8	307	145	148	194	116	242	752	79	0	278	108	316	64
K00517	CYP81F; indol-3-yl-methylglucosinolate hydroxylase [EC:1.14.-.-]	12507	12366	46327	57225	29696	47285	23179	20688	39488	22869	8092	12543	9098	6249	29164	3608	4300	134	5029	1549	3567	6526	8845	17647	13342	16852	13498	7576	15154	5024	2250	10205	6257	2330	2533	2515	3707	13881	11155	1722	5642	2594
K00518	sodN; nickel superoxide dismutase [EC:1.15.1.1]	2254	1691	1468	3971	2335	5946	2972	1482	3226	5941	955	3395	1718	9727	321	607	1109	9	1601	641	1894	1533	2473	1040	1252	2089	615	1695	433	1438	829	3845	2433	999	698	984	739	927	2718	342	861	586
K00520	merA; mercuric reductase [EC:1.16.1.1]	318	436	977	1173	868	2422	671	2397	1513	514	1034	656	1212	599	1329	391	529	31	1806	703	133	499	416	419	463	891	269	414	558	867	814	1318	404	559	533	660	1403	2142	2957	535	1083	1393
K00523	ascD, ddhD, rfbI; CDP-4-dehydro-6-deoxyglucose reductase, E3 [EC:1.17.1.1]	23405	12604	5866	7354	2838	4439	5266	8410	4950	5263	9749	3935	3449	9714	6116	2025	3855	82	11781	3619	2736	4327	8411	4212	7506	15036	2845	2609	4820	6198	2292	8173	4385	2847	4156	2052	2603	5652	14058	1068	5503	1858
K00524	nrdJ; ribonucleotide reductase, class II [EC:1.17.4.1]	1095	627	1102	3690	1355	2250	2581	1212	1823	5289	262	1686	560	445	74	193	66	0	348	42	46	156	330	111	228	438	164	379	8	307	145	66	194	116	242	752	79	0	278	108	316	64
K00525	E1.17.4.1A, nrdA, nrdE; ribonucleoside-diphosphate reductase alpha chain [EC:1.17.4.1]	51290	129001	96644	95059	123844	88399	130157	68686	78746	39320	33345	71044	58217	77227	144260	21412	50844	91041	72337	20700	33639	97311	99212	73807	91078	108457	45914	61181	90052	65323	126608	107582	92429	100656	120440	117880	112321	129397	131663	125793	74774	76489
K00526	E1.17.4.1B, nrdB, nrdF; ribonucleoside-diphosphate reductase beta chain [EC:1.17.4.1]	39451	61780	40335	36371	87271	39250	112844	35997	38222	19314	23895	47286	42053	58284	70941	14468	41160	74823	56178	16949	29617	60962	82495	46597	60345	64587	27930	50681	54877	50673	119143	93141	84487	96716	115716	112609	104358	112733	114844	27543	62361	72268
K00527	rtpR; ribonucleoside-triphosphate reductase (thioredoxin) [EC:1.17.4.2]	3693	38450	7204	8238	7216	8674	33431	12358	10099	4233	13735	14033	8885	8462	5239	4006	25310	148392	8850	3972	3031	31766	4734	3318	3672	7442	3290	7623	50516	2630	8105	14561	1070	1982	8040	4458	1665	9679	3758	95958	8711	1920
K00528	fpr; ferredoxin/flavodoxin---NADP+ reductase [EC:1.18.1.2 1.19.1.1]	31402	85312	42604	41424	49890	38417	81848	35780	35375	18076	15699	23460	18057	29851	48473	8716	30866	74048	24037	6752	17152	45178	23382	28021	28767	40663	19791	14082	47802	18123	12588	42079	14857	8654	14759	10734	12565	27646	33199	101218	22433	10227
K00529	hcaD; 3-phenylpropionate/trans-cinnamate dioxygenase ferredoxin reductase component [EC:1.18.1.3]	6479	13553	25457	27431	27739	26121	35676	13327	19770	9657	4629	9637	6507	5134	35189	2500	3610	1822	4197	1435	3401	3682	6632	9494	11382	9585	11595	4578	12474	5848	2089	12179	4790	2382	1958	2374	4471	8818	11609	3894	4790	3172
K00531	anfG; nitrogenase delta subunit [EC:1.18.6.1]	0	0	0	0	0	0	8	0	0	0	0	0	0	0	0	0	0	0	0	0	0	0	0	0	0	0	0	0	0	0	0	0	0	0	0	0	0	0	0	0	0	0
K00532	E1.12.7.2; ferredoxin hydrogenase [EC:1.12.7.2]	51	0	293	329	1	1	0	0	0	1	42	1064	643	1	377	0	97	14155	224	0	0	0	141	2	0	18	35	0	3971	0	453	135	0	51	0	0	0	2	350	70	553	0
K00533	E1.12.7.2L; ferredoxin hydrogenase large subunit [EC:1.12.7.2]	38	117	93	0	62	0	0	290	0	0	0	109	108	91	59	69	87	2921	17	51	0	0	21	0	0	0	0	0	1235	0	0	77	72	0	0	0	0	125	0	0	185	0
K00534	E1.12.7.2S; ferredoxin hydrogenase small subunit [EC:1.12.7.2]	0	41	37	207	110	101	28	0	0	0	0	82	27	32	478	11	9	389	13	0	61	0	146	8	63	1679	0	0	154	41	16	180	0	13	0	0	0	98	110	0	75	0
K00537	ARSC1, arsC; arsenate reductase [EC:1.20.4.1]	48872	108124	86909	89166	129527	81557	144372	58163	69053	37540	31509	49236	47663	57093	131552	16558	44674	97869	58848	16128	27157	96907	81104	59007	71169	99516	31088	52795	76743	51707	124416	105379	87710	98557	113203	115288	107754	132063	123565	122130	67872	74876
K00544	BHMT; betaine-homocysteine S-methyltransferase [EC:2.1.1.5]	471	189	271	442	185	286	0	202	367	321	226	3452	514	355	1232	58	76	5	372	116	228	85	372	378	224	11633	167	27	131	29	65	25	171	56	11	121	341	213	3	6	76	199
K00545	COMT; catechol O-methyltransferase [EC:2.1.1.6]	0	3	0	0	0	0	0	0	0	0	0	116	0	0	0	0	0	0	0	0	33	0	0	0	0	0	0	0	0	0	0	0	0	0	0	0	0	0	67	0	0	32
K00547	mmuM, BHMT2; homocysteine S-methyltransferase [EC:2.1.1.10]	6262	4916	20545	25693	9374	21906	8183	9702	19006	9063	1808	8894	5354	3406	15332	1124	2683	7236	2471	504	1808	1813	1419	8551	2608	8630	2421	3896	9162	926	433	1065	431	435	488	771	895	1101	1156	259	921	798
K00548	metH, MTR; 5-methyltetrahydrofolate--homocysteine methyltransferase [EC:2.1.1.13]	55541	140144	118244	116463	160859	113906	178019	78482	92396	47770	33699	70491	52138	83203	220344	21062	51984	111408	66234	21579	41933	137551	122811	63605	96640	109561	47471	30117	108054	75578	232400	140564	153548	184771	205676	212784	197415	222518	197286	142574	109096	136221
K00549	metE; 5-methyltetrahydropteroyltriglutamate--homocysteine methyltransferase [EC:2.1.1.14]	27643	42531	16958	13323	56329	18327	121352	18677	22404	9451	12754	16572	8592	18316	34628	6344	27101	27163	19110	5774	13614	13584	15231	15482	14273	30417	7342	7339	19943	11310	5737	29356	10764	5594	13566	9145	8506	11784	21581	4844	14538	7231
K00554	trmD; tRNA (guanine37-N1)-methyltransferase [EC:2.1.1.228]	44483	113561	68765	65384	101176	60709	117347	53652	56850	28886	27414	59332	50798	69452	106270	18483	45690	91641	66413	19563	29395	92490	87058	58344	73441	89677	31913	53710	75204	57613	124244	96506	86225	98429	117193	114578	107976	123816	118175	121516	68068	74013
K00555	TRMT1, trm1; tRNA (guanine26-N2/guanine27-N2)-dimethyltransferase [EC:2.1.1.215 2.1.1.216]	1119	843	1256	3631	1293	2289	2499	1371	1878	5326	264	1036	519	918	22	254	99	64	359	78	109	151	571	162	808	579	178	381	78	553	173	102	194	122	266	190	79	0	289	108	447	71
K00556	trmH; tRNA (guanosine-2'-O-)-methyltransferase [EC:2.1.1.34]	6111	40100	20117	12211	68631	15617	79423	16272	14124	9873	14871	18097	15419	21258	48924	6983	29550	17381	29446	7511	14227	50331	49655	11881	27192	33718	9671	7104	21841	26428	111688	64416	72721	88279	102194	103375	91625	101600	92265	20390	46855	63918
K00557	trmA; tRNA (uracil-5-)-methyltransferase [EC:2.1.1.35]	26365	29291	11295	9299	34817	9139	81765	11603	13932	7129	10579	4895	5570	10191	4708	3890	24083	15812	11957	3896	9560	9757	8534	4164	7455	10885	4985	5831	9428	7437	3814	18994	6641	4173	10645	5825	3806	4811	12562	2945	9343	3756
K00558	DNMT1, dcm; DNA (cytosine-5)-methyltransferase 1 [EC:2.1.1.37]	19272	34890	68012	65911	61222	61805	51793	40894	51718	26000	17122	35544	28807	36680	69540	9240	17650	94932	29187	11272	21269	88655	63060	39067	43000	52304	23915	17588	62423	36939	115686	64490	75465	93161	99681	104863	96529	105553	100348	23859	51461	67035
K00559	E2.1.1.41, SMT1, ERG6; sterol 24-C-methyltransferase [EC:2.1.1.41]	0	0	0	0	0	0	0	0	0	0	0	0	0	0	0	0	0	0	0	0	0	0	0	0	0	0	0	0	0	0	8	0	0	0	0	1	0	0	81	0	0	0
K00560	thyA, TYMS; thymidylate synthase [EC:2.1.1.45]	36925	65582	55128	51638	86253	48103	112229	41960	43128	21038	23887	37221	36104	51041	75570	13816	39709	56384	49336	15043	23473	58662	72348	51546	62102	74626	27271	47303	54787	51646	116406	90407	81136	94722	112051	109314	101749	111518	110202	25858	59628	70798
K00561	ermC, ermA; 23S rRNA (adenine-N6)-dimethyltransferase [EC:2.1.1.184]	0	0	53	0	0	0	0	342	0	0	64	658	72	0	170	56	0	2291	27	0	86	0	22	0	12	0	0	462	923	14	47	94	44	50	82	73	57	177	212	63	23	121
K00563	rlmA1; 23S rRNA (guanine745-N1)-methyltransferase [EC:2.1.1.187]	24141	32542	12211	10134	35583	8465	82141	13686	12994	6638	11236	7991	6873	12284	6379	5257	24868	41158	13348	4044	10274	10159	8734	4877	9096	12751	5444	7617	17445	8235	4612	34396	9719	5565	11220	6670	5599	11366	21243	3307	12748	5438
K00564	rsmC; 16S rRNA (guanine1207-N2)-methyltransferase [EC:2.1.1.172]	8494	76110	39003	34987	72047	34696	166711	28957	38562	16720	13818	9720	13895	14347	43251	7204	48022	25013	18958	5269	19720	68334	19003	14323	19723	26545	20737	15451	22346	13999	11937	49221	14027	8486	18307	11991	6842	25638	33902	98669	14113	8194
K00566	mnmA, trmU; tRNA-uridine 2-sulfurtransferase [EC:2.8.1.13]	48326	115078	70612	70614	103167	64293	120583	57916	60662	35557	28307	62360	51986	70693	107397	19120	46012	92629	67496	19695	29641	93083	88616	59179	74155	92630	32105	54423	77484	58799	124756	97873	87720	98946	118381	116442	108683	128162	120726	122204	69506	74996
K00567	ogt, MGMT; methylated-DNA-[protein]-cysteine S-methyltransferase [EC:2.1.1.63]	44656	96843	63889	64287	97470	57120	132381	52244	59795	24471	26039	58011	47139	67669	76934	17616	44780	86727	61019	17859	28087	90435	73256	56550	63535	89404	22987	52069	66748	52574	123863	88230	82059	97561	117594	112984	105460	116912	105935	120916	62331	73351
K00568	ubiG; 2-polyprenyl-6-hydroxyphenyl methylase / 3-demethylubiquinone-9 3-methyltransferase [EC:2.1.1.222 2.1.1.64]	35846	56150	44295	51099	56079	42934	96217	36676	45124	22926	18026	29789	29717	30028	50151	11331	32663	16182	32076	8471	17186	20044	35460	41527	38043	56400	21488	43260	30198	27980	9035	37592	20188	10459	21291	12504	15893	18975	37196	8693	22405	11611
K00569	TPMT, tpmT; thiopurine S-methyltransferase [EC:2.1.1.67]	6661	29404	26704	28665	19723	23764	45498	17464	28237	11511	6856	5323	6305	10810	3403	3454	24058	90	11248	4060	4304	8104	8765	10396	7818	29037	5415	7445	7516	5470	4004	22294	10537	5379	10212	6813	6819	12568	22600	3423	11458	5908
K00570	pmtA; phosphatidylethanolamine/phosphatidyl-N-methylethanolamine N-methyltransferase [EC:2.1.1.17 2.1.1.71]	5491	5505	20135	24967	8233	18722	7785	9304	17984	8328	1127	3721	3966	2390	4081	423	1351	9	1391	187	1707	1482	1763	7233	2927	3093	2241	3488	4657	1806	700	2106	1347	377	680	731	648	1446	3019	307	745	191
K00571	E2.1.1.72; site-specific DNA-methyltransferase (adenine-specific) [EC:2.1.1.72]	2602	8853	6358	4886	7424	5136	21479	8590	5229	3120	3161	18992	6669	15530	8824	2803	3894	59742	6063	2076	5278	3335	7662	5091	11778	11968	3632	3577	25504	4344	2778	16059	3145	2473	3203	2367	3474	4620	6272	988	6921	2539
K00573	E2.1.1.77, pcm; protein-L-isoaspartate(D-aspartate) O-methyltransferase [EC:2.1.1.77]	43877	99452	86054	83828	108277	77303	114472	60788	66649	31692	28962	53736	47054	66282	138632	18954	45020	17179	62973	18244	29499	64552	82831	73579	83879	109590	40945	51460	59775	53602	119104	87091	85021	96998	111657	113141	105472	114234	118949	29869	64659	73425
K00574	cfa; cyclopropane-fatty-acyl-phospholipid synthase [EC:2.1.1.79]	42452	85294	76409	76507	75076	65339	98440	54373	63467	31022	19924	47210	26894	43306	60729	10040	36946	36035	35306	11823	22400	21305	34375	39568	47158	67454	33458	18403	42244	24972	12836	42684	21249	10731	18077	13353	16942	28950	46531	12389	30422	13743
K00575	cheR; chemotaxis protein methyltransferase CheR [EC:2.1.1.80]	34942	127633	60355	49246	98235	38667	145622	48319	44052	22142	17997	28327	19665	47911	23607	11133	53669	27889	33110	7904	22691	55655	34264	36211	44869	58201	24094	15337	34484	25077	14101	46196	18352	9290	20912	13423	12298	35204	43003	102681	28205	10472
K00577	mtrA; tetrahydromethanopterin S-methyltransferase subunit A [EC:2.1.1.86]	6	112	7	0	6	0	0	74	46	0	0	50	0	10	0	14	18	62	0	0	43	0	33	9	67	41	0	0	0	0	28	0	0	6	24	37	0	0	6	0	53	8
K00578	mtrB; tetrahydromethanopterin S-methyltransferase subunit B [EC:2.1.1.86]	0	0	0	0	0	0	0	0	0	0	0	0	0	0	0	0	0	62	0	0	0	0	0	0	0	0	0	0	0	0	0	0	0	0	0	0	0	0	0	0	0	0
K00579	mtrC; tetrahydromethanopterin S-methyltransferase subunit C [EC:2.1.1.86]	0	0	0	0	0	0	0	0	0	0	0	0	0	0	0	0	0	62	0	0	0	0	0	0	0	0	0	0	0	0	0	0	0	0	0	0	0	0	0	0	0	0
K00580	mtrD; tetrahydromethanopterin S-methyltransferase subunit D [EC:2.1.1.86]	0	0	0	0	0	0	0	0	0	0	0	0	0	0	0	0	0	62	0	0	0	0	0	0	0	0	0	0	0	0	0	0	0	0	0	0	0	0	0	0	0	0
K00581	mtrE; tetrahydromethanopterin S-methyltransferase subunit E [EC:2.1.1.86]	0	0	0	0	0	0	0	0	0	0	0	0	0	0	0	0	0	62	0	0	0	0	0	0	0	0	0	0	0	0	0	0	0	0	0	0	0	0	0	0	0	0
K00582	mtrF; tetrahydromethanopterin S-methyltransferase subunit F [EC:2.1.1.86]	0	0	0	0	0	0	0	0	0	0	0	0	0	0	0	0	0	62	0	0	0	0	0	0	0	0	0	0	0	0	0	0	0	0	0	0	0	0	0	0	0	0
K00583	mtrG; tetrahydromethanopterin S-methyltransferase subunit G [EC:2.1.1.86]	0	0	0	0	0	0	0	0	0	0	0	0	0	0	0	0	0	62	0	0	0	0	0	0	0	0	0	0	0	0	0	0	0	0	0	0	0	0	0	0	0	0
K00584	mtrH; tetrahydromethanopterin S-methyltransferase subunit H [EC:2.1.1.86]	0	15	13	0	0	0	0	0	0	0	0	0	0	28	0	0	0	62	0	0	0	7	0	25	36	14	0	0	0	0	0	0	0	0	0	0	0	0	0	0	0	0
K00586	DPH5; diphthine methyl ester synthase [EC:2.1.1.314]	40	258	207	98	69	79	74	159	102	37	2	287	31	494	0	61	33	64	11	36	63	38	241	51	580	159	34	3	70	319	28	36	0	6	24	37	0	0	11	0	131	8
K00587	ICMT, STE14; protein-S-isoprenylcysteine O-methyltransferase [EC:2.1.1.100]	0	0	0	0	0	0	0	0	0	0	0	66	0	0	0	0	0	0	0	0	0	0	0	0	0	0	0	0	0	0	0	0	0	0	0	0	0	0	0	0	0	0
K00588	E2.1.1.104; caffeoyl-CoA O-methyltransferase [EC:2.1.1.104]	517	3078	990	1139	580	1332	640	3515	1061	1888	8961	2645	2280	5814	269	837	3532	112	6798	3204	573	643	698	1552	1173	2835	181	382	481	475	1071	938	385	353	1099	270	842	507	1503	321	2169	98
K00590	E2.1.1.113; site-specific DNA-methyltransferase (cytosine-N4-specific) [EC:2.1.1.113]	20	76	113	70	394	330	5170	401	399	231	0	0	29	232	8	66	2	37	0	0	71	131	164	9	43	210	50	116	0	0	26	34	0	5	75	0	0	0	73	0	2	0
K00594	xyoA, aldO; alditol oxidase [EC:1.1.3.41]	0	0	0	0	33	0	0	218	0	0	107	513	63	27	1	17	61	29	117	2	124	0	0	6	35	0	0	9	15	103	1	0	44	76	60	9	0	33	87	12	26	0
K00595	cobL; precorrin-6Y C5,15-methyltransferase (decarboxylating) [EC:2.1.1.132]	7263	11394	25720	31259	12217	28260	13245	18110	22555	14712	6621	9287	7068	6043	40099	2173	4017	16447	5840	1832	3314	22380	9919	10323	14276	13844	12363	5156	17647	5052	2478	4870	2058	1862	1657	3113	3145	3632	5794	1577	3423	2336
K00596	E4.1.1.64; 2,2-dialkylglycine decarboxylase (pyruvate) [EC:4.1.1.64]	1	93	32	99	0	84	0	0	0	0	3426	229	0	22	44	0	0	29	78	0	5	0	173	2	6	111	7	0	177	77	0	0	0	13	0	20	10	0	103	0	0	0
K00598	tam; trans-aconitate 2-methyltransferase [EC:2.1.1.144]	562	3231	1802	2519	5252	2503	1161	4224	2150	1056	1216	3636	1148	1760	3593	443	2153	17498	4589	885	883	769	1722	1273	1972	2816	831	393	6830	1347	1502	2188	1143	709	839	663	1018	1006	3616	552	2447	837
K00600	glyA, SHMT; glycine hydroxymethyltransferase [EC:2.1.2.1]	59180	121423	110675	119291	120414	105350	156946	72299	100193	52402	33856	66393	57694	73109	118415	19843	49896	91588	71041	20716	32866	94675	89603	72396	76616	95719	36407	62007	83840	59520	125274	100847	89261	100423	120475	117563	110246	125138	122709	123293	70945	75777
K00601	E2.1.2.2; phosphoribosylglycinamide formyltransferase [EC:2.1.2.2]	0	0	0	0	0	0	0	0	0	0	0	0	0	0	0	0	0	0	0	0	0	0	41	0	90	0	0	0	0	0	0	4	0	0	0	0	0	0	0	0	0	0
K00602	purH; phosphoribosylaminoimidazolecarboxamide formyltransferase / IMP cyclohydrolase [EC:2.1.2.3 3.5.4.10]	45090	116817	70068	67834	102416	62308	119357	55471	55376	33825	27137	59516	48424	69712	106379	17377	44721	93751	60990	18225	29283	92563	86546	58280	73899	92222	31543	52578	75904	58053	123425	96090	85063	97772	115657	114381	107048	123380	116570	121256	67866	73542
K00603	fctD; glutamate formiminotransferase [EC:2.1.2.5]	322	1283	738	838	411	399	188	674	615	276	155	3749	656	1460	1227	244	299	11925	577	60	216	240	951	694	1316	1029	204	358	4219	641	26	367	60	30	45	0	308	274	314	1	880	95
K00604	MTFMT, fmt; methionyl-tRNA formyltransferase [EC:2.1.2.9]	47198	118595	71282	69921	106377	68393	121499	58793	59878	35051	39452	62647	52618	83031	106713	20084	48498	91487	70206	22307	31548	95709	91692	60496	77207	95604	32548	56113	76721	59462	125315	105458	90391	100071	118232	116126	111006	128266	124830	122310	71719	75918
K00605	gcvT, AMT; aminomethyltransferase [EC:2.1.2.10]	59550	101309	131507	140872	149163	124442	176997	80941	108935	57239	32304	76528	51959	76866	152968	18738	47812	24532	63873	17981	38734	69173	82701	80148	82278	100028	38852	60460	72968	61561	120316	91302	85302	98371	116276	116128	110646	121244	116216	27959	67613	74630
K00606	panB; 3-methyl-2-oxobutanoate hydroxymethyltransferase [EC:2.1.2.11]	42263	112055	65454	62299	97639	57894	118950	49526	51047	29677	26655	50860	41798	66415	93035	16382	42711	59675	58025	16953	27741	92096	77179	55994	71432	90049	30851	49729	60858	56139	122143	83522	81442	96606	114597	112944	104751	122683	113703	120861	64258	72425
K00608	pyrBI; aspartate carbamoyltransferase [EC:2.1.3.2]	0	71	35	0	0	0	0	54	0	0	0	0	0	0	0	0	0	0	0	0	12	0	21	19	0	0	0	0	0	0	0	0	0	0	0	0	0	0	37	0	0	0
K00609	pyrB, PYR2; aspartate carbamoyltransferase catalytic subunit [EC:2.1.3.2]	46871	116125	71058	71349	104463	65009	140944	54976	60213	38892	35281	61872	49504	69894	105603	17816	46256	91540	62940	19177	29291	93155	87008	58186	74367	92304	31727	52969	74550	58182	123763	96349	85372	98075	115910	114490	107547	123636	116869	122263	68822	73983
K00610	pyrI; aspartate carbamoyltransferase regulatory subunit	1114	2342	5217	4167	5522	6351	50203	9236	10177	2586	9328	5029	3842	6331	1837	1732	4419	48766	5453	3218	1461	1144	2430	1804	1673	4503	1599	2109	17832	1279	2956	1846	374	1029	2822	1426	1392	827	1656	2208	3910	1438
K00611	OTC, argF, argI; ornithine carbamoyltransferase [EC:2.1.3.3]	37519	88442	51086	50655	62806	47962	118801	38141	46471	26288	17468	37886	22141	43746	40835	9329	33398	94405	26525	8202	21140	48405	25186	22839	34515	49329	21728	17084	51262	19654	13087	41768	13603	7810	15013	10917	11110	24624	26261	102127	23109	9147
K00612	E2.1.3.-; carbamoyltransferase [EC:2.1.3.-]	176	8481	2907	1232	20055	1609	27606	5518	1647	622	519	4711	897	3936	4693	1223	939	31	1069	421	1147	4420	1571	1881	2784	5088	1050	299	2245	1120	202	3863	447	1854	397	880	507	837	2612	216	1701	599
K00613	GATM; glycine amidinotransferase [EC:2.1.4.1]	1153	564	624	833	628	2673	317	1198	1390	900	80	6121	636	1025	12762	127	367	1867	797	200	305	256	442	434	647	331	169	101	2390	321	321	682	159	199	234	607	739	1214	371	144	397	216
K00615	E2.2.1.1, tktA, tktB; transketolase [EC:2.2.1.1]	54174	180111	99232	86857	188422	88619	255769	81032	81207	42715	63836	106640	81923	107972	190603	29361	65690	260684	108013	37943	41822	167943	142101	77342	109623	136408	43292	67028	151836	91240	242009	173086	155354	188913	215660	219172	202860	230171	207389	237840	120687	140491
K00616	E2.2.1.2, talA, talB; transaldolase [EC:2.2.1.2]	45445	110509	66827	67218	102663	64314	120082	52002	57020	33832	26665	60803	50798	66895	108697	17162	45065	113251	63155	18689	28446	93451	87143	56821	72186	85704	31615	53922	78982	56646	124208	88306	85170	98237	115903	114577	107131	124016	118177	121981	68390	73455
K00619	argA; amino-acid N-acetyltransferase [EC:2.3.1.1]	2576	7470	2218	2191	2340	2609	1012	3063	2297	1257	1231	3575	2045	6548	1218	1335	1106	1257	2542	1099	2028	1433	2948	2838	3903	4892	1123	698	2688	2131	338	844	564	329	954	936	619	176	709	387	972	475
K00620	argJ; glutamate N-acetyltransferase / amino-acid N-acetyltransferase [EC:2.3.1.35 2.3.1.1]	37657	86280	44612	49029	30869	43905	22144	33799	34553	25025	15867	36969	17595	43113	51045	7694	12016	57969	26543	8135	13316	43828	27036	30879	37755	53116	19170	12886	42754	19672	11657	23435	12133	6020	8590	7999	11296	26075	28916	100400	22270	7123
K00621	GNPNAT1, GNA1; glucosamine-phosphate N-acetyltransferase [EC:2.3.1.4]	6	110	8	0	10	0	0	75	46	0	2	50	0	29	0	31	0	0	0	0	26	0	0	15	77	18	0	0	0	0	28	0	0	6	24	37	0	0	11	0	53	8
K00622	nat; arylamine N-acetyltransferase [EC:2.3.1.5]	0	0	0	0	0	0	0	39	0	0	0	112	0	0	0	0	0	0	0	0	33	0	0	0	0	0	0	0	15	0	0	0	0	0	0	0	0	0	0	0	0	0
K00624	E2.3.1.7; carnitine O-acetyltransferase [EC:2.3.1.7]	0	0	14	0	0	125	0	0	0	0	24	0	0	0	0	0	0	4	0	0	0	0	0	0	0	15	18	0	50	16	0	0	0	0	0	0	0	0	0	0	0	0
K00625	E2.3.1.8, pta; phosphate acetyltransferase [EC:2.3.1.8]	10471	37777	23940	29090	13612	30399	28692	13161	24189	12469	2202	13470	7763	12360	31507	1641	5220	51194	4733	1508	4368	32959	5786	9179	5483	7501	3886	7991	27339	4518	6615	13521	1191	1257	2519	2872	2005	11315	3320	95109	5237	1401
K00626	E2.3.1.9, atoB; acetyl-CoA C-acetyltransferase [EC:2.3.1.9]	114229	238406	180896	185281	167022	181737	177586	143116	150379	74753	61112	104891	76056	133204	247760	35155	71660	65660	114235	38342	53063	124918	133210	112676	155671	161091	85021	51441	130900	109741	140034	166178	118440	114210	140815	128351	137728	182511	215751	141003	115143	94317
K00627	DLAT, aceF, pdhC; pyruvate dehydrogenase E2 component (dihydrolipoamide acetyltransferase) [EC:2.3.1.12]	52301	88595	89562	92517	109062	89308	134409	66189	80027	43658	38820	60255	55693	84263	119722	20048	51968	20692	73548	23730	31924	65620	95671	69571	84704	102455	42797	59413	62018	67914	122018	88867	87077	99813	124868	116274	110385	119160	126316	28744	68995	75101
K00630	ATS1; glycerol-3-phosphate O-acyltransferase [EC:2.3.1.15]	16	85	42	196	37	68	433	503	1664	61	57	567	612	393	34	412	702	0	3071	613	120	152	289	162	210	283	122	813	161	111	741	258	194	70	412	298	106	246	216	80	102	58
K00631	plsB; glycerol-3-phosphate O-acyltransferase [EC:2.3.1.15]	29509	25949	34988	35188	55528	30530	95678	23573	32069	14766	11936	9163	10343	16866	19689	6497	27524	15837	16131	4750	12247	13198	13444	16680	15303	25274	8699	9233	19541	13754	4987	26981	10118	5669	11709	7224	7305	12622	24006	3184	10491	6457
K00632	fadA, fadI; acetyl-CoA acyltransferase [EC:2.3.1.16]	35895	72266	56830	53423	115797	49561	183210	44692	51540	21617	24444	41831	38054	46188	74318	15328	58034	35080	50111	14955	29617	62646	65895	49664	49854	74420	20266	47590	45702	42469	118052	91669	83881	98752	116495	114460	104631	120988	115068	27983	61611	74663
K00633	lacA; galactoside O-acetyltransferase [EC:2.3.1.18]	692	707	1726	1853	1400	1962	7155	3741	3724	1205	1036	1950	578	815	744	623	2001	17469	2713	431	903	426	746	751	387	13481	838	1470	6056	409	1790	400	157	611	938	607	395	170	564	745	1036	702
K00634	ptb; phosphate butyryltransferase [EC:2.3.1.19]	330	1358	2590	1446	2742	1834	1120	1794	952	671	1166	4381	2181	1628	6368	334	841	43433	1729	158	673	525	1235	588	939	3465	437	419	14527	892	682	852	178	202	630	139	258	526	1217	110	2372	212
K00635	E2.3.1.20; diacylglycerol O-acyltransferase [EC:2.3.1.20]	128	383	85	749	99	229	7	1431	627	183	54	288	46	194	189	13	19	0	292	2	150	166	313	80	257	207	58	56	441	755	683	4592	3621	1148	1161	1367	2203	9274	5736	791	2700	2182
K00638	catB; chloramphenicol O-acetyltransferase type B [EC:2.3.1.28]	847	1343	2160	2740	3585	4498	39545	5033	9347	1717	8714	1025	2498	5334	360	2364	3048	140	5382	2834	1421	994	1325	1539	755	1700	1432	1806	646	798	2181	1166	173	654	3877	943	1376	179	1164	1900	1868	1350
K00639	kbl, GCAT; glycine C-acetyltransferase [EC:2.3.1.29]	16865	51738	58377	48792	118728	51900	125333	37353	44816	17312	29252	43977	45643	59839	121699	15789	45706	25503	68339	21699	25813	91684	100548	48166	65623	82462	21059	47338	53916	67359	222291	112928	139025	179418	201664	206337	185954	193774	169580	39913	86844	128166
K00640	cysE; serine O-acetyltransferase [EC:2.3.1.30]	43291	109845	65030	61534	101040	59058	124635	48529	52276	29422	25605	58206	36282	63977	106528	15757	41572	112132	52229	16396	35051	93138	78935	43645	66078	88812	31269	21997	78472	51491	123720	102491	87559	97836	110840	112747	105693	126605	118213	121118	67001	73328
K00641	metX; homoserine O-acetyltransferase/O-succinyltransferase [EC:2.3.1.31 2.3.1.46]	32655	45896	26034	21779	41149	22705	22159	23237	18240	11800	19321	36400	20325	41744	30484	8201	13094	3383	37186	12951	11173	26037	52665	25386	33687	36260	10282	10108	25596	34915	112978	63902	75893	92419	100318	104102	98761	107367	104825	24173	53980	67561
K00643	E2.3.1.37, ALAS; 5-aminolevulinate synthase [EC:2.3.1.37]	8755	12197	27625	33325	15915	32883	10572	18345	27291	13703	5310	9931	12888	7224	45345	3789	5221	100	9191	3416	3516	3547	15816	11114	12893	10314	12659	5891	15147	5938	3230	7770	6732	3660	4235	3650	7578	5975	11229	4622	6912	4292
K00645	fabD; [acyl-carrier-protein] S-malonyltransferase [EC:2.3.1.39]	45335	114532	69803	69289	102303	62376	120070	55397	58564	34158	27567	59084	51308	69900	105164	18777	45658	92759	66756	19280	29396	93120	87954	59296	74238	94763	32141	54516	75321	58367	124522	96715	86503	98671	117585	115296	107779	124274	118712	121641	68734	74129
K00646	pksF; malonyl-ACP decarboxylase	0	22	0	0	0	0	0	56	0	0	569	0	0	0	38	0	0	0	0	0	0	0	1	0	0	0	0	0	5	0	0	0	0	0	0	0	0	0	34	0	0	0
K00647	fabB; 3-oxoacyl-[acyl-carrier-protein] synthase I [EC:2.3.1.41]	32941	59612	49003	46637	95970	39098	177135	34143	43104	20833	22091	24570	15773	25721	49885	11163	30049	18148	20689	6811	17881	18986	26002	30657	29950	67167	20848	12541	27487	18414	7971	40334	16208	8190	15918	11010	10664	18683	32191	8266	19454	9144
K00648	fabH; 3-oxoacyl-[acyl-carrier-protein] synthase III [EC:2.3.1.180]	52515	145153	101855	83071	187193	86566	189538	71714	77361	36525	37589	85162	79768	106075	209619	31199	80090	94403	107111	32467	43502	174644	177200	82037	123897	157141	45274	61235	112576	108658	341375	186425	214326	273960	310377	316722	287764	307339	267459	158778	145000	196424
K00651	metA; homoserine O-succinyltransferase/O-acetyltransferase [EC:2.3.1.46 2.3.1.31]	8071	51842	32022	35165	41197	32243	85987	22216	30244	16842	4305	14455	11585	9041	37610	4721	25242	86484	9486	2442	11926	40283	11487	11956	15730	33623	16129	9647	40141	8169	8314	16550	6536	4292	9237	7097	4214	12655	7253	95976	8002	4300
K00652	bioF; 8-amino-7-oxononanoate synthase [EC:2.3.1.47]	40261	69257	52181	55115	75351	48066	110909	44706	47661	29302	32447	39083	40628	61654	44916	16034	41714	28338	56766	18808	23890	55025	72963	49858	53081	72761	18263	46932	42355	49735	115510	78116	80717	96241	114373	111528	103352	110135	109934	24093	60259	71188
K00654	SPT; serine palmitoyltransferase [EC:2.3.1.50]	0	0	0	0	0	0	0	0	0	0	0	86	0	0	0	0	0	0	0	0	0	0	0	0	0	0	0	0	0	0	0	0	0	0	0	0	0	0	0	0	0	0
K00655	plsC; 1-acyl-sn-glycerol-3-phosphate acyltransferase [EC:2.3.1.51]	58915	147478	108219	109044	144144	102495	164319	85567	92950	48759	38966	84458	70699	93562	188927	25258	56293	150126	83142	26221	39660	128355	111995	79244	105587	143092	48502	63446	114674	73375	131275	116955	97653	104523	124077	123711	117845	143843	143704	128384	84607	81869
K00656	E2.3.1.54, pflD; formate C-acetyltransferase [EC:2.3.1.54]	1772	37331	7431	8174	5845	10557	31235	12549	10070	3986	11032	17006	10186	7853	7012	4019	6321	215086	9113	3611	3708	32060	4255	4611	3140	9390	4553	5880	69223	2078	9490	13382	600	2215	4841	2888	1315	9493	3701	95741	10749	1351
K00657	speG, SAT; diamine N-acetyltransferase [EC:2.3.1.57]	3449	8662	9093	8063	23743	10671	13224	11080	9338	3219	5674	15721	10694	11020	49860	2917	7192	43996	10757	4407	5494	38162	38821	4598	15516	19119	4857	4043	24786	19198	109960	45338	65477	88060	94931	99495	89573	94289	77132	18763	37944	61399
K00658	DLST, sucB; 2-oxoglutarate dehydrogenase E2 component (dihydrolipoamide succinyltransferase) [EC:2.3.1.61]	45570	87053	76143	66598	135435	67504	135462	57789	60859	28709	37013	64966	58426	77752	153198	21113	51062	20817	83504	25575	31871	105956	128259	66612	93228	112433	36454	53739	66196	80604	227282	131049	151423	184643	209713	212561	197205	209416	197405	45786	102001	134968
K00661	maa; maltose O-acetyltransferase [EC:2.3.1.79]	7754	14295	36596	37237	37119	31574	91351	28257	37256	13468	23475	13461	11707	13884	15820	5845	29606	80757	13722	6781	12142	7709	6788	14221	6000	12519	8195	9162	39122	6793	4957	24825	5334	4572	11762	7818	5291	6404	9729	3867	10474	4625
K00662	aacC; aminoglycoside 3-N-acetyltransferase [EC:2.3.1.81]	199	755	985	612	1976	647	897	659	1257	426	206	636	442	781	5092	149	478	2693	744	95	254	412	2077	356	2350	683	170	266	2483	2219	276	11323	398	247	206	122	495	415	1604	532	1081	648
K00663	aacA; aminoglycoside 6'-N-acetyltransferase [EC:2.3.1.82]	272	1670	1109	1464	855	1428	587	2194	1414	602	2279	2277	810	755	2134	487	399	15	1154	772	622	135	257	693	352	1026	171	282	1311	521	765	2576	1870	863	514	887	1152	4788	4284	617	1484	1086
K00666	K00666; fatty-acyl-CoA synthase [EC:6.2.1.-]	62897	115432	155539	174170	95839	151519	86764	92349	127664	65736	24397	62853	38114	62627	133737	18247	42935	37208	42903	10272	31994	35318	54863	69645	83716	87915	52186	36794	83091	46090	14377	65879	31984	13826	20592	17428	27336	45458	83512	16313	43064	20589
K00672	ftr; formylmethanofuran--tetrahydromethanopterin N-formyltransferase [EC:2.3.1.101]	131	1046	318	468	217	332	154	542	188	316	417	1238	1364	3293	1093	267	491	126	1576	560	720	201	616	414	922	704	297	35	649	438	221	241	182	262	506	215	339	313	194	43	286	142
K00673	astA; arginine N-succinyltransferase [EC:2.3.1.109]	2240	23648	11593	6702	51683	7907	101465	15661	13149	6884	11837	5959	8086	12463	5506	4139	25402	15858	13201	4366	17234	13963	9061	5431	6487	14700	6964	8034	9787	10074	4918	31644	11704	6121	11310	6286	4931	7444	29186	2541	8807	6042
K00674	dapD; 2,3,4,5-tetrahydropyridine-2,6-dicarboxylate N-succinyltransferase [EC:2.3.1.117]	42849	71317	61309	60549	114664	54873	147059	45542	53468	26881	25092	47307	43173	43861	102745	14961	40611	50915	54366	16452	28106	63032	80122	51479	59734	79581	29145	47918	55053	51599	117828	87659	85922	96909	115238	112882	105849	113892	115503	27477	61749	73288
K00675	nhoA; N-hydroxyarylamine O-acetyltransferase [EC:2.3.1.118]	297	5031	6363	3169	28303	2676	36926	4371	3220	1570	1434	2664	2171	1253	821	1174	1137	19374	1369	128	1621	913	1092	3550	1575	2683	1532	1355	7065	1213	851	4980	1042	960	888	1095	970	4502	2632	693	2102	1281
K00677	lpxA; UDP-N-acetylglucosamine acyltransferase [EC:2.3.1.129]	46271	81446	71221	66750	105191	64603	121026	53226	58577	30771	26300	51540	47458	76140	102799	17900	45023	21738	64957	19388	29429	62411	80756	57708	72911	88276	31309	52570	50766	57451	119260	84795	86017	98245	117062	114739	106828	115351	117128	27826	65551	73178
K00680	ytmI; uncharacterized N-acetyltransferase [EC:2.3.1.-]	13289	25193	52458	59818	71840	51696	112811	32180	46091	20477	15757	13945	13407	13476	56058	5917	26780	36740	10089	4175	19116	40351	19795	19409	20985	22611	22633	14061	29478	16669	4632	27556	12646	4100	9847	6747	5590	27042	19070	3475	12217	5669
K00681	ggt; gamma-glutamyltranspeptidase / glutathione hydrolase [EC:2.3.2.2 3.4.19.13]	69057	95835	93796	97769	131568	89516	164026	74954	84808	41787	32310	55282	50302	62349	130257	20695	45012	42661	61236	19119	36146	63947	60149	68271	83373	105028	43056	53956	66235	47796	16737	68080	33994	19248	25467	21537	27982	35653	64365	15218	40174	20706
K00683	QPCT; glutaminyl-peptide cyclotransferase [EC:2.3.2.5]	14	168	37	0	175	62	33	52	45	49	3619	349	0	128	167	180	57	3	254	41	105	386	741	277	923	191	72	68	273	837	229	1987	707	307	407	423	427	2064	1853	190	733	369
K00684	aat; leucyl/phenylalanyl-tRNA---protein transferase [EC:2.3.2.6]	38388	66032	50998	47301	78232	52446	107055	39823	43594	20755	21127	36324	26816	51489	96876	12464	37688	31594	44854	14347	22858	58199	67408	37466	50039	65004	25764	16365	44940	40981	115748	77627	80155	94218	108062	109583	102110	111764	107054	26024	57950	70267
K00685	ATE1; arginyl-tRNA---protein transferase [EC:2.3.2.8]	32860	50487	39274	40065	51963	37839	92047	29692	35864	17294	14168	14468	13703	22802	45240	7843	28918	205	21047	6415	14169	17942	24187	25337	29017	41492	17904	10419	21701	19231	6831	28169	12461	6613	13526	9547	8826	14310	25726	6967	16321	7202
K00686	tgl; protein-glutamine gamma-glutamyltransferase [EC:2.3.2.13]	0	0	0	0	0	3	0	0	0	76	0	211	138	54	0	0	0	71	0	1	75	0	0	44	42	0	0	150	62	0	60	0	0	0	2	22	0	50	0	0	0	41
K00687	pbp2B, penA; penicillin-binding protein 2B	4	0	0	0	33	4	0	0	33	11	30	0	39	99	0	9	0	61	16	25	19	23	118	73	23	0	22	0	0	27	14	0	13	0	0	0	0	54	0	0	0	0
K00688	PYG, glgP; glycogen phosphorylase [EC:2.4.1.1]	27468	78944	29191	22854	43445	21084	75856	32853	20561	13729	17104	35013	20536	38813	17941	10911	33721	156654	32553	11572	19213	49028	28180	28915	41451	62883	21033	12827	66931	21562	13785	34301	9369	7435	13624	9418	8766	16702	19599	97472	19255	6292
K00689	E2.4.1.5; dextransucrase [EC:2.4.1.5]	0	8	0	24	0	0	0	0	0	0	0	0	0	1	34	0	0	0	0	0	0	0	0	0	18	0	0	17	0	0	0	0	0	0	0	0	0	0	0	0	0	0
K00690	E2.4.1.7; sucrose phosphorylase [EC:2.4.1.7]	24666	27281	11047	13493	32420	10514	56831	12939	10247	11611	10956	8717	5866	10462	9312	2737	24167	37166	12275	4114	15571	12786	8646	4138	6762	9372	5428	5815	16533	8501	3777	23989	10913	3131	9071	4174	4313	7996	20187	2465	9921	3690
K00691	mapA; maltose phosphorylase [EC:2.4.1.8]	2187	2931	3267	3283	10443	4721	4968	4387	2345	679	4243	3172	2244	1877	14733	1297	1620	1391	2013	440	1968	9052	6237	1949	6815	7212	1372	984	4552	5668	849	4606	2274	762	796	1165	2003	3448	3844	571	2976	759
K00692	sacB; levansucrase [EC:2.4.1.10]	122	47	55	24	22	165	0	554	0	10	82	352	65	85	70	106	58	1	1	0	315	35	336	101	212	114	7	0	162	588	84	683	262	76	60	45	702	567	469	64	251	249
K00693	GYS; glycogen synthase [EC:2.4.1.11]	31	1654	3540	1021	9927	333	4388	619	696	131	109	164	53	580	22	461	556	0	1023	59	387	274	1545	3036	1783	844	1071	716	995	1358	113	252	0	21	136	253	0	0	232	3	266	4
K00694	bcsA; cellulose synthase (UDP-forming) [EC:2.4.1.12]	1293	1310	2287	4965	3346	6415	3532	4440	4936	5951	577	3234	1796	1302	5063	1616	615	14104	1416	199	706	470	874	706	576	4842	866	1535	5567	1353	1405	3935	2393	1515	2241	1167	1450	2992	3749	896	1787	1222
K00695	E2.4.1.13; sucrose synthase [EC:2.4.1.13]	0	1662	266	0	176	70	0	369	181	32	35	412	92	641	75	119	77	6	192	15	179	213	999	354	1092	589	92	0	347	586	0	0	0	0	0	0	0	0	42	42	35	0
K00696	E2.4.1.14; sucrose-phosphate synthase [EC:2.4.1.14]	1609	6339	2944	5102	3519	3560	22137	3809	5174	6195	950	3046	2259	6394	465	1039	1029	41	2906	665	1628	1189	3075	1534	4174	7954	858	735	928	2260	829	1446	856	524	1155	1204	1550	701	1347	1094	1861	1000
K00697	otsA; trehalose 6-phosphate synthase [EC:2.4.1.15 2.4.1.347]	719	3011	1124	955	765	2622	487	2339	1197	904	1485	7453	2241	2989	3677	733	1487	13890	1947	785	1596	847	1410	780	2649	4128	623	1122	6457	1699	1415	5182	2621	1591	1357	1422	4359	5230	5093	1033	2953	2377
K00700	GBE1, glgB; 1,4-alpha-glucan branching enzyme [EC:2.4.1.18]	30352	72332	34129	24499	65472	28088	87932	33996	22981	15445	34695	40977	29672	51308	32985	12224	40763	128881	51994	18298	20238	63346	57437	29077	45995	62513	22055	14820	65745	34698	119317	73073	73172	93404	106457	107230	96985	109950	90879	115594	53438	66842
K00701	cgt; cyclomaltodextrin glucanotransferase [EC:2.4.1.19]	31	106	65	0	606	0	76	113	0	20	0	0	0	38	0	92	0	0	0	0	139	1	16	0	56	232	1	0	0	0	0	702	0	27	30	0	0	0	22	0	40	0
K00702	E2.4.1.20; cellobiose phosphorylase [EC:2.4.1.20]	75	775	1913	1744	2841	1026	19729	1662	2972	652	172	734	634	964	402	201	438	12757	202	50	336	188	510	290	326	672	250	320	3576	150	268	432	136	133	148	97	335	125	209	831	1009	529
K00703	glgA; starch synthase [EC:2.4.1.21]	31082	80448	36711	25530	75847	29981	94415	32045	24396	14935	21894	41397	28774	53740	67983	13497	37298	104071	47327	15323	23418	84805	66945	32678	54435	73758	23654	15448	62525	42771	120043	75725	73855	93048	105901	107183	97778	111296	92787	115541	54852	67098
K00705	malQ; 4-alpha-glucanotransferase [EC:2.4.1.25]	4961	58886	18073	15821	37572	17102	72258	24256	17675	12039	21899	20123	11822	33882	9260	7075	30898	99735	24591	9078	15669	42501	14883	13490	17972	41500	8509	10589	40896	12892	11351	28732	6617	6387	11179	7394	6464	14670	12781	96673	13563	4906
K00712	tagE; poly(glycerol-phosphate) alpha-glucosyltransferase [EC:2.4.1.52]	8	8	0	24	0	0	0	87	0	102	27	13	106	20	64	8	658	21	0	104	0	12	13	83	348	0	0	0	885	37	76	0	0	0	32	0	0	0	195	0	0	3
K00713	waaD; UDP-glucose:(glucosyl)LPS alpha-1,2-glucosyltransferase [EC:2.4.1.-]	0	0	0	0	0	0	0	0	0	0	0	0	0	0	0	0	0	0	2	0	0	0	0	0	0	0	0	0	0	0	0	0	0	0	0	0	0	0	0	0	0	0
K00720	UGCG; ceramide glucosyltransferase [EC:2.4.1.80]	20	721	326	314	743	76	324	1110	602	58	285	2314	199	1242	352	269	270	4	410	93	391	470	283	705	601	2431	107	30	646	256	117	279	0	35	14	47	143	625	247	0	192	138
K00721	DPM1; dolichol-phosphate mannosyltransferase [EC:2.4.1.83]	15037	40021	50203	40140	63039	39371	35223	30857	32038	14574	14707	43516	30961	56016	65344	10203	17657	11087	41688	16060	17142	46845	63117	29355	50228	50835	21899	12512	37120	39216	112349	59132	71949	91067	96894	104258	97331	100829	90252	22969	48686	66306
K00728	POMT, pmt; dolichyl-phosphate-mannose-protein mannosyltransferase [EC:2.4.1.109]	0	1	0	0	0	0	0	0	0	0	0	0	0	0	0	0	0	21	0	0	0	0	1	0	0	0	0	0	0	0	0	0	0	0	0	0	0	0	0	0	0	0
K00729	ALG5; dolichyl-phosphate beta-glucosyltransferase [EC:2.4.1.117]	0	18	0	0	0	0	0	0	0	0	0	11	0	0	0	57	0	0	19	0	61	0	0	33	29	8	0	0	75	0	0	0	0	0	0	0	30	0	0	0	0	79
K00737	MGAT3; beta-1,4-mannosyl-glycoprotein beta-1,4-N-acetylglucosaminyltransferase [EC:2.4.1.144]	2322	740	242	1310	476	236	192	303	1338	1223	655	8982	430	576	350	186	157	8	517	276	460	55	401	521	594	431	151	85	586	213	152	45	259	131	118	322	58	880	33	90	18	0
K00743	GGTA1; N-acetyllactosaminide 3-alpha-galactosyltransferase [EC:2.4.1.87]	0	35	0	0	0	0	0	0	0	0	0	0	0	54	0	0	24	0	0	15	0	0	0	22	0	0	0	0	0	0	0	0	0	0	0	0	0	0	0	0	0	0
K00748	lpxB; lipid-A-disaccharide synthase [EC:2.4.1.182]	44829	79711	67260	65454	100743	60126	119256	50822	57520	29873	25976	50196	47125	66963	102496	17623	43863	19792	63894	18788	27514	61497	78201	56764	70913	86490	30432	51035	49224	55380	118647	82973	85520	97771	116375	114398	105666	114077	115884	27625	63866	73034
K00752	hasA; hyaluronan synthase [EC:2.4.1.212]	13	260	1029	394	4279	491	1711	674	77	0	72	390	120	323	175	67	60	1808	0	0	406	1502	598	683	987	2947	282	0	589	283	29	717	380	72	122	106	237	450	602	48	387	328
K00754	bshA; L-malate glycosyltransferase [EC:2.4.1.-]	2751	7717	9731	6912	22235	11704	15046	13502	6939	3504	10533	7449	7456	18080	11995	4687	7519	21451	10699	4367	5057	8812	9018	7883	8758	15746	7575	4799	11843	7647	4743	8282	2364	2369	2343	3197	3222	6724	6069	1057	5970	1537
K00756	pdp; pyrimidine-nucleoside phosphorylase [EC:2.4.2.2]	1063	37001	9997	6171	10473	2420	3550	4842	2026	1643	1594	9216	5732	7131	2033	1064	1941	67226	3937	1075	2495	31562	2719	3191	4681	5108	1856	3425	23230	2570	6027	13641	1366	1372	810	1311	2700	10260	3608	94153	6292	751
K00757	udp, UPP; uridine phosphorylase [EC:2.4.2.3]	5555	19592	19469	14623	60686	16353	96501	19080	17782	5506	25678	17862	24559	20042	51171	7895	33298	34226	36037	11441	12975	44487	46435	24512	27961	41751	10575	36775	29120	27179	112124	52930	68049	89065	103753	103951	92516	95411	81998	20663	41960	64820
K00758	deoA, TYMP; thymidine phosphorylase [EC:2.4.2.4]	34978	24892	54267	60670	34500	50686	65732	30865	48003	23182	14017	12862	13920	12488	36053	4777	28126	15804	17183	5293	5799	6721	10114	18680	14394	15404	16010	11189	21819	6203	4894	16894	6321	4645	11274	6656	6738	6371	17693	5642	8807	4822
K00759	APRT, apt; adenine phosphoribosyltransferase [EC:2.4.2.7]	38862	76957	46011	55582	60044	48539	95652	38881	43104	27623	23274	48483	34925	49779	55107	11550	38533	83311	41770	13090	21273	57619	56566	36467	46151	55930	23969	46506	56734	35334	120782	85433	79495	94790	109309	110125	101523	114621	104311	119107	54336	71133
K00760	hprT, hpt, HPRT1; hypoxanthine phosphoribosyltransferase [EC:2.4.2.8]	35168	93302	55277	52246	49556	46665	62245	40024	41478	21664	20464	44323	40533	56597	55204	13535	42107	120814	57996	15978	16539	55782	60314	51839	52981	68036	26018	49346	73268	42952	121452	75726	76075	93040	111892	108829	100310	115317	105186	119024	59430	68812
K00761	upp, UPRT; uracil phosphoribosyltransferase [EC:2.4.2.9]	40274	74901	56485	55873	91658	55131	113772	41609	45538	27074	24341	40764	40020	45341	104326	12070	40019	89534	52177	15640	21361	84292	65019	39143	52138	63106	26306	48104	65438	37897	120787	89627	80326	95031	109249	111852	102278	114425	109838	119324	55527	70918
K00762	pyrE; orotate phosphoribosyltransferase [EC:2.4.2.10]	45385	114601	69424	67827	102018	62107	118840	53817	55776	33889	27020	62246	48567	69117	106224	17197	44519	99133	60756	18257	29124	92699	86251	58032	74446	91328	31482	52353	78453	57842	123413	96483	84978	97826	115453	114427	107228	123696	116391	121314	68936	73219
K00763	pncB, NAPRT1; nicotinate phosphoribosyltransferase [EC:6.3.4.21]	7992	54276	30318	33747	17662	32627	12737	25964	27193	12335	13597	24525	14889	23286	35934	5690	11508	93095	20359	6390	9446	38570	16875	26018	26713	27900	16830	11992	49554	20637	10615	25753	8441	4007	9668	5512	7746	18011	14613	95986	12808	4709
K00764	purF, PPAT; amidophosphoribosyltransferase [EC:2.4.2.14]	48304	116675	87438	90253	108853	79238	126266	61797	69566	41453	28118	60861	48808	68947	108068	17101	45357	102298	61559	18108	29665	92970	86677	63926	74056	91831	33293	55299	83205	58017	123590	95627	83915	97470	115293	114370	106807	123916	115245	121081	67471	73067
K00765	hisG; ATP phosphoribosyltransferase [EC:2.4.2.17]	42350	112208	64537	63645	98306	58981	116651	49189	50633	29799	25755	55829	40716	66035	97926	15745	40385	80652	53223	16405	27887	92317	77370	56634	71858	87808	30226	50945	68510	51058	122557	84201	83169	96700	111203	112613	105113	122774	113511	120711	65421	72226
K00766	trpD; anthranilate phosphoribosyltransferase [EC:2.4.2.18]	42896	113570	64308	62842	97497	58457	117056	50799	50696	29352	26311	54286	40872	66895	99353	16184	42176	47927	57960	17109	27914	92178	75454	56647	70652	89721	30336	49064	59125	49432	122002	82587	82780	96584	111082	113390	105139	122443	112014	120537	63440	72704
K00767	nadC, QPRT; nicotinate-nucleotide pyrophosphorylase (carboxylating) [EC:2.4.2.19]	42502	110815	63164	61429	94477	54746	117486	48919	50874	28709	25971	52881	43547	64580	77582	16331	42205	75962	57372	16784	27772	91878	77352	55953	70123	86077	30088	49913	63064	55732	123171	83523	81690	96653	114507	113303	104489	121973	113053	121084	64310	72037
K00768	E2.4.2.21, cobU, cobT; nicotinate-nucleotide--dimethylbenzimidazole phosphoribosyltransferase [EC:2.4.2.21]	30251	79933	40302	39374	55244	34437	90606	27675	31104	16010	8640	18193	12364	15626	48568	6062	26736	75070	15912	3042	7784	60561	18792	17784	25611	27239	17451	9472	41203	12549	9591	21271	6377	4192	10712	7584	6520	19205	18370	100143	15978	5435
K00769	gpt; xanthine phosphoribosyltransferase [EC:2.4.2.22]	9083	9753	26545	31143	15532	30855	30959	16631	28522	11683	2908	7227	8127	5850	35782	2570	4545	16076	4877	1624	2842	2762	7795	10131	11187	11214	13048	6051	16897	4227	2942	5477	3371	3149	4331	5022	3723	4275	6133	2358	4550	2986
K00772	mtaP, MTAP; 5'-methylthioadenosine phosphorylase [EC:2.4.2.28]	9339	20342	28257	32952	17293	30361	12494	18021	22824	15805	3466	19268	8766	26114	25720	4098	5914	782	8327	2327	7431	6826	14310	23515	21407	20114	13804	7563	13384	9084	2418	10193	3891	2105	2355	2933	5115	6830	9130	3920	7631	3975
K00773	tgt, QTRT1; queuine tRNA-ribosyltransferase [EC:2.4.2.29]	45268	114951	70145	69043	102865	62691	120154	55147	58728	34040	27683	58830	51277	70588	106113	18775	45497	91356	66538	19561	30292	92990	87790	59290	74500	92614	31994	54210	75362	58250	124366	97155	86495	98481	117429	115271	108148	124026	119066	121619	68754	74191
K00782	lldG; L-lactate dehydrogenase complex protein LldG	4206	13590	7106	3843	10465	6435	5253	8063	5341	2673	3866	9308	7494	12044	4747	3806	4374	7077	18182	5061	3143	3198	8935	5128	11348	11666	3850	4685	11630	8224	2874	8377	4155	1931	4052	3528	2536	2699	12617	1089	5287	1884
K00783	rlmH; 23S rRNA (pseudouridine1915-N3)-methyltransferase [EC:2.1.1.177]	41017	101444	57236	59878	84274	55362	111828	46190	48555	27847	24137	45278	38926	56175	102675	14129	40465	94532	53853	13461	24933	90279	72032	49580	63022	79810	27618	49781	68811	50707	122950	91180	82125	95239	114004	112027	103532	121834	111209	120647	63007	71657
K00784	rnz; ribonuclease Z [EC:3.1.26.11]	6456	56309	21219	16723	59922	18041	50531	20107	13477	10610	18885	33250	21411	29168	59925	7725	14132	103815	35586	12418	9124	72576	50666	15374	31958	38110	9015	8352	53865	30151	116891	56989	69605	89832	96563	102812	94169	107088	89046	113491	47927	64400
K00785	lst; beta-galactosamide-alpha-2,3-sialyltransferase [EC:2.4.99.-]	23	18	4	0	0	139	0	0	0	0	41	101	22	0	176	0	4	69	65	0	0	8	77	30	0	0	0	0	67	0	0	4	0	0	0	0	0	0	0	0	20	0
K00786	E2.4.-.-; glycosyltransferase [EC:2.4.-.-]	61	628	53	652	159	109	69	219	241	180	10191	606	139	407	120	272	49	576	408	70	96	213	522	227	520	421	415	327	1044	365	549	2696	1802	491	550	749	459	5316	2846	371	1549	563
K00788	thiE; thiamine-phosphate pyrophosphorylase [EC:2.5.1.3]	53755	100834	87755	90301	89050	82623	93706	61150	73951	40094	30209	60743	41804	66372	127876	15834	24354	114553	53153	17369	24018	101033	84183	54816	75441	78693	39515	23482	86786	49961	125412	76715	81042	94909	108029	112274	106533	124548	116400	124603	65295	72814
K00789	metK; S-adenosylmethionine synthetase [EC:2.5.1.6]	45539	115361	70219	69317	103047	62601	119821	55817	57115	34136	28249	61260	50595	70239	106568	18616	44964	98987	63931	18964	29687	92825	87041	58998	74812	92458	31698	53073	77010	57985	123698	96322	86247	98441	117070	115006	107973	123500	117005	121539	69143	74091
K00790	murA; UDP-N-acetylglucosamine 1-carboxyvinyltransferase [EC:2.5.1.7]	46008	144712	70471	70691	102831	63196	119918	56478	59029	34851	28663	65941	52568	67579	100699	18489	46170	142442	66996	19336	29511	122882	87578	59007	74054	91854	32872	55412	89803	58113	129572	96990	86626	98878	117846	115398	108227	132079	119278	215422	70659	74281
K00791	miaA, TRIT1; tRNA dimethylallyltransferase [EC:2.5.1.75]	46104	115044	71799	69133	106552	63701	121454	57376	59531	34500	27936	62039	51559	70729	106670	19222	46579	93515	68019	19688	30346	93092	88235	62204	75005	93239	33193	55181	77649	58639	124457	97305	86605	98670	117602	115582	108221	123942	118931	121677	68865	74164
K00793	ribE, RIB5; riboflavin synthase [EC:2.5.1.9]	46634	125247	74372	71279	125349	67232	178921	60843	63988	36047	35839	58692	50255	74282	105561	19261	66052	73690	66557	21000	36816	99261	89822	59323	75787	96335	36063	54749	69604	60035	126186	97751	88154	99757	123010	117190	107928	126231	124336	122497	69880	75195
K00794	ribH, RIB4; 6,7-dimethyl-8-ribityllumazine synthase [EC:2.5.1.78]	51006	117870	89921	93168	110208	83233	129941	61690	73837	42004	28003	59334	50640	68960	116862	17498	45283	73769	61962	18109	30221	94212	86869	64064	74540	93965	34119	54175	73922	58674	124241	88672	85898	97880	116110	114552	107489	124021	119436	121486	68062	73701
K00795	ispA; farnesyl diphosphate synthase [EC:2.5.1.1 2.5.1.10]	37787	53808	46933	51651	57325	41358	95369	32070	43399	23261	8515	26325	26841	22889	41041	8779	29120	15868	23349	5369	15972	17397	32698	39550	33804	51782	20867	41857	25825	23887	7436	32742	16800	8720	19282	11738	14419	18016	31762	8339	20803	10186
K00796	folP; dihydropteroate synthase [EC:2.5.1.15]	45275	113733	67886	62378	100846	61614	118541	50503	54966	32901	25368	59485	39586	67281	104283	16342	42006	77130	53374	17420	28721	91874	85649	44961	68778	78112	30517	20687	68789	56976	122830	86089	84093	96823	114260	112225	106083	123174	115268	121009	66925	72277
K00797	speE, SRM; spermidine synthase [EC:2.5.1.16]	12311	82354	40666	38775	72391	31013	104369	31602	29399	20369	28409	27180	14191	38248	23820	8637	31079	52640	23999	6811	31647	76103	34287	34687	36422	64692	15665	14761	35877	25367	10101	32999	10698	5109	10177	7305	5126	21760	28145	96161	14997	5465
K00798	MMAB, pduO; cob(I)alamin adenosyltransferase [EC:2.5.1.17]	14219	74624	49252	44490	61260	47135	36907	35191	35585	21843	21629	37591	27545	47271	94268	10007	18231	18969	45045	14828	14413	79563	64492	34789	51646	56761	22333	13547	39764	38821	119326	69053	78751	92467	100619	105771	100013	117275	108440	117715	53795	68082
K00799	GST, gst; glutathione S-transferase [EC:2.5.1.18]	156942	242934	271876	307276	290365	271400	395578	186379	239730	135700	69407	89572	86654	101558	272108	36397	109087	61175	93477	27034	59727	67280	105739	140609	141787	162317	115762	92335	136501	76337	31143	141796	65605	31991	58271	40772	51531	80379	138093	39196	86251	38857
K00800	aroA; 3-phosphoshikimate 1-carboxyvinyltransferase [EC:2.5.1.19]	43231	113520	67419	65425	101240	60246	119222	51604	53732	30473	27137	59652	46240	68066	106270	17095	44416	91438	63336	18387	28819	92534	78942	57391	72732	90257	31329	52832	73757	57347	123931	96533	84578	97498	115371	114476	106412	125089	117517	121121	67341	73665
K00801	FDFT1; farnesyl-diphosphate farnesyltransferase [EC:2.5.1.21]	1162	1684	353	299	181	3439	146	263	205	607	311	1716	293	9286	92	379	973	1537	429	476	1447	960	2266	1722	2159	3838	453	1334	701	1013	296	687	147	64	164	83	0	554	462	65	534	82
K00802	SMS; spermine synthase [EC:2.5.1.22]	0	0	0	0	0	0	0	0	0	0	0	0	0	0	0	0	0	0	0	0	0	0	0	0	0	0	0	330	0	0	0	0	0	0	0	0	0	0	0	0	0	0
K00803	AGPS, agpS; alkyldihydroxyacetonephosphate synthase [EC:2.5.1.26]	387	1762	1016	1352	2045	711	972	2377	1112	898	555	3648	134	2020	1270	359	1168	54	2265	253	737	489	631	1147	1165	3003	243	219	1462	536	1222	3161	1575	771	1135	672	445	4250	5254	428	1098	998
K00805	hepST; heptaprenyl diphosphate synthase [EC:2.5.1.30]	989	33081	1969	3346	915	2343	332	3359	1088	1170	1315	8160	3834	1477	4535	790	1331	62847	1639	391	1176	30712	1122	1159	4624	2436	1417	3028	23590	1356	5547	11023	624	621	677	978	684	8715	2200	94027	3687	758
K00806	uppS; undecaprenyl diphosphate synthase [EC:2.5.1.31]	46064	114305	70113	69601	103100	62656	120162	55292	59170	34358	27705	63792	52208	69917	99133	18714	45748	115839	67142	19720	29777	92834	87679	58966	73960	91701	32185	54301	81010	57657	124984	97022	86548	98681	117464	114943	108056	124314	118777	121751	69566	73964
K00808	hss; homospermidine synthase [EC:2.5.1.44]	140	573	147	296	278	208	155	387	107	11	629	1198	1172	327	1519	83	387	2	245	41	531	152	209	253	333	583	124	396	588	387	585	1700	1050	239	389	359	300	908	2498	210	369	438
K00809	DHPS, dys; deoxyhypusine synthase [EC:2.5.1.46]	4902	15419	10441	7078	26497	9223	12137	9088	7533	2864	7463	22222	14672	21339	39724	4693	8268	305	23985	8212	6256	19475	39906	8922	21499	18579	5396	3610	14883	22036	108176	45277	66183	87452	94136	99961	90297	95007	78462	18598	38788	62114
K00812	aspB; aspartate aminotransferase [EC:2.6.1.1]	55969	102374	92605	100527	104455	89737	66347	67224	72949	43851	45460	72450	75382	95689	155080	20772	37930	59098	100019	29796	27286	125263	125688	83021	94821	134837	35624	84845	79159	76723	231833	120957	150270	183993	206178	212628	197998	217302	196669	138548	100907	135289
K00813	aspC; aspartate aminotransferase [EC:2.6.1.1]	1448	29750	8764	4322	34162	6952	70457	8594	11462	3516	2067	4530	5752	7843	5731	3912	22679	18250	9066	1721	9115	9961	7972	3690	7559	11927	4775	4977	9702	7438	3628	18490	6261	3522	8154	4621	2448	4419	12898	2432	8734	3601
K00816	CCBL; kynurenine---oxoglutarate transaminase / cysteine-S-conjugate beta-lyase / glutamine---phenylpyruvate transaminase [EC:2.6.1.7 4.4.1.13 2.6.1.64]	0	0	0	0	0	0	0	0	0	0	0	0	0	0	0	0	0	0	0	0	0	0	0	28	0	1	0	0	0	0	0	0	0	0	0	0	30	0	0	0	0	79
K00817	hisC; histidinol-phosphate aminotransferase [EC:2.6.1.9]	72940	139398	100680	102292	120794	94387	169472	74874	84184	45952	46260	73784	54221	85333	140016	21662	68879	94936	75737	23333	36110	101221	94288	80597	95554	117865	46167	60776	92936	68814	127996	108866	97319	102419	126177	120119	114865	138212	142064	124597	77560	78989
K00818	E2.6.1.11, argD; acetylornithine aminotransferase [EC:2.6.1.11]	32883	54092	27331	21906	49124	23403	30477	17896	14953	13272	10309	30534	19838	44787	57710	8944	12521	9565	36092	10662	13922	45811	60200	28655	44891	54635	11583	9190	29600	37289	111573	58939	73157	90274	98634	103933	97080	105799	93724	21033	51957	65033
K00819	rocD, OAT; ornithine--oxo-acid transaminase [EC:2.6.1.13]	4231	13053	14107	7463	37780	10280	19354	7749	6953	2540	7526	15625	13469	14090	52162	4364	7627	5104	22713	7692	5234	39471	43855	10278	23430	36681	6287	3916	17906	24855	108560	46708	66015	87021	94145	99748	90364	94329	79018	18561	38821	61765
K00820	glmS, GFPT; glucosamine---fructose-6-phosphate aminotransferase (isomerizing) [EC:2.6.1.16]	45095	118586	72006	73883	108387	60994	123337	56554	60205	34916	31027	69421	59017	63848	106011	18863	47511	121509	71980	19495	29069	96476	88563	70841	80120	106529	33567	82903	83376	59574	124992	102928	87563	100617	117935	116619	109523	127054	122274	121855	70252	75580
K00821	argD; acetylornithine/N-succinyldiaminopimelate aminotransferase [EC:2.6.1.11 2.6.1.17]	11084	36922	42713	41192	70497	39285	119832	32259	36327	20445	14564	28388	15253	29537	35398	6840	30431	69503	19273	6673	22392	16751	26289	18174	22453	25537	19900	14067	38019	15199	7250	32570	13142	7621	12077	7707	9468	12454	27320	6299	15470	7459
K00822	E2.6.1.18; beta-alanine--pyruvate transaminase [EC:2.6.1.18]	30261	33618	29926	34206	18576	26382	13229	23146	26814	15347	12127	13253	10466	14330	11218	4542	6341	103	13545	5018	3995	4012	9488	12755	17011	11833	13047	7289	9016	6910	3674	12304	7714	3148	5033	3115	5339	6128	15745	5000	11133	3016
K00823	puuE; 4-aminobutyrate aminotransferase [EC:2.6.1.19]	628	3292	1943	2707	2438	5027	19908	5694	6246	1643	1970	6001	3710	6464	5622	1510	2741	28713	4870	2965	1675	1453	2539	2357	2868	5124	1031	1218	11450	2327	2044	2311	1333	1478	2723	1295	2156	4510	2991	1721	4048	1398
K00824	dat; D-alanine transaminase [EC:2.6.1.21]	7021	26163	30081	33133	21281	31229	12893	18924	24368	11540	4790	13740	10482	14047	42393	4431	4967	19403	8005	2312	5681	7905	16996	23167	22727	28831	14735	6947	23486	11054	3937	12676	8051	4589	3742	3725	5269	10522	16399	4555	10737	4425
K00826	E2.6.1.42, ilvE; branched-chain amino acid aminotransferase [EC:2.6.1.42]	63365	162013	143093	135763	193346	128332	161506	98333	110049	53648	44541	96327	79124	110751	237428	30249	62116	108544	100589	29638	43614	169832	143880	95944	130979	151486	57379	67186	123004	97644	237596	156986	157868	188691	214314	220159	205240	227302	208113	144859	118637	139683
K00827	AGXT2; alanine-glyoxylate transaminase / (R)-3-amino-2-methylpropionate-pyruvate transaminase [EC:2.6.1.44 2.6.1.40]	0	6	0	0	0	0	6	0	0	0	0	0	1	0	7	0	0	0	0	0	0	49	32	0	6	48	0	0	0	0	0	0	0	0	0	0	0	0	0	0	0	0
K00830	AGXT; alanine-glyoxylate transaminase / serine-glyoxylate transaminase / serine-pyruvate transaminase [EC:2.6.1.44 2.6.1.45 2.6.1.51]	13517	22940	47338	59989	28365	51439	46018	25991	48281	26060	16941	11127	13417	15474	40114	5143	27230	508	15789	4947	5147	8095	8050	17841	10948	22415	7687	9942	18105	7531	4487	14376	6930	4600	9764	5349	5664	6896	14938	2487	7584	3849
K00831	serC, PSAT1; phosphoserine aminotransferase [EC:2.6.1.52]	37917	74485	65826	59187	108048	51494	127549	46790	46795	22263	25463	46237	41277	48580	96571	14882	41044	73488	54446	16130	23885	59062	72095	55097	64424	81877	28970	49021	64632	51811	117383	82011	82758	96190	113007	111142	104282	113998	114359	26633	62810	72128
K00832	tyrB; aromatic-amino-acid transaminase [EC:2.6.1.57]	6460	7270	24984	28376	12212	27937	38659	14526	25108	10039	2175	6230	6792	3993	33002	3460	4514	29556	4733	1200	3940	3591	7526	10014	10507	10674	12762	6205	19583	4657	2643	7151	2645	2964	3683	4847	5432	5182	6658	1965	4773	3656
K00833	bioA; adenosylmethionine---8-amino-7-oxononanoate aminotransferase [EC:2.6.1.62]	40374	65384	55671	56402	79643	47839	111799	41658	48200	29633	23952	36176	39937	56481	43769	14944	39621	27970	54217	16629	22972	54208	71681	48742	50784	70068	18355	46508	40710	48121	115528	77196	80459	96333	114046	111786	102627	109835	108679	23961	58802	70607
K00835	avtA; valine--pyruvate aminotransferase [EC:2.6.1.66]	2440	19389	6003	5060	8354	9581	39799	9531	9388	4344	9246	3127	3324	15733	2636	2995	23989	15754	6718	3294	9121	6154	6073	3732	4841	7738	3417	4553	8289	4874	3075	9314	4197	1662	7992	3443	3443	4845	8233	2237	7857	2973
K00836	ectB, dat; diaminobutyrate-2-oxoglutarate transaminase [EC:2.6.1.76]	31782	24359	30483	38592	16796	29247	59829	20406	31988	15743	4751	5785	14913	7001	8588	3113	6595	768	15575	2332	4292	4207	8964	23682	15865	22381	13859	35970	8796	5601	3539	9782	5415	3487	8489	6892	5265	9905	17868	3694	8944	4339
K00839	pucG; (S)-ureidoglycine---glyoxylate transaminase [EC:2.6.1.112]	24	561	384	167	983	305	510	429	1550	88	233	792	1788	825	202	469	184	148	477	173	396	981	285	23	49	1563	207	47	2	743	446	3306	2131	693	422	202	582	664	2091	194	472	428
K00840	astC; succinylornithine aminotransferase [EC:2.6.1.81]	37	144	62	185	0	668	76	186	137	189	115	1011	338	0	398	0	254	13889	288	0	0	211	296	54	71	1151	102	187	4268	60	226	121	0	219	5	100	64	8	83	160	431	0
K00841	patA; aminotransferase [EC:2.6.1.-]	8	42	69	60	33	98	60	465	33	178	67	311	406	198	143	149	1160	1765	368	234	155	107	118	250	267	86	63	479	1328	114	150	0	103	0	34	22	0	104	149	10	0	44
K00842	E2.6.1.-E, patB; aminotransferase [EC:2.6.1.-]	13	1	0	167	0	0	0	0	0	0	0	111	68	28	325	0	0	1447	0	0	0	0	0	19	0	0	0	0	425	0	0	0	68	21	0	0	0	0	0	0	0	0
K00844	HK; hexokinase [EC:2.7.1.1]	0	102	0	0	4	0	0	100	0	0	0	0	0	3	40	0	39	259	0	43	7	0	72	55	50	35	0	0	254	60	33	0	0	0	0	0	0	0	0	0	0	0
K00845	glk; glucokinase [EC:2.7.1.2]	39656	111085	67922	70011	111564	53064	119973	51241	44743	33791	38990	63332	59924	71504	61100	17330	46222	143370	70977	18889	28244	67093	71789	83245	77755	118228	31346	110557	86779	50489	122650	86807	79019	97983	110162	112996	103438	115839	103256	119395	64039	72014
K00846	KHK; ketohexokinase [EC:2.7.1.3]	221	1870	354	369	259	335	122	626	426	87	45	293	92	1095	105	174	153	6	330	15	248	309	1076	583	1343	817	123	10	375	586	32	24	118	21	0	157	123	0	74	48	150	86
K00847	E2.7.1.4, scrK; fructokinase [EC:2.7.1.4]	39233	92267	55669	57675	82492	54623	99017	43007	43019	26983	13857	50728	32543	39758	83107	12165	35574	145876	34658	10683	20591	58340	35722	45692	49067	69232	24215	46731	78507	28572	13518	46045	17265	10727	15480	15991	13700	30173	32933	101763	27739	8969
K00848	rhaB; rhamnulokinase [EC:2.7.1.5]	278	1516	1143	1530	789	1305	384	3725	745	663	1250	5772	2652	4409	1621	642	1665	41150	3798	1158	1305	522	1786	1345	1934	3060	822	1515	14816	1047	581	985	423	890	727	683	200	893	781	364	1948	443
K00849	galK; galactokinase [EC:2.7.1.6]	7500	22364	24023	18555	49211	19462	59750	17944	16767	8186	23040	29181	28066	32619	43155	8807	34174	74554	37735	12109	8652	19474	44080	25875	27090	38160	8872	39854	42904	25669	112521	65481	69190	90575	103016	105426	95139	97196	83647	20383	46188	65244
K00850	pfkA, PFK; 6-phosphofructokinase 1 [EC:2.7.1.11]	34010	142218	49432	33426	100526	37798	109115	47621	29492	15903	35794	57132	38862	82465	72154	16418	44775	201020	58089	19226	30118	122290	77974	43569	67184	84785	22545	24027	103583	57735	127750	99859	78892	95069	113066	109224	100593	125851	109378	210640	68673	69002
K00851	E2.7.1.12, gntK, idnK; gluconokinase [EC:2.7.1.12]	2889	4592	5721	6413	6913	12534	22478	10990	11542	4906	12505	8374	5373	16609	5969	3175	6942	21958	9422	4489	4565	4589	6123	4681	5352	12638	2511	4954	11189	6222	4658	11675	6325	4630	4837	3886	4932	6324	11327	2435	5029	3815
K00852	rbsK, RBKS; ribokinase [EC:2.7.1.15]	10170	48113	34487	43882	25436	37318	45353	26704	34263	19353	11993	26892	21721	18822	42003	6180	10618	68872	20665	6875	7033	36691	12154	26572	21671	32431	17164	39778	39988	11255	11200	24342	8325	5864	7359	7751	8636	16039	16808	99692	11578	6041
K00853	araB; L-ribulokinase [EC:2.7.1.16]	149	1664	1152	1485	656	1358	733	1283	835	425	1470	4494	2185	2904	660	1603	1473	14372	3021	1154	1772	1616	2446	1417	2857	5045	826	1238	7708	1759	705	1275	797	1044	698	849	417	1538	765	439	1621	255
K00854	xylB, XYLB; xylulokinase [EC:2.7.1.17]	5802	15904	20293	12625	24791	20091	12901	17182	11247	6154	8023	22252	16787	25179	44874	5625	9476	68650	27869	8610	8811	10112	20094	14542	26444	27185	15484	8102	41118	16822	5001	14494	6331	4528	4024	7552	8622	8312	12831	4887	12067	5589
K00855	PRK, prkB; phosphoribulokinase [EC:2.7.1.19]	2091	14683	7834	6927	31971	7489	69978	8569	10900	6887	1297	6270	3390	5313	4114	3089	21557	15653	2975	361	9385	7923	6556	10406	5591	16913	4127	4030	7596	5292	2480	15486	4943	3351	8256	5554	2515	2707	7842	1773	3932	3484
K00856	E2.7.1.20, ADK; adenosine kinase [EC:2.7.1.20]	383	6481	1357	1180	1091	1268	310	2006	761	815	595	2334	688	3845	2697	1263	833	439	2126	505	1332	1284	2803	9160	4288	9456	592	817	1867	1965	548	2726	556	527	769	626	652	1397	1109	288	1452	503
K00857	tdk, TK; thymidine kinase [EC:2.7.1.21]	12320	64509	46637	45334	80123	43555	105331	33936	39547	15266	22546	31751	35262	28413	88154	10543	38530	72424	46750	14124	18051	81517	57234	37123	43324	55794	24014	45119	53417	40440	119014	76260	73225	92747	108478	108144	98174	108927	93235	115298	47804	67838
K00858	ppnK, NADK; NAD+ kinase [EC:2.7.1.23]	47078	115271	71269	72887	103992	65282	122680	56534	60870	39696	28123	64701	52204	70896	106439	18951	45874	92452	67268	19698	29924	93057	88184	59245	74791	92888	32282	54516	75674	58522	124651	96910	86837	98714	117741	116178	108247	123929	119175	121777	69088	74285
K00859	coaE; dephospho-CoA kinase [EC:2.7.1.24]	45976	114335	69910	69099	102562	62951	120025	55328	58899	34294	27774	62129	51416	69902	106310	18775	45852	91121	66920	19700	29595	92856	87573	58407	73784	90332	32058	54089	75155	57750	124390	96774	86546	98580	117435	115393	108168	123879	118666	121659	68568	74124
K00860	cysC; adenylylsulfate kinase [EC:2.7.1.25]	5529	28057	23785	15226	61113	17172	94687	16064	16962	12013	4702	18863	10237	29225	11515	5965	25707	20665	20325	3343	15514	15280	21869	14561	24897	36366	9262	8245	22069	18804	5098	23548	7942	5092	10259	8242	5732	12939	13978	2733	11584	4777
K00862	eryA; erythritol kinase (D-erythritol 1-phosphate-forming) [EC:2.7.1.215]	48	219	22	151	110	0	110	239	37	0	569	72	13	85	133	0	91	23	0	0	114	0	40	26	195	1164	1	0	0	129	16	73	0	0	0	60	67	98	102	0	0	0
K00863	DAK, TKFC; triose/dihydroxyacetone kinase / FAD-AMP lyase (cyclizing) [EC:2.7.1.28 2.7.1.29 4.6.1.15]	245	556	994	1413	1031	1739	8654	2505	1488	596	912	1035	1086	425	1061	245	232	6797	440	15	329	345	600	888	386	4723	265	307	2103	755	419	1925	1016	224	351	283	621	1060	3297	236	799	456
K00864	glpK, GK; glycerol kinase [EC:2.7.1.30]	35859	87486	52938	57454	62288	47716	74291	40720	42529	24828	24979	37966	33365	36421	79838	11824	36850	95897	46971	12578	20103	71028	34608	39773	46157	64137	25595	46643	62905	27522	15032	46215	17595	11314	16445	14151	16516	31154	38470	102234	28179	10901
K00865	glxK, garK; glycerate 2-kinase [EC:2.7.1.165]	2651	38763	9202	6821	18627	13264	61939	12459	11921	4055	10853	12717	8941	17623	5006	5006	7900	69951	10163	4350	5218	34129	9088	8673	9137	14431	5295	8298	30225	8206	8769	18520	3353	3235	4681	3652	4733	13259	8785	96624	7879	3559
K00867	coaA; type I pantothenate kinase [EC:2.7.1.33]	488	2292	2081	2206	3053	4531	30092	3534	5844	1156	1262	2802	2458	1669	3150	1967	2195	15848	1150	341	1521	924	1334	1176	1209	4139	1056	1411	6813	1291	898	2759	968	922	1180	1581	1037	771	3314	3683	1689	941
K00868	pdxK, pdxY; pyridoxine kinase [EC:2.7.1.35]	1980	34860	4180	5471	5760	5507	15551	9967	5871	2913	11666	12348	11935	8468	8581	2594	6324	103021	11116	4007	3331	31698	3521	2775	3887	16792	3316	5181	36126	3310	8208	4358	3080	1869	3156	1837	1914	10678	5010	95177	6699	2534
K00869	E2.7.1.36, MVK, mvaK1; mevalonate kinase [EC:2.7.1.36]	3322	11731	8432	5207	24541	8967	13702	6260	5683	1620	4998	12997	9200	13676	50740	2931	5868	432	18617	4099	4876	39196	41615	5869	18615	21993	4728	2321	14597	21912	108690	45630	65037	85950	93565	98371	89286	94626	78350	18487	38887	61299
K00870	E2.7.1.37; protein kinase [EC:2.7.1.37]	0	0	0	1	0	0	0	0	0	0	0	57	0	0	14	64	0	70	0	122	0	0	36	37	0	0	0	0	0	0	0	0	0	0	0	0	0	0	0	4	1	0
K00872	thrB1; homoserine kinase [EC:2.7.1.39]	9285	54749	24140	21775	70269	19536	97701	17381	19410	11480	11167	22081	22157	14335	48446	7544	28405	72151	28385	6329	13730	70170	23652	25082	30699	45195	10620	39441	37224	18365	10322	25877	9145	6612	11670	11161	9105	16350	15123	97134	13155	5824
K00873	PK, pyk; pyruvate kinase [EC:2.7.1.40]	43529	114252	69309	67479	105349	66150	146908	56663	59130	31458	36107	59950	48908	73497	107309	19242	49672	150178	69498	21055	30967	94654	81368	62525	76031	98253	34292	56216	93988	58227	126864	94137	82662	97922	117653	114894	105502	121908	114667	122233	69506	73021
K00874	kdgK; 2-dehydro-3-deoxygluconokinase [EC:2.7.1.45]	8035	29034	29903	25451	68050	30611	97585	34463	31018	10412	12281	29859	26148	36805	66705	9123	39566	46726	50107	10783	12240	30992	51999	32911	39774	49543	20632	39998	41743	33578	120606	76138	77199	92879	109880	106893	98321	102123	95063	26210	49662	69267
K00875	E2.7.1.47; D-ribulokinase [EC:2.7.1.47]	0	0	0	0	27	0	0	0	0	0	0	139	0	0	208	11	0	0	51	0	135	0	0	9	37	76	0	0	0	1	0	64	0	13	0	0	0	89	139	0	0	0
K00876	udk, UCK; uridine kinase [EC:2.7.1.48]	6871	59101	24483	21177	72780	19484	107412	25325	18655	11659	20403	32121	30296	29634	57016	9612	34717	124296	38562	12171	17134	79846	52407	28654	35853	50195	12527	39820	62111	34024	117865	73341	71539	92072	103850	107108	94615	107120	89190	114546	48058	65971
K00878	thiM; hydroxyethylthiazole kinase [EC:2.7.1.50]	1182	36972	4792	5628	3445	5957	20776	10120	6529	2517	10333	8503	5329	8055	4397	2033	4124	79255	7127	3164	2506	31439	2924	2919	5787	5415	2764	3234	27335	2929	7710	2061	845	1583	2030	1685	1538	10657	3290	95303	6149	1759
K00879	fucK; L-fuculokinase [EC:2.7.1.51]	25	154	239	156	394	1093	5236	689	399	412	91	1117	362	233	739	224	261	16580	288	0	53	131	378	198	72	250	148	303	5147	30	172	225	0	207	75	43	0	148	156	191	489	0
K00880	lyxK; L-xylulokinase [EC:2.7.1.53]	148	413	1229	1366	1702	2968	2129	2679	4376	673	23	651	437	280	504	191	409	4635	192	0	132	0	132	498	236	1340	134	249	1488	97	576	1706	930	240	203	581	882	680	2557	972	584	889
K00881	alsK; allose kinase [EC:2.7.1.55]	24	28	58	38	0	59	24	183	28	0	0	91	0	0	47	12	0	469	69	0	0	0	0	13	0	1114	0	0	108	0	0	0	0	0	0	5	0	0	0	0	13	0
K00882	fruK; 1-phosphofructokinase [EC:2.7.1.56]	1020	32324	3641	4781	2654	6031	29918	7715	6928	2006	9514	9847	6216	5180	3715	1690	4098	88856	4759	2964	2396	31272	2304	2040	4556	4786	2776	4821	31299	2062	6705	12210	988	1257	2745	2198	1185	8927	3654	95100	5594	1697
K00883	dgoK; 2-dehydro-3-deoxygalactonokinase [EC:2.7.1.58]	5946	6730	24321	27528	11122	27366	9457	14095	20915	9913	3022	5053	5120	2817	30209	1801	4023	3576	7649	1825	2192	2709	5745	9460	9226	7866	11423	4632	11672	4647	2715	4781	3541	1742	2285	1888	3425	3523	5277	1263	2190	2029
K00884	NAGK, nagK; N-acetylglucosamine kinase [EC:2.7.1.59]	1060	1643	3161	4301	2947	6413	22346	7826	8070	2295	10357	2919	2134	5556	3017	1345	4982	15786	8670	4220	1047	809	1305	2015	788	3713	1382	1309	6292	651	3417	1331	589	1638	3449	1926	2537	1676	2243	1827	2548	1518
K00885	nanK; N-acylmannosamine kinase [EC:2.7.1.60]	596	511	685	1097	140	1577	494	1478	1332	832	1230	1299	300	347	746	158	1095	14029	2374	180	157	160	422	487	155	257	856	363	4465	68	1538	191	157	339	730	124	170	170	479	298	676	170
K00886	ppgK; polyphosphate glucokinase [EC:2.7.1.63]	1370	3017	1774	1063	7812	3084	2642	1347	1846	334	747	2617	1444	1272	17222	1365	853	608	1686	551	1327	3542	4608	1130	5799	5597	776	281	3274	4086	658	2049	1021	520	602	753	1209	1908	1642	475	1510	380
K00887	dgkA; undecaprenol kinase [EC:2.7.1.66]	199	1204	779	1086	1575	720	296	378	306	255	406	1200	958	1423	4873	475	591	4632	477	219	340	376	2371	471	2842	1282	325	624	3484	2657	494	1064	460	82	71	76	539	465	1358	77	1258	190
K00889	PIP5K; 1-phosphatidylinositol-4-phosphate 5-kinase [EC:2.7.1.68]	6	18	2	1	45	1	0	0	2	1	0	288	0	1	36	0	0	0	1	0	0	0	0	1	21	0	0	0	22	1	0	0	0	0	0	28	2	0	0	0	0	0
K00891	E2.7.1.71, aroK, aroL; shikimate kinase [EC:2.7.1.71]	44074	116569	68897	66519	103030	62696	119987	53724	53950	30891	27119	62586	47356	70618	108312	17643	44815	111623	63659	18466	29824	93386	81530	59234	76290	94879	32253	53581	85281	59652	124423	98126	85110	97847	115520	114289	106250	125588	120393	121349	68879	73449
K00892	gsk; inosine kinase [EC:2.7.1.73]	1293	9985	6802	4209	27551	7449	79352	9328	12551	2390	9265	2287	4406	7247	763	3354	23481	15741	5786	2956	8358	6953	4504	2520	2908	7322	4321	3702	6455	2833	3340	10058	1852	2619	8989	4165	2155	1786	3286	2319	3529	3091
K00895	pfp, PFP; diphosphate-dependent phosphofructokinase [EC:2.7.1.90]	479	2736	4299	2591	4508	1117	2085	3554	2560	403	500	1578	1261	2020	383	724	1205	3388	3767	891	822	816	1217	907	1264	1965	779	1126	2264	1228	1177	1375	574	470	537	704	1097	1209	1410	248	1364	209
K00897	aphA; kanamycin kinase [EC:2.7.1.95]	0	3	11	0	0	84	0	138	75	0	160	67	66	1	0	0	326	35	176	0	33	0	11	25	24	18	0	1	0	76	30	0	0	0	0	1	0	0	81	0	0	32
K00899	mtnK; 5-methylthioribose kinase [EC:2.7.1.100]	52	3844	1919	509	18003	322	26989	1595	327	393	690	682	317	554	381	144	396	355	1760	373	366	103	301	168	527	2316	261	154	30	1361	246	2909	148	1295	284	215	221	353	525	45	398	206
K00901	dgkA, DGK; diacylglycerol kinase (ATP) [EC:2.7.1.107]	32891	81875	30598	24493	60632	27579	74720	24881	26732	16055	11597	32348	27101	33310	77778	10711	32517	63389	40339	11678	18228	83466	60633	25435	40124	65079	14428	12851	46354	41575	118376	83153	78700	94416	109935	109228	99290	112298	102353	116562	55567	67652
K00906	aceK; isocitrate dehydrogenase kinase/phosphatase [EC:2.7.11.5 3.1.3.-]	1169	12016	5905	3107	30249	4640	49655	9427	4811	2081	9659	3642	2763	8565	4054	1746	4302	15669	7018	3030	15361	11530	8392	3778	7473	14198	4932	3794	8833	8932	2997	15191	5588	3367	3749	2731	2133	4338	5720	1011	4807	2983
K00912	lpxK; tetraacyldisaccharide 4'-kinase [EC:2.7.1.130]	43814	78801	65030	60158	98635	57113	116188	49445	55078	24507	25326	46934	46174	65351	100908	17411	43590	19404	62982	18492	27209	60753	77040	55921	66957	84795	29945	50154	48166	54410	118526	82542	85195	97658	116427	113588	105000	113897	115420	27506	62942	72508
K00917	lacC; tagatose 6-phosphate kinase [EC:2.7.1.144]	164	162	157	484	72	20	99	444	123	216	397	2225	637	158	474	118	200	9967	256	69	47	30	344	153	309	114	66	21	3430	90	43	318	57	53	92	40	58	19	215	21	576	3
K00918	pfkC; ADP-dependent phosphofructokinase/glucokinase [EC:2.7.1.146 2.7.1.147]	0	0	36	0	0	0	0	0	0	0	0	0	0	0	0	7	0	86	0	0	0	0	0	0	0	0	0	0	138	0	0	0	0	0	0	0	0	0	0	0	62	0
K00919	ispE; 4-diphosphocytidyl-2-C-methyl-D-erythritol kinase [EC:2.7.1.148]	42464	103498	61957	63504	80236	54474	107077	47432	53086	32725	22454	55104	45835	62149	61573	15191	42897	91288	60109	17907	24910	61578	72750	53269	58101	71091	28680	52726	66903	47423	121905	88855	82575	97021	114758	112743	104305	119043	110762	120603	62691	72515
K00924	E2.7.1.-; kinase [EC:2.7.1.-]	3186	10329	3926	7417	3326	5458	2208	8104	5079	3118	14676	14304	21470	40861	2711	4305	8396	73	24096	6277	7719	7296	11943	20065	16541	30013	4916	32618	8224	8933	3227	9957	5947	4218	4476	4488	3538	9198	8705	1076	7492	3313
K00925	ackA; acetate kinase [EC:2.7.2.1]	35925	87056	36908	32100	66768	32215	129454	33112	32586	19098	23416	29735	32966	41435	50917	11889	37857	110417	39388	12329	22388	71977	37373	42128	45887	64977	23884	46643	56173	29908	16195	46511	15383	9014	23515	14808	14096	24989	30804	100704	24693	10115
K00926	arcC; carbamate kinase [EC:2.7.2.2]	1178	3629	4984	4052	5904	7016	30651	10855	11484	3313	17920	7052	3969	9201	2730	1794	6973	58351	10426	5513	1416	1126	2002	2919	1479	4468	1483	2240	20703	877	3304	1756	610	1167	5065	686	1766	1204	2128	2817	4196	2363
K00927	PGK, pgk; phosphoglycerate kinase [EC:2.7.2.3]	46042	114471	70094	69143	102663	63057	120098	55373	59069	34396	27698	62044	51550	70462	106292	18848	45997	91114	67492	19640	29553	93188	88092	58993	74502	93005	32166	54218	75259	58356	124408	98486	86619	98618	117604	115323	108298	123894	118915	121659	68724	74091
K00928	lysC; aspartate kinase [EC:2.7.2.4]	50953	141157	88300	78922	150985	74678	196821	69580	72732	39780	34663	68904	60992	77722	113626	22346	52157	138452	79203	24386	38860	100611	99042	69204	87737	117798	46642	61352	96496	65688	128485	114197	93075	101364	123074	120170	112610	132013	137325	124860	79058	77406
K00929	buk; butyrate kinase [EC:2.7.2.7]	236	793	2350	1115	2500	390	974	1474	491	459	492	3979	1430	887	1332	222	481	44400	571	129	528	184	718	343	459	737	343	247	14002	567	681	550	168	161	117	78	88	336	876	137	1954	41
K00930	argB; acetylglutamate kinase [EC:2.7.2.8]	44876	112973	66545	62711	98375	60664	117494	50252	54676	32405	25155	57429	38493	67297	100566	16889	42010	76640	55818	17534	28243	88175	83055	45300	66417	91515	29336	20798	67896	48751	122673	83659	84573	97328	111949	112950	105565	121970	113316	121018	65818	72568
K00931	proB; glutamate 5-kinase [EC:2.7.2.11]	41785	107706	61560	57157	99251	54208	139374	46208	47507	28253	20189	45945	28004	54355	54816	14740	37000	81415	35972	13159	32068	61276	42590	39689	52498	78324	27592	20392	57139	34345	15765	50954	23056	13018	18330	15006	17551	34321	41750	102967	31405	11813
K00932	tdcD; propionate kinase [EC:2.7.2.15]	5	84	51	86	0	565	66	3	0	181	91	904	275	0	387	0	220	13730	288	0	0	0	214	41	29	36	98	187	4261	30	111	117	0	152	0	43	0	0	83	160	425	0
K00933	E2.7.3.2; creatine kinase [EC:2.7.3.2]	2	97	58	95	0	133	0	0	1	1	0	0	0	42	0	0	0	0	0	0	0	0	0	20	40	99	0	0	200	71	0	0	1	0	0	2	28	0	0	0	0	0
K00934	E2.7.3.3; arginine kinase [EC:2.7.3.3]	2	97	58	95	0	133	0	0	1	1	0	0	0	42	0	0	0	0	0	0	0	0	0	20	40	99	0	0	200	71	0	0	1	0	0	2	28	0	0	0	0	0
K00936	pdtaS; two-component system, sensor histidine kinase PdtaS [EC:2.7.13.3]	62486	144316	247471	259864	296487	220472	292016	129624	191836	93451	51760	70078	63697	56867	255598	19764	72437	129586	62886	14885	43917	192831	111524	101972	111899	113597	84254	50374	130562	66031	128260	127299	94906	99713	119560	122033	107228	169828	135542	122291	75062	74046
K00937	ppk; polyphosphate kinase [EC:2.7.4.1]	31314	61346	36553	29047	71385	34641	85813	37342	26581	17080	22060	38956	26806	50881	57541	10970	37252	63066	45260	15016	14907	35436	62809	30784	49535	59921	22262	13044	55852	42021	116046	76523	80019	94935	107435	109212	101900	113836	110983	25901	61878	70588
K00938	E2.7.4.2, mvaK2; phosphomevalonate kinase [EC:2.7.4.2]	8	121	199	68	570	45	201	563	110	102	78	145	202	162	59	55	552	1051	192	77	179	35	128	174	328	100	89	479	1262	37	52	58	13	0	32	0	0	87	196	0	21	3
K00939	adk, AK; adenylate kinase [EC:2.7.4.3]	52904	120682	91325	95419	116922	87047	132136	63898	78467	43758	32257	66288	56396	83064	119402	19982	48822	91552	70269	20760	33273	95033	91992	67068	78475	97222	34828	59138	83071	60637	124997	98438	86811	99323	118530	115970	108660	124540	120100	121962	69444	74432
K00940	ndk, NME; nucleoside-diphosphate kinase [EC:2.7.4.6]	45133	114179	68551	66941	102108	61701	119901	53246	58207	33313	26957	54652	48589	69532	104229	18330	45129	29084	65542	19197	28692	92635	87083	58170	73870	91789	31634	51749	53931	57919	124062	86318	86026	98307	117232	115057	107884	123030	117910	121530	65656	74014
K00941	thiD; hydroxymethylpyrimidine/phosphomethylpyrimidine kinase [EC:2.7.1.49 2.7.4.7]	39673	87842	50488	50878	43046	44301	54444	38133	41911	24006	20960	36992	26014	44460	42360	9783	16328	79747	28755	11539	15599	64015	41565	36304	42825	50143	22813	16394	49717	29397	13530	25294	14500	7764	14900	9990	13923	27003	35632	101975	25917	8212
K00942	E2.7.4.8, gmk; guanylate kinase [EC:2.7.4.8]	45421	113917	69631	69496	102083	62986	119825	54739	58499	34329	27711	60587	51500	69278	105345	18633	45963	106279	65159	19258	29304	92821	87564	58716	73757	92056	32032	54335	79263	58007	124599	96805	86584	98607	117467	115292	108049	124252	118737	121656	69241	73998
K00943	tmk, DTYMK; dTMP kinase [EC:2.7.4.9]	41080	102871	56820	63797	65323	53513	101110	48949	52843	31857	21086	45898	38852	57441	54208	14525	38483	83982	44712	12244	24715	57213	45059	49469	52782	70691	26846	50991	55705	35899	15917	50739	20455	11675	23643	15628	18404	29561	41874	103145	29819	12688
K00945	cmk; CMP/dCMP kinase [EC:2.7.4.25]	41996	113639	69672	65759	101041	59842	117282	55849	55386	28333	27645	62402	51811	69867	108015	18764	46109	132493	67644	19671	29646	92767	86666	58925	73885	91902	32148	53263	88131	57838	124299	96720	86194	98549	116677	114190	107944	124298	118694	121301	70090	74283
K00946	thiL; thiamine-monophosphate kinase [EC:2.7.4.16]	35710	78039	44576	32132	90289	34377	109407	39021	31834	19634	22053	45564	29455	63369	68663	14885	38490	21099	47308	15243	26263	60010	76669	36897	65613	69787	26814	16518	41320	54624	116596	81171	81197	94800	112440	110223	102683	112137	108054	26240	61192	70233
K00947	mosAB; molybdenum storage protein	0	384	107	85	145	0	0	121	0	0	0	0	0	267	48	114	138	0	17	0	197	52	57	7	157	186	0	0	105	44	28	0	33	0	0	0	0	0	0	0	43	0
K00948	PRPS, prsA; ribose-phosphate pyrophosphokinase [EC:2.7.6.1]	51830	125925	92216	94745	114256	82393	133822	66209	77235	44054	33104	68058	56200	74489	117602	19552	48966	114425	72490	20603	32846	114200	93158	66909	79949	99862	35489	58817	87296	60270	126233	102623	88571	100388	118876	116219	108921	125502	127492	122167	71644	74624
K00949	thiN, TPK1, THI80; thiamine pyrophosphokinase [EC:2.7.6.2]	6950	35778	22928	32056	10828	25850	10274	13786	20319	10435	4765	11008	15961	4090	33871	2261	5627	72940	12924	2611	3015	32562	2114	20248	7645	19293	4472	35865	33736	3155	7094	13977	2508	2209	2608	3776	3021	10349	6337	94667	4980	2551
K00950	folK; 2-amino-4-hydroxy-6-hydroxymethyldihydropteridine diphosphokinase [EC:2.7.6.3]	66590	114073	77177	68725	120214	62899	212516	60267	67161	38480	22405	57953	39350	75781	69366	19428	63538	36485	60986	18039	36961	46127	88969	56335	70648	90084	33744	26477	58514	60292	120705	104510	91641	100496	124410	117255	109998	121424	130857	30442	73060	77400
K00951	relA; GTP pyrophosphokinase [EC:2.7.6.5]	43175	126587	70443	63265	122999	57212	161062	58411	56450	27092	26673	56127	48987	61831	106888	19503	63470	94360	64366	18194	34729	98073	82140	66972	76316	102020	32850	52595	77541	60082	123626	106090	88881	100024	122338	116495	108505	126221	122216	121718	69366	76132
K00952	nadM; nicotinamide-nucleotide adenylyltransferase [EC:2.7.7.1]	40	301	244	98	81	79	74	160	102	37	4	342	89	508	18	215	51	1036	11	36	137	38	274	57	679	193	34	3	423	319	29	85	0	56	24	37	0	0	11	0	193	8
K00954	E2.7.7.3A, coaD, kdtB; pantetheine-phosphate adenylyltransferase [EC:2.7.7.3]	44801	113263	69248	67631	101926	62555	119186	52977	55297	33664	26984	56917	48893	67902	106052	16897	44524	91382	60494	18068	28759	92548	86717	57781	72743	91037	31697	52632	74370	57505	123326	96275	84911	97798	115509	114325	107045	123276	117955	121275	67922	73584
K00955	cysNC; bifunctional enzyme CysN/CysC [EC:2.7.7.4 2.7.1.25]	2046	16011	9025	7138	7315	7733	4946	14911	6491	5504	19388	12755	7180	17581	17783	3081	6626	301	13684	6853	4061	3465	9355	6981	14224	11692	10928	3739	7529	6239	3943	11513	7266	2733	3976	2775	4615	9207	19133	4420	8442	3405
K00956	cysN; sulfate adenylyltransferase subunit 1 [EC:2.7.7.4]	8859	39571	25123	13406	72316	20592	99324	17118	19502	8989	16639	19630	18293	30521	54193	7927	31731	20237	32055	11382	15504	45001	51649	13270	27628	33284	10054	9795	26047	29630	111863	67606	72910	90741	103203	105772	94045	99051	94111	21473	47821	65038
K00957	cysD; sulfate adenylyltransferase subunit 2 [EC:2.7.7.4]	32595	53651	34452	21061	80894	28203	106030	28152	24922	11946	28583	30465	24008	48140	72158	11209	36378	23203	41465	15464	20400	50917	65537	20543	46208	48405	22104	12930	35810	40066	114679	74417	77078	92635	106529	107277	98210	102779	102886	25200	54881	67463
K00958	sat, met3; sulfate adenylyltransferase [EC:2.7.7.4]	7108	18213	25315	30967	14109	26367	11972	15248	21782	15147	2839	8044	6208	10226	24916	2667	3370	3425	5840	1496	3501	3819	5847	10585	10386	18709	3677	4899	13136	5922	1528	6275	3594	1985	2400	3283	3877	9073	6950	1212	5486	3109
K00960	E2.7.7.6; DNA-directed RNA polymerase [EC:2.7.7.6]	5132	2240	19588	24442	7696	18475	7639	7701	17483	8332	709	1412	2511	560	2639	94	1055	28	957	77	840	257	175	6209	567	678	1877	3090	3791	178	232	106	173	205	239	471	441	348	462	140	95	41
K00962	pnp, PNPT1; polyribonucleotide nucleotidyltransferase [EC:2.7.7.8]	45426	114221	69909	68986	102426	62935	119966	54899	58673	34175	27682	60949	51380	69859	106285	18710	45196	91380	66691	19560	29457	92852	87568	58919	73731	92252	32085	54089	75125	57921	124353	96787	86494	98570	117484	115330	108168	123878	118708	121639	68607	74164
K00963	UGP2, galU, galF; UTP--glucose-1-phosphate uridylyltransferase [EC:2.7.7.9]	38426	97340	50964	54586	64170	49008	108161	44776	43394	23476	27760	43323	32732	51327	56089	11289	39688	112791	40212	11880	35633	59469	36378	47969	47129	67396	28124	49301	63460	33907	15902	52182	20737	10435	22776	13864	15524	31332	39301	102776	27840	12339
K00965	galT, GALT; UDPglucose--hexose-1-phosphate uridylyltransferase [EC:2.7.7.12]	3592	17469	13302	13539	24037	8545	46944	14327	11355	5719	13594	17268	18045	18169	7573	6608	28337	67446	18925	5174	6349	8392	10140	22226	16889	27426	5786	34343	27603	7299	4956	23123	5164	3877	9885	7024	5399	5351	8751	2219	9397	4026
K00966	GMPP; mannose-1-phosphate guanylyltransferase [EC:2.7.7.13]	2689	8130	3594	5014	3529	6662	3610	3763	3203	6280	1130	7594	1589	17266	3120	2522	2284	199	1895	783	3289	2485	5082	4711	7141	9671	1550	2197	2913	4386	636	2112	547	242	1685	1072	458	1309	2032	230	2076	407
K00968	PCYT1; choline-phosphate cytidylyltransferase [EC:2.7.7.15]	53	199	181	79	1299	263	5325	414	113	16	275	375	239	483	145	128	203	105	297	124	6761	3676	1532	398	460	504	1613	819	354	1768	376	4958	3397	655	524	191	721	1395	2556	289	629	791
K00969	nadD; nicotinate-nucleotide adenylyltransferase [EC:2.7.7.18]	44736	113400	67864	63284	100737	61501	118530	51973	55807	32793	24367	59033	40709	66493	104800	16679	43122	94292	55375	17592	29006	92059	85301	44939	68266	77076	30474	23536	74335	55843	123585	95839	84120	96718	114466	113082	105916	123227	114838	121029	67322	72070
K00970	pcnB; poly(A) polymerase [EC:2.7.7.19]	38237	69203	51218	52233	60772	48883	99299	43508	50623	29124	17571	38753	25873	53613	43281	13553	35727	19910	36049	10429	22922	22369	42180	36405	44560	57323	23581	18758	33886	31129	10308	38066	18863	9816	21409	12152	15678	19515	36832	8646	25078	10697
K00971	manC, cpsB; mannose-1-phosphate guanylyltransferase [EC:2.7.7.13]	41363	64226	60083	61137	97331	53266	123341	45009	48021	35157	25160	44627	41518	57477	78784	13176	41017	56847	58698	17342	24047	57498	71869	41923	51205	65350	17682	47207	51798	43100	116963	79191	82381	97534	109012	109662	102346	106340	106818	26469	57866	69804
K00972	UAP1; UDP-N-acetylglucosamine/UDP-N-acetylgalactosamine diphosphorylase [EC:2.7.7.23 2.7.7.83]	214	2728	990	420	718	575	689	2033	2099	344	705	2403	2544	5500	223	1114	1838	946	6634	1712	1572	997	2187	2048	2832	4868	1135	1449	1945	1732	969	559	445	541	644	478	268	426	632	117	749	336
K00973	E2.7.7.24, rfbA, rffH; glucose-1-phosphate thymidylyltransferase [EC:2.7.7.24]	45612	107142	74675	65890	127755	64558	111169	52153	52613	30268	32387	66561	56611	77704	143330	19660	50371	89989	83764	24768	32180	130555	119142	65065	92018	109312	35856	54540	86123	79567	230587	133998	145948	182531	207033	211435	191225	212337	185341	137571	96968	131248
K00974	cca; tRNA nucleotidyltransferase (CCA-adding enzyme) [EC:2.7.7.72 3.1.3.- 3.1.4.-]	30091	88505	26455	27224	49284	18318	89866	27098	21417	16380	15993	26861	24096	34807	17499	10192	30871	87401	30797	7393	18507	49354	24719	36019	35967	55426	12339	41571	42382	25477	12271	42306	14269	8325	18996	12199	11055	25717	30189	98660	22862	8631
K00975	glgC; glucose-1-phosphate adenylyltransferase [EC:2.7.7.27]	28237	97758	24846	22164	55360	21064	114901	27742	24191	13541	22683	30039	19930	31216	45791	9315	30237	156072	25849	7450	18153	83753	21727	20685	27523	54486	10514	12043	64878	18864	16612	45081	10386	8299	13148	8437	9147	24488	18443	191795	18824	6807
K00978	rfbF; glucose-1-phosphate cytidylyltransferase [EC:2.7.7.33]	208	15034	2963	2374	3640	1897	1732	3984	2473	769	753	4237	1197	1768	2337	1414	1224	2059	1107	652	1171	1377	1854	862	2228	1626	772	414	2709	865	844	1407	496	733	297	577	1327	2175	3349	1023	5001	1220
K00979	kdsB; 3-deoxy-manno-octulosonate cytidylyltransferase (CMP-KDO synthetase) [EC:2.7.7.38]	44624	81138	67618	64507	101805	60429	124463	51223	57407	30159	22966	49242	47467	67861	103615	18126	44109	21532	64251	18778	34314	65043	79184	57062	70855	86292	32320	51796	49963	56924	119053	87335	88604	98473	117163	114003	106176	115438	117522	27854	64848	73927
K00980	tagD; glycerol-3-phosphate cytidylyltransferase [EC:2.7.7.39]	477	5950	3734	1542	24929	1315	34934	917	1861	636	964	1575	2214	1828	2321	1624	907	6870	970	303	7638	7502	4686	991	3649	3292	2268	3224	3744	2956	734	11478	3867	843	1162	1029	1332	1878	3635	398	1999	991
K00981	E2.7.7.41, CDS1, CDS2, cdsA; phosphatidate cytidylyltransferase [EC:2.7.7.41]	46222	115689	70097	69073	102849	63272	120168	55440	59151	34460	28987	64368	53721	73371	107061	19213	47014	104504	69312	20391	30269	93292	88772	59137	74578	93231	32684	53934	80483	58440	124720	97250	86760	99490	118790	115829	108770	124104	119437	121893	69975	74597
K00982	glnE; [glutamine synthetase] adenylyltransferase / [glutamine synthetase]-adenylyl-L-tyrosine phosphorylase [EC:2.7.7.42 2.7.7.89]	31052	53488	39713	39508	50998	37518	92101	32203	35425	17018	14901	18030	14274	28112	44908	8293	29591	16393	21699	6768	16556	16807	22627	25916	28966	37924	18837	10696	27019	17346	7030	31533	13918	7340	13679	9151	10238	16711	29198	7254	18839	8447
K00983	neuA; N-acylneuraminate cytidylyltransferase [EC:2.7.7.43]	6469	13685	14754	11485	35614	12271	42287	12866	14363	11152	2612	9411	7385	6446	42954	3095	22165	2857	6297	1545	4206	11086	10921	6631	10747	12471	3903	3760	9510	8839	2792	15871	9074	4025	8576	7206	6105	7597	12318	2735	7758	5303
K00984	aadA; streptomycin 3"-adenylyltransferase [EC:2.7.7.47]	8	60	112	275	33	0	1	0	53	192	110	433	244	0	311	0	44	6339	0	0	383	42	92	197	61	159	59	17	2112	196	68	38	44	117	65	196	32	58	0	12	276	0
K00986	ltrA; RNA-directed DNA polymerase [EC:2.7.7.49]	951	1825	3509	2718	3182	3545	29244	5246	4355	1475	9753	5419	10389	5524	1905	4048	2433	41678	3761	3113	838	1837	1797	1666	1492	5693	1568	1955	14581	1652	2073	2865	333	495	2263	709	992	1102	963	663	3612	1543
K00988	APA1_2; ATP adenylyltransferase [EC:2.7.7.53]	2112	1446	2273	5578	1778	4376	3284	5921	4299	6064	8736	2576	1438	4107	184	603	2505	73	5096	2624	278	401	626	809	550	955	1082	1200	111	445	2311	345	367	369	2283	872	405	340	1057	361	1202	427
K00989	rph; ribonuclease PH [EC:2.7.7.56]	37697	97357	52563	57325	62242	49961	99443	42437	46802	26484	20144	34948	34766	53337	50771	13095	36546	40084	38648	10281	22519	52581	33915	47549	48463	66443	25189	47065	39767	31976	14049	39059	19737	11218	22302	13375	16811	28260	39180	102608	26517	12161
K00990	glnD; [protein-PII] uridylyltransferase [EC:2.7.7.59]	34316	61490	46278	48352	58025	40309	95020	34384	38599	19287	16996	23391	21909	36475	47800	10532	30014	16404	26410	7437	18785	19518	27414	41443	38554	44610	21655	41869	28556	22200	8031	33655	15985	8745	16186	11441	13249	18237	32332	8104	21302	9621
K00991	ispD; 2-C-methyl-D-erythritol 4-phosphate cytidylyltransferase [EC:2.7.7.60]	30013	88985	34872	29530	65733	24063	97311	28922	25564	17720	19107	40793	35389	51913	27152	12314	37757	103990	54268	15479	20574	57394	56247	41530	43015	57956	15915	48497	57867	40243	119552	82059	76967	94767	111407	108795	98893	114054	101974	116305	56947	69041
K00992	murU; N-acetyl-alpha-D-muramate 1-phosphate uridylyltransferase [EC:2.7.7.99]	32139	50485	37095	40155	43659	34532	52349	27748	30021	16902	13688	22757	13576	22636	43145	7141	28169	170	20029	6293	14252	15110	22299	25745	28303	34107	18221	11483	20138	21704	5317	25516	11625	4800	14433	6851	9834	15520	28101	6120	16036	6450
K00993	EPT1; ethanolaminephosphotransferase [EC:2.7.8.1]	0	0	0	0	0	0	0	0	0	0	0	0	0	0	0	0	0	0	0	0	0	0	0	19	0	0	0	0	0	0	0	0	0	0	0	0	0	0	0	0	0	0
K00995	pgsA, PGS1; CDP-diacylglycerol---glycerol-3-phosphate 3-phosphatidyltransferase [EC:2.7.8.5]	43256	103164	56199	61961	64018	57344	113994	49857	57935	33246	21611	50966	38612	65534	53021	15799	40650	88592	47613	13563	27176	58177	45967	51625	52128	72205	27380	52938	60584	35638	16722	50307	19584	11804	23904	15898	18240	30613	37689	101229	29864	12615
K00996	rfbP; undecaprenyl-phosphate galactose phosphotransferase [EC:2.7.8.6]	40	599	168	381	57	139	515	362	1265	10	43	594	24	189	289	85	244	2774	107	127	325	296	191	315	520	1848	226	0	1097	194	810	68	33	2	318	243	31	0	103	51	143	30
K00997	acpS; holo-[acyl-carrier protein] synthase [EC:2.7.8.7]	17034	73377	45477	47296	37063	46399	52882	35593	44851	22288	17015	39011	26592	43087	49887	10467	33828	75376	31093	9790	14400	43866	32447	30837	35080	35141	20019	17668	45992	17679	13539	36998	14082	8514	15015	10941	12413	19792	26305	101051	19846	8203
K00998	pssA; CDP-diacylglycerol---serine O-phosphatidyltransferase [EC:2.7.8.8]	726	9253	5556	2848	29105	4432	75042	5637	7328	1381	635	1456	2213	2241	838	2263	20535	15709	985	123	7619	6321	3842	1421	2401	6364	3230	2874	6126	2604	1551	10144	1619	932	6570	3737	1113	1319	1901	1245	2143	2270
K00999	CDIPT; CDP-diacylglycerol--inositol 3-phosphatidyltransferase [EC:2.7.8.11]	0	0	0	0	1	0	0	39	0	0	3	65	0	0	0	0	0	0	0	0	84	0	0	6	0	0	0	0	0	0	0	28	0	0	0	0	0	12	57	0	0	14
K01000	mraY; phospho-N-acetylmuramoyl-pentapeptide-transferase [EC:2.7.8.13]	45907	113844	69679	69017	102378	62329	119990	54960	58758	34209	27327	60716	50349	67402	99215	18649	45345	93250	65803	19186	28990	92704	87150	58667	73268	91214	32220	54103	74465	57575	124275	96497	86324	98397	117357	114820	108104	123877	118564	121635	68528	74108
K01001	ALG7; UDP-N-acetylglucosamine--dolichyl-phosphate N-acetylglucosaminephosphotransferase [EC:2.7.8.15]	6	148	21	0	14	0	0	75	46	0	2	142	0	68	0	31	18	62	0	0	43	7	50	40	143	68	0	0	0	0	28	0	0	6	24	37	0	0	11	0	53	8
K01002	mdoB; phosphoglycerol transferase [EC:2.7.8.20]	673	643	502	570	1526	687	5651	1184	623	312	309	3042	491	343	663	142	528	19375	570	104	6684	3860	1882	742	917	1837	1892	2153	6605	2016	400	2039	1451	273	415	209	243	896	925	315	904	501
K01003	bcpA; oxaloacetate decarboxylase [EC:4.1.1.3]	23	32	49	9	92	0	107	230	158	34	57	180	120	5	20	22	89	0	0	7	115	148	85	70	30	36	64	50	0	1	30	158	15	311	100	226	0	0	55	29	0	188
K01004	pcs; phosphatidylcholine synthase [EC:2.7.8.24]	6335	5318	22939	29643	9353	24209	8643	11594	19066	9539	4314	5884	12606	2785	32194	1684	4021	82	9277	1780	1943	2333	5558	21409	13205	18102	12133	33634	10674	4127	1166	3410	1987	1654	1768	3033	2992	1937	5104	3354	1556	2321
K01006	ppdK; pyruvate, orthophosphate dikinase [EC:2.7.9.1]	13075	63856	41146	40397	28409	37678	15496	30334	31190	17329	7422	32230	22096	37374	41087	8079	11254	70933	22139	5633	12120	39927	26085	19893	29328	41591	17139	11988	44235	15243	9544	23980	7772	5221	5817	5613	9592	17609	14597	98699	15294	5191
K01007	pps, ppsA; pyruvate, water dikinase [EC:2.7.9.2]	30329	44028	41517	39275	53987	31980	105893	31830	38217	16400	16715	17516	12687	30491	12727	9329	30071	18069	21204	5972	16158	16765	20353	25852	26738	41001	10624	10925	22496	15705	6902	30563	12014	6764	14632	8318	9066	14967	26358	4575	14820	7720
K01008	selD, SEPHS; selenide, water dikinase [EC:2.7.9.3]	34163	35347	33687	38734	20395	35396	19118	26055	28504	20540	13326	19628	11058	33239	19996	6195	8840	63739	16991	7451	8308	9227	19915	17872	23860	32165	14976	9778	35195	12838	4339	10322	3679	4385	7528	4411	4655	8754	13031	2581	12754	3432
K01011	TST, MPST, sseA; thiosulfate/3-mercaptopyruvate sulfurtransferase [EC:2.8.1.1 2.8.1.2]	38981	66153	48292	51902	69582	49841	95724	49566	47498	22852	63508	37300	30145	43358	89895	11135	42152	46915	48934	17239	20841	48784	38170	45156	47725	75067	24167	45103	43680	29200	13923	36754	17982	9113	20093	12669	14502	21220	40972	9765	24676	11508
K01012	bioB; biotin synthase [EC:2.8.1.6]	41856	104646	61952	61671	82943	51473	113409	50461	50602	30871	34092	44933	45959	65249	47234	17179	43391	94897	62771	20099	25352	86903	79554	53372	62973	78985	29075	49437	67708	51861	122222	81206	81907	97427	115270	112826	104372	119629	111908	120790	65268	72011
K01014	SULT1A; aryl sulfotransferase [EC:2.8.2.1]	23	31	36	149	156	606	29	35	198	26	1	97	331	29	1228	39	60	3	480	1	0	146	136	19	114	477	172	122	104	261	41	116	10	15	47	45	102	98	86	17	110	24
K01023	assT; arylsulfate sulfotransferase [EC:2.8.2.22]	0	460	98	85	723	0	347	531	161	0	1	37	1	174	99	953	143	454	358	86	0	52	178	64	137	118	16	44	153	244	61	177	33	0	0	120	1	0	0	1	56	0
K01026	pct; propionate CoA-transferase [EC:2.8.3.1]	5210	3499	19707	24573	8015	18131	7727	8249	17402	8213	1098	1775	2931	1052	771	318	1455	5010	2556	486	990	703	154	6406	794	989	1944	3073	4727	262	823	466	42	335	340	532	288	701	960	128	1139	15
K01027	OXCT; 3-oxoacid CoA-transferase [EC:2.8.3.5]	12	1266	463	164	2492	831	937	1261	157	58	379	359	649	293	445	303	322	7	254	79	209	771	207	552	742	1905	65	522	888	894	124	423	0	36	522	33	248	186	331	25	735	378
K01028	E2.8.3.5A, scoA; 3-oxoacid CoA-transferase subunit A [EC:2.8.3.5]	9294	25035	38376	33482	71301	34404	70631	21154	27416	11297	10132	19900	17570	20159	74826	7085	10637	2895	26760	8449	14123	46652	50536	20332	31959	33857	19462	9711	26893	30424	110320	64960	72838	91070	96986	102245	95319	101716	90505	19806	43384	66316
K01029	E2.8.3.5B, scoB; 3-oxoacid CoA-transferase subunit B [EC:2.8.3.5]	9973	26385	39326	35143	72064	35356	71231	24127	29646	13430	11428	21321	20461	22326	76017	8432	12587	3084	33970	9720	14561	47095	51316	21602	32512	34802	19778	10362	27720	32023	111923	66012	74468	92010	99490	104059	96805	102385	93279	20326	44910	66837
K01031	pcaI; 3-oxoadipate CoA-transferase, alpha subunit [EC:2.8.3.6]	238	160	65	297	46	713	19	528	455	296	88	314	413	464	704	11	255	138	299	19	204	132	319	104	291	138	65	0	578	589	448	3169	1923	905	818	727	2136	2440	3020	307	1386	1174
K01032	pcaJ; 3-oxoadipate CoA-transferase, beta subunit [EC:2.8.3.6]	238	162	39	297	46	528	19	559	530	312	111	316	413	464	706	11	255	136	421	19	248	56	311	104	291	75	77	63	474	675	448	3170	1923	905	823	727	2136	2477	3034	307	1386	1174
K01034	atoD; acetate CoA/acetoacetate CoA-transferase alpha subunit [EC:2.8.3.8 2.8.3.9]	218	897	317	784	251	337	140	791	374	539	1024	1376	827	527	1085	281	1108	8595	2634	215	233	220	481	593	202	341	122	30	2633	263	1271	210	157	185	676	72	244	50	332	122	995	41
K01035	atoA; acetate CoA/acetoacetate CoA-transferase beta subunit [EC:2.8.3.8 2.8.3.9]	256	864	292	784	155	337	140	791	374	539	1024	1443	701	462	887	348	1004	10446	2634	265	187	220	481	407	201	288	112	30	2913	197	1270	273	157	185	641	72	244	50	332	122	1064	41
K01039	gctA; glutaconate CoA-transferase, subunit A [EC:2.8.3.12]	702	4064	2280	2629	2007	3821	1005	6240	2849	1375	8670	4710	1838	7039	3251	1314	3464	110	6832	2972	1448	1086	2346	2423	3096	3624	796	1522	2296	2256	1237	1732	1840	965	1024	544	1342	1703	2211	435	1821	908
K01040	gctB; glutaconate CoA-transferase, subunit B [EC:2.8.3.12]	503	3748	2299	2420	1964	3626	1019	6184	2602	1392	8692	3443	1866	6684	3318	1314	3359	105	6833	2972	1413	1001	2331	2373	2992	3149	754	1605	2237	2461	1235	1654	1865	955	976	546	1185	1697	2198	423	1597	1078
K01042	selA; L-seryl-tRNA(Ser) seleniumtransferase [EC:2.9.1.1]	3399	11463	5520	2523	4087	3994	1918	5592	4149	2005	2883	10191	4867	15312	2931	2894	3191	31060	8358	2344	4718	2539	5608	5188	7478	12800	3093	2577	13038	4269	1504	2377	834	983	2083	1268	854	818	3269	669	3065	703
K01045	PON; arylesterase / paraoxonase [EC:3.1.1.2 3.1.8.1]	14	1422	51	0	1	0	4	311	50	0	0	163	61	66	69	0	5	0	60	11	0	24	234	84	329	126	0	0	108	36	23	227	32	65	0	28	0	106	1423	82	576	0
K01046	lip, TGL2; triacylglycerol lipase [EC:3.1.1.3]	1500	3930	3969	5338	6063	4883	25877	6541	7706	6506	1362	5370	2799	3986	2083	2088	1168	4209	2327	708	2222	1818	3299	1498	3275	3826	1112	1729	5025	3519	2589	12368	7116	3562	4036	3572	4225	11296	15415	2256	4710	4084
K01048	pldB; lysophospholipase [EC:3.1.1.5]	7445	35187	32136	32411	44281	33556	87494	21027	31220	12971	4655	9433	10006	7098	28315	4361	25052	37585	10517	2111	11184	11802	12006	12235	14427	15837	16576	8563	23506	8351	5467	22790	10241	4593	9908	6096	5469	10775	19817	6016	12131	5328
K01049	ACHE; acetylcholinesterase [EC:3.1.1.7]	0	0	0	0	0	0	0	0	0	0	0	0	0	0	210	0	0	0	0	0	0	0	0	0	0	0	0	0	0	0	0	0	0	0	0	0	0	0	0	0	0	0
K01051	E3.1.1.11; pectinesterase [EC:3.1.1.11]	27	277	619	2004	466	868	480	2722	2154	83	688	1805	637	866	822	711	858	5137	1637	343	1120	1133	575	273	549	555	558	98	2721	2525	439	3868	2433	971	1329	1089	795	963	2293	330	1212	481
K01053	E3.1.1.17, gnl, RGN; gluconolactonase [EC:3.1.1.17]	1935	10772	4485	4105	10154	8609	3305	8021	5496	2318	5207	10527	7258	23458	7731	3449	4553	157	6825	2307	4887	3531	7591	5039	9409	11640	2685	3868	6128	8105	2242	7444	4774	3234	1841	2123	3411	5251	10229	3418	5591	2426
K01055	pcaD; 3-oxoadipate enol-lactonase [EC:3.1.1.24]	5900	5991	23465	27344	9627	25670	8754	12847	20652	9717	2879	5668	5334	2540	29789	1420	2469	177	3931	1083	1771	2202	5713	9533	9448	8145	11278	4080	10871	3226	1473	7323	4720	2229	1584	2309	5016	5201	8177	1069	2776	3291
K01056	PTH1, pth, spoVC; peptidyl-tRNA hydrolase, PTH1 family [EC:3.1.1.29]	46000	114517	69857	68898	102543	62985	120111	55283	58889	34152	27727	62082	51369	69978	105672	18732	45745	91397	66942	19667	29426	92856	87505	58821	73868	92320	32076	54010	75118	57684	124380	96805	86426	98539	117455	115318	108082	123717	118669	121659	68624	73964
K01057	PGLS, pgl, devB; 6-phosphogluconolactonase [EC:3.1.1.31]	31403	36146	38418	40476	47505	38468	83846	28335	36328	19832	5757	20912	12297	20405	43526	8332	26504	2696	15332	3912	15583	17660	23394	25439	29189	41690	18494	10626	23260	20515	5888	25710	8618	5844	11457	8233	8811	10556	17679	5652	10225	6468
K01058	pldA; phospholipase A1/A2 [EC:3.1.1.32 3.1.1.4]	26549	25561	10971	10002	35215	7643	55309	11814	12931	6809	13439	4269	3852	9096	4073	3342	23678	14506	10050	3569	10358	9222	6786	3328	5299	9462	4803	4551	8214	5522	4579	22585	9065	4619	10139	6062	5605	11663	14773	3504	10743	5683
K01060	cah; cephalosporin-C deacetylase [EC:3.1.1.41]	29	356	328	275	432	10	70	455	107	366	329	674	480	507	384	129	531	6234	1824	379	262	180	239	312	413	597	239	503	1986	317	57	29	101	146	128	163	0	203	154	24	320	0
K01061	E3.1.1.45; carboxymethylenebutenolidase [EC:3.1.1.45]	4563	35715	20703	14983	57728	17236	74559	24518	14906	10414	7278	22653	15837	22789	16840	8563	27563	27117	24137	6504	14365	16208	20778	23943	30024	33633	17026	9218	25726	20598	5555	20896	9930	6461	10119	7523	8976	13657	16664	6042	15816	7149
K01066	aes; acetyl esterase [EC:3.1.1.-]	6906	13393	25000	30847	17015	26783	16859	16049	24779	11694	3148	14254	6715	9576	14392	3704	5201	30078	9766	1268	4325	3417	5943	10830	8818	10133	3951	6360	20627	7734	3966	11282	8074	2674	3428	3040	5539	9455	11849	4490	7733	4150
K01067	E3.1.2.1, ACH1; acetyl-CoA hydrolase [EC:3.1.2.1]	334	1232	3791	1770	4116	1046	1550	1025	804	279	14	359	226	579	51	76	168	4	314	110	354	384	364	242	498	760	321	285	316	625	326	1108	330	319	121	267	962	722	848	168	1133	133
K01069	gloB, HAGH; hydroxyacylglutathione hydrolase [EC:3.1.2.6]	34997	60219	45219	51974	73716	41525	128710	37844	42021	24929	19299	31122	25568	30968	51225	9786	32962	15996	32190	9398	23624	22286	26898	40977	36789	55973	22392	42942	28699	27520	9465	39757	18436	9805	20002	12933	15338	25368	35925	8926	21397	11957
K01070	frmB, ESD, fghA; S-formylglutathione hydrolase [EC:3.1.2.12]	30095	40586	35736	36799	48364	34487	90457	26546	32898	15836	13192	12124	11665	16414	42119	5884	27881	17819	17306	5375	12490	12885	15560	14190	19725	20700	16589	9811	21770	12062	6128	29768	13307	6422	12640	8155	8954	16006	27264	6867	15439	7787
K01071	MCH; medium-chain acyl-[acyl-carrier-protein] hydrolase [EC:3.1.2.21]	4	260	133	124	61	4	38	149	33	11	208	995	372	1238	316	273	775	394	389	142	388	265	408	703	351	2343	146	0	209	207	302	3050	2002	639	262	121	576	672	2130	193	412	433
K01073	E3.1.2.20; acyl-CoA hydrolase [EC:3.1.2.20]	31	56	26	319	3	0	0	142	96	49	0	0	0	4	960	43	92	2	0	45	0	0	0	0	96	24	7	0	157	48	228	708	849	240	322	334	111	3602	1206	246	777	400
K01075	E3.1.2.23; 4-hydroxybenzoyl-CoA thioesterase [EC:3.1.2.23]	23231	7053	5697	7413	5951	5992	3799	9774	6261	3958	10786	4182	3877	11647	6419	2358	3347	77	6515	3975	2445	2640	5085	4027	7015	8700	1562	1845	4412	6037	1660	4207	1793	1960	2840	1928	3108	7689	5438	1231	4581	2185
K01077	E3.1.3.1, phoA, phoB; alkaline phosphatase [EC:3.1.3.1]	2074	52474	16243	6616	69139	11223	129242	15728	12836	4456	12567	15365	11116	21183	9766	9228	26125	36204	13202	5086	26969	24726	18504	7996	18032	26257	9446	7412	24138	19817	4489	36158	13123	6163	9333	7824	5908	11478	15088	3874	17109	6099
K01078	PHO; acid phosphatase [EC:3.1.3.2]	412	729	1468	1879	910	1366	838	2068	1746	622	426	1772	627	1146	186	300	107	7	407	136	504	254	644	1241	761	14148	336	654	753	657	407	468	281	219	283	452	864	747	782	197	470	600
K01079	serB, PSPH; phosphoserine phosphatase [EC:3.1.3.3]	34921	46085	42971	44604	58467	42717	95245	32598	37172	19178	16525	17014	21239	29681	39427	7904	31470	19511	26135	7383	15583	17005	23251	29005	32247	43860	19346	41331	26816	17136	7640	33132	15289	6910	15064	10836	13021	18078	31808	7918	19079	9802
K01081	E3.1.3.5; 5'-nucleotidase [EC:3.1.3.5]	33999	42004	43553	41525	56840	41427	72943	29106	37930	16887	13626	21858	20833	22485	75821	8782	31438	7688	24109	8843	8641	30548	46750	27270	28062	38608	11328	11139	30342	27148	112253	61628	72647	92210	105444	105600	96261	106292	98021	21615	49097	66592
K01082	cysQ, MET22, BPNT1; 3'(2'), 5'-bisphosphate nucleotidase [EC:3.1.3.7]	39727	70794	56358	54846	99528	50189	134870	45123	52674	25646	17316	42475	31040	42070	64109	14087	55212	18379	44695	11644	26521	40121	64208	36221	49288	59507	27343	17791	40527	46270	116605	81944	83561	95866	118607	110671	101704	109073	110035	26508	58003	71259
K01083	E3.1.3.8; 3-phytase [EC:3.1.3.8]	429	5515	5902	2541	14824	1737	14660	1842	2874	601	1350	3253	1611	2600	1026	1538	1250	37	3009	440	8596	6645	5217	4708	4961	6401	3600	2774	3247	5215	1282	6440	4047	2230	1454	1048	1969	3147	3690	451	2080	1540
K01085	agp; glucose-1-phosphatase [EC:3.1.3.10]	50	95	62	185	0	624	76	186	43	181	91	992	290	0	466	75	240	14092	288	0	12	0	294	54	49	1150	98	187	4313	98	111	138	0	152	0	92	0	0	83	160	469	0
K01086	fbp-SEBP; fructose-1,6-bisphosphatase I / sedoheptulose-1,7-bisphosphatase [EC:3.1.3.11 3.1.3.37]	0	14	14	188	0	0	8	14	0	16	0	88	54	0	43	0	0	0	13	9	0	0	73	0	56	15	0	0	0	16	23	48	0	0	32	0	0	0	0	0	0	0
K01087	otsB; trehalose 6-phosphate phosphatase [EC:3.1.3.12]	743	3593	1205	981	796	2484	477	2151	1154	811	1436	7216	2258	3328	3651	795	1443	13865	1998	770	1828	833	1386	846	2682	3101	654	1189	6366	1626	1415	5490	2814	1613	1357	1422	4359	5155	5652	1040	3170	2409
K01089	hisB; imidazoleglycerol-phosphate dehydratase / histidinol-phosphatase [EC:4.2.1.19 3.1.3.15]	4836	21294	18127	9727	65495	14687	93509	13487	15131	3553	7859	15914	15593	16161	54115	6649	27998	18036	24031	7805	13029	46763	47319	11167	25219	41491	9352	6606	23606	28097	110422	59623	69569	89746	101150	103693	91902	96659	82554	19963	41128	64184
K01090	E3.1.3.16; protein phosphatase [EC:3.1.3.16]	4621	89505	18952	10288	24251	11517	38866	19710	14022	5053	6385	26304	12526	46808	8352	8830	9173	78918	16377	4362	13887	43959	19010	24499	30902	60886	8202	8408	40197	14260	10023	25652	6282	3664	5378	3882	5675	20862	15150	97053	21188	4343
K01091	gph; phosphoglycolate phosphatase [EC:3.1.3.18]	107160	185771	128400	145033	152030	125332	229690	107435	110553	67466	50844	75841	67756	101912	141605	25790	77390	201573	79272	25893	51134	80470	82628	107271	98959	129305	60707	101504	130600	64919	27621	95985	42033	21647	47032	31844	35212	60571	90955	113610	64301	25910
K01092	E3.1.3.25, IMPA, suhB; myo-inositol-1(or 4)-monophosphatase [EC:3.1.3.25]	54075	101920	95573	99971	99788	89062	123765	71833	81864	49913	29305	65148	48182	72410	100681	19488	46703	30325	66880	18901	31511	32083	67618	77175	84936	103476	50330	58095	63307	50995	15069	54252	26400	14955	27552	22262	26075	29691	58355	17348	38523	17279
K01093	appA; 4-phytase / acid phosphatase [EC:3.1.3.26 3.1.3.2]	24	200	115	99	0	554	214	468	322	156	349	2135	371	35	569	46	323	13579	446	0	23	136	251	104	29	1223	106	405	4297	186	117	163	0	154	5	9	114	6	59	194	601	223
K01095	pgpA; phosphatidylglycerophosphatase A [EC:3.1.3.27]	37592	60316	47479	48686	59518	42438	95300	36396	45037	23343	14615	27142	19334	33488	46537	10314	30793	17401	25764	7786	17913	18023	30145	28776	26919	42391	12156	12609	28276	18819	7804	32529	16984	8817	16461	11577	13305	17617	29658	5872	22323	9513
K01096	pgpB; phosphatidylglycerophosphatase B [EC:3.1.3.27 3.1.3.81 3.1.3.4 3.6.1.27]	546	707	1792	1595	2260	3507	21868	1710	5923	916	330	1242	1722	1079	726	1674	808	15708	622	107	510	559	964	610	444	2002	1198	875	5359	632	1276	940	0	516	2010	964	644	179	617	1052	1309	809
K01101	E3.1.3.41; 4-nitrophenyl phosphatase [EC:3.1.3.41]	42	31095	121	590	345	394	80	691	278	181	489	826	512	295	282	111	1137	7166	1046	89	346	30304	339	335	687	954	729	632	2230	797	4522	186	119	298	328	514	209	7829	426	93705	404	335
K01104	E3.1.3.48; protein-tyrosine phosphatase [EC:3.1.3.48]	43971	154808	71912	66201	124272	66116	174170	63792	57345	32833	44438	56114	52088	81657	91766	19428	70018	155117	70762	21593	37750	134971	86585	61376	80160	99936	34862	59867	97209	64570	131731	110045	88836	100300	123857	117027	108813	142767	127400	216739	74929	76250
K01113	phoD; alkaline phosphatase D [EC:3.1.3.1]	28152	32071	27309	16397	93118	16872	115221	16572	14454	7394	10153	24352	17304	37091	27641	8141	10705	169	30230	9652	12105	45268	51382	14882	31463	39775	8659	5934	19599	33060	112117	70615	72951	92072	98959	103856	96671	109827	93315	20352	46575	66951
K01114	plc; phospholipase C [EC:3.1.4.3]	187	3900	2312	976	18664	913	27520	1317	1046	497	4092	7166	946	1482	843	356	608	10788	1112	79	765	832	934	1303	1113	4886	463	129	4906	807	697	3169	170	442	218	95	452	340	1104	50	1164	346
K01115	PLD1_2; phospholipase D1/2 [EC:3.1.4.4]	24	102	0	36	39	370	28	0	84	26	1506	797	807	723	1237	357	943	2	2244	1377	22	116	36	135	148	2214	141	0	688	40	386	440	263	786	89	555	1224	1296	945	448	223	871
K01117	E3.1.4.12; sphingomyelin phosphodiesterase [EC:3.1.4.12]	0	0	0	0	2	0	5	0	0	76	0	30	0	0	0	1	0	1	0	0	42	0	0	0	0	0	0	0	0	0	0	0	0	0	43	0	0	0	0	0	0	0
K01118	acpD, azoR; FMN-dependent NADH-azoreductase [EC:1.7.1.17]	12940	36724	51120	58006	46348	45587	61549	31974	44578	23028	14762	15408	15151	11464	22853	3844	27814	38655	15670	4846	7339	25397	12058	18525	15225	30275	15654	12125	25023	7472	5075	21096	7357	5513	9482	6841	5731	11565	18803	2962	12092	4678
K01119	cpdB; 2',3'-cyclic-nucleotide 2'-phosphodiesterase / 3'-nucleotidase [EC:3.1.4.16 3.1.3.6]	6450	6414	24360	29421	15806	27351	66860	16202	28406	10659	10538	7143	8891	6983	15451	3968	6042	44035	6594	3789	2907	3030	2558	8042	2364	19365	4308	5582	21465	1895	3145	6171	1773	1935	4461	3235	3485	2693	5806	2522	4716	3507
K01120	cpdP; 3',5'-cyclic-nucleotide phosphodiesterase [EC:3.1.4.17]	393	550	734	615	1149	664	756	868	1041	188	256	521	220	678	82	373	99	12	368	67	677	282	194	158	376	765	1104	296	131	355	1140	3227	2169	641	471	159	576	824	2254	222	561	483
K01121	CNP; 2',3'-cyclic-nucleotide 3'-phosphodiesterase [EC:3.1.4.37]	0	0	0	0	0	0	0	0	0	0	0	0	0	0	0	64	0	0	0	0	0	0	36	0	0	0	0	0	0	0	0	0	0	0	0	0	0	0	0	0	0	0
K01126	E3.1.4.46, glpQ, ugpQ; glycerophosphoryl diester phosphodiesterase [EC:3.1.4.46]	41434	167569	83088	68649	170271	64668	243852	66546	67406	28933	37418	68398	54373	73641	109225	22365	69921	123764	71879	22138	46520	135053	85862	67410	82427	122897	38957	57064	96077	68476	131503	114621	91567	103221	124010	118853	110148	139616	128320	220832	74550	79515
K01127	E3.1.4.50; glycosylphosphatidylinositol phospholipase D [EC:3.1.4.50]	63	12	35	113	46	133	0	41	23	0	0	0	0	0	0	9	0	0	14	1	0	5	0	72	0	44	0	114	0	0	0	0	0	0	7	0	0	0	11	0	38	0
K01128	SMPDL3; sphingomyelin phosphodiesterase acid-like 3 [EC:3.1.4.-]	0	0	0	0	0	0	0	0	0	0	0	101	0	0	0	0	0	0	0	0	0	0	0	0	0	0	0	0	0	0	0	0	0	0	0	0	0	0	0	0	0	0
K01129	dgt; dGTPase [EC:3.1.5.1]	48518	66260	84817	86599	118856	75032	162505	58203	70409	35788	26531	49116	48343	57623	89086	15552	42532	76960	58876	17448	32288	60573	76879	55959	55448	76682	30336	52742	63810	42758	118206	85323	85518	98850	112932	113276	107038	113612	108869	27101	60796	73577
K01130	E3.1.6.1, aslA; arylsulfatase [EC:3.1.6.1]	14612	30930	24404	17056	45828	58811	134490	26480	30366	20665	9356	22753	17614	122089	11566	13397	15161	15550	18783	7486	24680	18127	41213	23876	42336	46319	12023	19154	25314	27303	7360	17906	5177	4821	5779	3641	7702	10415	14403	5797	13935	5923
K01132	GALNS; N-acetylgalactosamine-6-sulfatase [EC:3.1.6.4]	1072	198	34	3	130	3401	9	202	159	607	291	524	265	8135	51	487	841	3	457	565	1242	460	1828	793	800	841	223	1306	442	389	243	548	211	101	34	8	98	376	261	90	85	1
K01133	betC; choline-sulfatase [EC:3.1.6.6]	7312	5562	21889	27751	10050	29301	8879	12371	21114	10862	4136	5543	6174	14538	32926	1563	6141	1150	10557	2589	3671	2904	3565	9278	4030	7124	3245	4950	10368	2795	2831	4680	3193	1781	3459	2042	2690	2968	5321	977	2200	1545
K01134	ARSA; arylsulfatase A [EC:3.1.6.8]	2447	5021	4740	904	11048	8023	4318	1866	1220	1719	3220	6302	7329	28114	640	2873	4734	306	8632	3607	4558	3068	8570	6364	7598	8358	2916	3384	4673	4800	827	2644	1224	1454	474	648	959	1158	1630	153	1440	69
K01135	ARSB; arylsulfatase B [EC:3.1.6.12]	0	285	105	0	101	0	18	113	0	28	278	506	702	976	0	221	229	61	638	315	159	116	568	178	412	328	215	0	432	292	0	98	168	137	0	35	96	0	56	0	19	0
K01136	IDS; iduronate 2-sulfatase [EC:3.1.6.13]	1243	1618	531	95	406	3423	256	863	269	796	1433	2468	3055	14218	51	1124	1954	6	3340	1670	2097	1008	3271	1591	2666	2679	810	1360	1049	1639	421	1134	511	600	275	184	267	642	586	129	812	57
K01137	GNS; N-acetylglucosamine-6-sulfatase [EC:3.1.6.14]	1050	2264	4708	3424	4606	1863	2084	3261	2365	1431	1371	2637	1866	3808	79	535	2462	12	6306	1127	689	878	1837	1269	1511	1626	1626	266	804	1179	2579	1211	979	991	2538	451	1494	892	1604	415	1472	303
K01138	K01138; uncharacterized sulfatase [EC:3.1.6.-]	8499	10126	11474	5714	16131	27906	15534	8165	5899	6336	4941	10694	8486	64759	6048	4717	9660	27988	12257	4960	11172	6130	17896	11846	14096	14873	6671	10395	16570	10366	5376	7390	2702	2799	3366	2012	3347	4294	8172	1213	5443	1232
K01139	spoT; GTP diphosphokinase / guanosine-3',5'-bis(diphosphate) 3'-diphosphatase [EC:2.7.6.5 3.1.7.2]	4448	15310	11266	14624	32390	13167	70798	12065	12982	9783	4747	14276	14104	7596	28822	4123	24120	15788	10403	1771	10155	10131	14239	18280	18267	33205	14310	35316	13821	14403	3358	18025	7128	4924	13363	8206	6832	10018	13729	5261	6816	6384
K01141	sbcB, exoI; exodeoxyribonuclease I [EC:3.1.11.1]	25769	34982	14106	15817	36967	10637	83173	15352	15097	8493	12821	12579	14568	15265	8425	5890	26200	15829	20315	4819	10934	12743	13080	18908	16303	35458	7217	35409	12368	10705	4636	21579	8175	5403	12052	7373	5811	6968	18893	3201	10935	5409
K01142	E3.1.11.2, xthA; exodeoxyribonuclease III [EC:3.1.11.2]	75286	147412	100848	104644	121708	95013	135487	78295	83829	48594	41126	70122	60851	83844	141624	23554	52958	90721	81414	24697	34214	100564	101825	80653	93255	112922	45952	61016	89391	68428	127892	109943	94676	102008	122978	118793	114724	132194	139275	126963	80979	78356
K01143	E3.1.11.3; exodeoxyribonuclease (lambda-induced) [EC:3.1.11.3]	0	0	0	0	0	0	0	0	0	0	0	0	80	0	0	0	0	0	0	0	0	0	0	0	0	0	0	0	63	0	0	0	0	0	28	0	17	0	0	0	0	0
K01144	E3.1.11.5; exodeoxyribonuclease V [EC:3.1.11.5]	10611	15935	36207	35189	45034	33566	26351	18795	26444	15955	8136	17307	16569	13523	68619	4796	8934	2925	16262	7616	4974	20055	41282	15747	23193	20192	15331	6062	21265	21377	108412	47607	66989	87716	94796	100949	90998	95617	81281	18978	38949	62305
K01146	xni; protein Xni	1059	9990	6611	3509	29203	4913	77907	7413	7503	3090	9163	2473	4118	6279	810	2593	22721	15706	7329	3117	7761	6834	4170	2041	2575	5515	3328	3037	6289	2631	2396	10764	1948	2389	7666	3622	1599	1493	2818	1479	3308	2230
K01147	rnb; exoribonuclease II [EC:3.1.13.1]	2722	18075	6410	10902	6215	7285	36788	7094	9341	7532	3329	5217	10858	5057	3275	2334	3627	16138	8066	899	1899	2478	3626	14489	7290	18130	2904	31768	7581	2316	2052	2167	1099	1700	4003	3607	1768	1157	2913	2064	6150	2028
K01150	endA; deoxyribonuclease I [EC:3.1.21.1]	1314	9705	5624	4024	25693	5460	65161	8931	8618	1887	9259	2509	3100	5957	962	2645	23362	16097	5693	2943	8171	6608	4157	1989	2665	6447	3784	3660	6256	2754	3373	11463	3210	3259	8123	4720	1632	5344	6325	1706	3845	3245
K01151	nfo; deoxyribonuclease IV [EC:3.1.21.2]	3950	42310	7347	7870	5648	8794	32086	12573	11354	4485	10840	15595	9086	14536	5534	4411	6946	89520	14064	4473	4526	33056	6190	4853	9518	11322	3632	6416	34754	4407	8882	15087	1548	2038	4947	3199	2100	10823	4658	95713	7517	1716
K01153	hsdR; type I restriction enzyme, R subunit [EC:3.1.21.3]	39232	108194	47142	35376	79272	39751	98972	45690	29383	16374	47285	47898	43428	76347	95837	15793	45480	192138	62984	21522	37315	124258	88692	53075	78633	114420	30718	50741	90910	55208	122693	92306	80414	99714	112089	112882	102984	127876	112232	118202	69805	71902
K01154	hsdS; type I restriction enzyme, S subunit [EC:3.1.21.3]	36536	104088	43216	31093	76740	33504	97220	44004	26075	14685	29429	42437	40007	64973	85692	14961	41769	162097	57859	18672	33732	116599	82234	51076	72691	110195	28845	48446	81426	51193	121957	90795	79372	97754	111083	111995	101833	124976	110447	117503	67432	71375
K01155	E3.1.21.4; type II restriction enzyme [EC:3.1.21.4]	186	469	206	727	301	735	179	2314	601	623	479	796	60	365	406	152	902	2062	2230	395	56	202	446	618	67	141	14	60	1518	347	992	3154	2080	780	990	697	2072	2192	3251	408	1441	1421
K01156	res; type III restriction enzyme [EC:3.1.21.5]	202	1802	1494	1623	1221	2066	7549	3005	1663	650	8739	1481	1806	1394	1045	1228	1939	18880	2651	1056	1074	751	1065	804	1041	1357	413	351	6221	1486	666	3614	2091	745	621	1031	2600	3167	3621	663	3104	1718
K01159	ruvC; crossover junction endodeoxyribonuclease RuvC [EC:3.1.22.4]	45555	113475	68498	67000	101783	61349	119769	53030	57782	33465	26784	55934	49892	68843	104588	18439	44999	54899	65879	19084	29053	92555	86834	57909	72474	91507	31453	51350	61770	57635	123478	86389	86044	98348	117363	115193	107794	123236	118223	121469	67075	73968
K01160	rusA; crossover junction endodeoxyribonuclease RusA [EC:3.1.22.4]	29	606	177	94	30	723	34	8	249	98	289	1162	324	234	556	60	752	16276	316	0	14	84	340	104	420	245	233	196	5119	68	111	81	50	161	0	0	0	170	59	148	623	0
K01161	E3.1.25.1; deoxyribonuclease (pyrimidine dimer) [EC:3.1.25.1]	0	0	0	0	0	0	0	0	0	0	0	0	0	0	0	0	0	0	0	0	0	0	0	0	0	0	0	0	0	0	0	0	0	0	0	0	0	0	0	0	0	0
K01163	K01163; uncharacterized protein	2524	2059	1573	2508	817	2333	345	2890	1639	1512	627	4419	2218	1083	2035	580	424	59555	943	459	612	310	1345	605	871	779	385	527	19481	457	401	665	447	206	646	983	255	607	663	355	2782	190
K01166	E3.1.27.1; ribonuclease T2 [EC:3.1.27.1]	6308	6962	23369	26912	9041	23894	8423	12194	20180	8834	3152	4293	5013	2268	23814	1225	2585	38	3826	1055	2495	2381	5573	8870	10019	17938	11718	3936	9481	3809	1836	4034	1623	1050	2226	1321	3121	2838	5068	639	1993	1891
K01167	E3.1.27.3; ribonuclease T1 [EC:3.1.27.3]	50	34	7	94	8	164	12	17	29	201	268	98	96	81	151	0	200	2	296	12	141	11	256	21	268	18	13	24	423	155	30	197	44	73	101	9	43	161	121	12	190	23
K01169	rna; ribonuclease I (enterobacter ribonuclease) [EC:3.1.27.6]	10	48	51	86	0	165	46	0	137	83	0	318	0	16	84	0	90	2743	71	0	64	0	77	39	0	0	55	131	882	388	0	36	0	0	0	43	0	0	24	12	13	0
K01170	endA; tRNA-intron endonuclease, archaea type [EC:4.6.1.16]	46	406	228	98	83	79	74	234	148	37	4	337	31	551	0	92	51	64	11	36	106	45	274	66	707	216	34	3	70	319	56	36	0	12	48	74	0	0	22	0	184	16
K01173	ENDOG; endonuclease G, mitochondrial	3689	9853	11603	9828	35680	10289	20320	13515	7017	2504	8679	8165	15187	7008	41045	4773	5963	4817	14781	4763	5768	35978	16268	20897	21444	34063	5527	32067	12118	15433	3149	14048	7295	4154	3476	4907	6920	6218	11835	1469	6736	3453
K01174	nuc; micrococcal nuclease [EC:3.1.31.1]	260	1301	926	441	2076	667	1106	790	271	318	7138	2088	609	608	553	141	273	3731	85	13	227	285	604	1353	782	4601	182	500	2952	394	108	122	90	80	500	48	80	127	707	11	253	127
K01175	ybfF; esterase [EC:3.1.-.-]	23926	29270	9965	8367	34195	8120	78857	12017	12510	6187	10174	4447	5160	9593	5822	3978	23920	15787	11109	3504	9173	9024	6660	3747	5987	10328	4552	4947	9171	6304	3652	19799	6940	3818	10135	4714	3499	5091	16677	2714	9274	3665
K01176	AMY, amyA, malS; alpha-amylase [EC:3.2.1.1]	1797	9784	10949	5587	43447	11789	112964	11200	14633	3150	12370	8591	7594	7054	13998	4121	4108	53248	4818	1328	6606	13692	10098	7009	10068	11421	4917	4105	23236	7279	2708	14006	5354	3646	3929	2803	3873	4681	9346	2935	6806	2975
K01178	SGA1; glucoamylase [EC:3.2.1.3]	153	3632	2038	494	19631	156	32493	1741	475	257	317	834	106	504	98	1025	289	1	480	16	6569	3676	1525	546	544	1352	1738	923	274	1882	137	4512	1408	295	601	300	145	990	616	64	400	489
K01179	E3.2.1.4; endoglucanase [EC:3.2.1.4]	6364	52294	22607	10122	56532	21664	60066	11973	11060	5498	18584	26567	20025	49146	16383	7126	13386	60136	31364	10546	12967	49107	48598	17855	29006	32806	10183	12218	37035	27030	115413	59492	70370	90710	97981	101655	92993	107364	85708	113777	45996	64022
K01180	E3.2.1.6; endo-1,3(4)-beta-glucanase [EC:3.2.1.6]	0	17	115	21	526	41	201	97	77	0	1	0	0	14	0	31	11	0	0	0	34	0	0	0	135	71	19	0	88	0	0	58	0	0	0	0	0	0	0	0	21	0
K01181	E3.2.1.8, xynA; endo-1,4-beta-xylanase [EC:3.2.1.8]	151	4381	7895	2047	20620	2347	9510	3393	3041	488	1546	2497	640	3253	697	1260	1866	1371	4253	145	1743	2098	4235	6940	4188	4010	3026	2797	2827	4903	896	1243	728	761	696	1458	523	2657	1893	228	2336	365
K01182	IMA, malL; oligo-1,6-glucosidase [EC:3.2.1.10]	126	142	716	1316	567	1082	474	1242	858	816	1270	5148	3502	542	1743	1051	764	50271	1473	1271	684	172	473	783	271	262	722	1532	15904	486	935	10703	319	928	198	763	984	2505	1011	776	2550	539
K01183	E3.2.1.14; chitinase [EC:3.2.1.14]	3814	15472	13603	17361	81881	10368	165172	15324	15636	8939	9950	6102	17924	8335	8242	3900	7070	6913	17101	4053	17398	30673	9264	28904	15025	27223	9330	63174	5639	7990	5117	18933	4809	6041	10832	5949	4795	3395	6814	2921	4653	5257
K01184	E3.2.1.15; polygalacturonase [EC:3.2.1.15]	0	0	0	0	0	0	0	142	0	0	0	269	0	0	11	0	0	0	0	0	19	0	65	0	0	0	0	0	0	0	0	0	0	0	0	44	0	0	0	0	0	0
K01185	E3.2.1.17; lysozyme [EC:3.2.1.17]	1160	1853	1913	2667	1599	3294	1506	4276	2990	1261	9011	3017	1293	4157	1478	641	3055	19352	5370	2657	633	947	907	823	777	3829	1258	1093	7161	1015	2792	1336	257	861	1308	437	495	795	1033	495	1521	450
K01186	NEU1; sialidase-1 [EC:3.2.1.18]	2460	1822	657	270	670	7175	315	2596	675	1352	1609	3687	2310	21847	490	1624	2859	3280	3354	2016	3670	1693	5807	2816	4185	4273	1320	2819	3211	3689	840	2107	713	818	704	210	651	1121	1568	337	1837	168
K01187	malZ; alpha-glucosidase [EC:3.2.1.20]	6188	35831	34412	16717	104435	25741	108576	33369	18907	8180	22672	35404	22570	25800	47404	11210	36115	82157	36815	13481	24250	39157	52495	20084	38544	51148	22311	11935	58337	35223	113553	66563	72945	92748	103757	105952	97201	104611	89402	23389	48131	66959
K01188	E3.2.1.21; beta-glucosidase [EC:3.2.1.21]	35	447	100	0	90	725	90	94	0	0	69	584	82	371	509	230	207	10	346	40	212	1072	1225	330	1758	3050	314	225	1258	2109	128	267	44	0	41	30	299	79	262	14	141	2
K01190	lacZ; beta-galactosidase [EC:3.2.1.23]	3305	19388	29574	12084	67872	13008	70956	26986	14225	5757	13301	16861	8760	14874	19306	7893	11224	96748	18413	5118	8667	14481	17848	18936	20676	23297	8509	6221	52445	21708	6319	30065	6483	3705	5596	4566	6277	9034	11421	2593	13254	3304
K01191	MAN2C1; alpha-mannosidase [EC:3.2.1.24]	1285	1970	1669	3854	1996	3074	7800	1896	2488	5745	2222	5236	2412	4974	489	1647	1187	3050	2987	1400	970	1673	1959	1298	2383	4252	600	1122	3445	1494	462	646	766	671	608	324	527	1038	969	329	938	216
K01192	E3.2.1.25, MANBA, manB; beta-mannosidase [EC:3.2.1.25]	1913	4557	12668	5480	17936	5061	7969	6986	5262	1636	979	4084	2596	3633	7912	1405	959	19173	1772	718	1901	7802	5250	2130	6649	7444	2912	1153	9407	5515	2865	5173	1424	785	1994	854	3029	3575	4838	586	5362	1238
K01193	INV, sacA; beta-fructofuranosidase [EC:3.2.1.26]	1171	572	3077	7931	3438	6486	25179	5287	5120	3033	3781	13657	11355	2552	4203	1681	3478	133351	7783	1716	1315	1274	2406	14377	5415	13024	2185	34142	42139	2117	1913	2401	1338	1866	2421	2586	2159	2618	2937	875	5984	1397
K01194	TREH, treA, treF; alpha,alpha-trehalase [EC:3.2.1.28]	1841	5151	5956	6814	22361	4604	34843	6282	3352	2275	3887	4887	11984	3249	1486	2023	3860	16803	10914	3927	7645	5330	3872	14551	7233	19609	3563	31630	7483	5292	1782	9836	5196	3052	2681	3350	3279	4191	6462	1042	3153	2620
K01195	uidA, GUSB; beta-glucuronidase [EC:3.2.1.31]	242	1201	724	780	958	1909	736	1526	618	805	1498	3853	438	886	1599	430	1468	14547	2876	344	775	1641	1763	1179	1818	3374	602	332	7063	916	907	322	201	462	605	64	396	373	616	262	811	100
K01197	hya; hyaluronoglucosaminidase [EC:3.2.1.35]	19	15	38	81	0	259	0	799	0	0	41	329	144	0	356	134	58	2735	123	86	31	29	140	35	27	0	0	185	1583	194	0	0	44	188	60	9	0	138	33	12	166	0
K01198	xynB; xylan 1,4-beta-xylosidase [EC:3.2.1.37]	88	681	823	503	1271	2982	371	437	472	353	1641	3441	2927	947	2985	779	520	18017	883	369	735	1240	1433	830	1623	3068	492	939	6457	1702	409	808	285	288	828	269	515	871	821	212	901	274
K01200	pulA; pullulanase [EC:3.2.1.41]	671	807	1780	2110	2630	4207	865	2787	3128	1092	1207	5976	1463	983	1953	512	1348	57141	1260	379	686	1186	1775	1069	2102	14546	806	3259	18239	2188	1942	10910	428	1798	670	647	738	1381	1267	297	2442	408
K01201	GBA, srfJ; glucosylceramidase [EC:3.2.1.45]	1915	3107	4546	2497	12868	5199	4299	9731	3769	843	1678	2749	4096	2814	20820	1580	2249	2796	4885	3217	2341	16468	5573	2596	7085	9050	2903	929	3914	3693	608	2054	1742	1098	877	1453	1325	456	2841	298	1801	460
K01205	NAGLU; alpha-N-acetylglucosaminidase [EC:3.2.1.50]	0	0	74	0	0	113	0	792	0	0	360	699	386	245	252	664	279	2037	621	428	292	116	232	111	46	13	175	0	1549	419	68	145	169	170	0	67	50	702	9	107	172	0
K01206	FUCA; alpha-L-fucosidase [EC:3.2.1.51]	2800	15381	30577	8880	55751	8011	25025	15494	7199	3399	11532	11706	10810	13917	3971	7282	9176	8429	19500	9291	5792	5871	9927	18564	15562	17321	7678	5448	15617	10028	3670	6906	4147	4637	2946	4744	5579	7280	7566	1311	8125	1569
K01207	nagZ; beta-N-acetylhexosaminidase [EC:3.2.1.52]	37477	95140	46515	51189	58414	46904	94953	40719	41688	21299	23777	39168	30481	46350	52932	10950	35683	73142	34143	9326	22648	54923	33660	45912	45171	64078	24490	47180	51673	32395	13886	37825	17497	9882	20391	13367	14505	26552	36232	102368	25297	10894
K01208	cd, ma, nplT; cyclomaltodextrinase / maltogenic alpha-amylase / neopullulanase [EC:3.2.1.54 3.2.1.133 3.2.1.135]	0	0	0	0	0	0	0	0	0	0	0	0	7	0	0	0	0	0	0	0	0	0	0	0	0	0	0	0	0	0	0	0	0	0	0	0	0	0	0	0	0	0
K01209	abfA; alpha-N-arabinofuranosidase [EC:3.2.1.55]	1271	4952	8457	4056	20376	5039	9638	5824	2437	1486	2458	7904	2368	2481	3235	2098	2632	52630	5258	1046	4366	5526	6334	8187	8375	8894	3968	4068	20858	5068	1405	2309	1394	1409	1490	1622	1245	5266	1822	622	4835	782
K01210	E3.2.1.58; glucan 1,3-beta-glucosidase [EC:3.2.1.58]	0	391	88	136	604	259	76	94	24	0	52	286	39	46	60	90	36	486	201	128	185	1	72	158	386	423	9	379	227	112	8	733	0	0	0	3	10	176	22	4	27	0
K01212	sacC, levB; levanase [EC:3.2.1.65]	1052	806	585	417	981	482	450	598	457	242	649	1207	1391	727	517	873	643	533	950	378	1558	2514	2765	557	3130	2158	472	118	593	1248	458	3722	2613	856	734	402	1049	1136	2202	492	1014	334
K01214	ISA, treX; isoamylase [EC:3.2.1.68]	16	65	19	160	37	68	433	503	1664	45	43	547	574	284	34	357	684	0	3071	612	99	128	254	150	210	253	72	813	127	48	738	258	194	2	371	298	106	239	216	77	101	47
K01215	dexB; glucan 1,6-alpha-glucosidase [EC:3.2.1.70]	80	17	152	738	288	774	37	708	172	489	282	2603	480	59	613	152	416	28388	192	156	142	130	313	205	31	0	566	541	7663	54	220	254	169	112	0	52	0	622	215	46	1064	0
K01216	E3.2.1.73; licheninase [EC:3.2.1.73]	0	9	1	0	0	33	0	33	0	0	0	201	0	0	6	0	0	4	11	0	0	0	5	0	0	0	0	0	30	14	0	0	0	0	0	0	0	0	0	0	89	0
K01218	gmuG; mannan endo-1,4-beta-mannosidase [EC:3.2.1.78]	67	1809	3635	1323	9447	831	4631	1240	832	445	472	2257	288	1195	698	849	1131	17530	1865	118	1066	415	1338	3533	1628	1390	1650	1560	6353	548	373	368	194	457	198	477	52	2034	290	92	1764	0
K01219	E3.2.1.81; beta-agarase [EC:3.2.1.81]	31	1573	3404	714	8812	452	3990	771	590	159	568	1592	1261	2073	127	946	897	16	2089	456	1303	404	787	3102	1315	1131	1417	716	894	721	791	9526	6395	2007	862	620	1776	3262	6061	582	1413	939
K01220	E3.2.1.85, lacG; 6-phospho-beta-galactosidase [EC:3.2.1.85]	4	0	0	0	44	4	0	87	0	91	43	19	110	48	30	28	152	1569	16	0	2	12	75	57	215	0	0	0	1065	10	94	21	13	0	32	0	0	54	98	0	53	3
K01222	E3.2.1.86A, celF; 6-phospho-beta-glucosidase [EC:3.2.1.86]	437	832	1377	2025	1673	3568	8260	3816	4876	1606	8752	5716	1799	4572	973	847	3257	34447	4853	2822	1075	393	751	1429	724	2148	451	4057	10188	506	1830	893	339	719	2106	442	837	440	1321	916	2121	685
K01223	E3.2.1.86B, bglA; 6-phospho-beta-glucosidase [EC:3.2.1.86]	550	824	3392	4572	2919	7273	42531	6700	6336	2563	1631	18657	6092	1662	4480	1154	5917	189314	2632	903	2448	802	2375	2516	1046	6683	1747	21058	58260	1096	2479	11957	481	1539	1779	1124	794	2532	1922	2384	6874	1269
K01224	E3.2.1.89; arabinogalactan endo-1,4-beta-galactosidase [EC:3.2.1.89]	71	762	983	583	3412	1882	910	1040	293	288	727	2488	526	807	1162	522	694	18437	429	169	948	2497	1873	593	2594	3613	669	264	7911	2460	278	559	429	156	106	129	299	419	513	64	1361	85
K01226	treC; trehalose-6-phosphate hydrolase [EC:3.2.1.93]	166	345	1208	928	1767	3216	29220	1796	4582	964	669	3154	1360	879	917	466	1359	35263	581	198	1071	555	986	818	583	784	453	1525	11271	375	650	620	78	462	1406	541	643	391	629	1119	1462	784
K01227	E3.2.1.96; mannosyl-glycoprotein endo-beta-N-acetylglucosaminidase [EC:3.2.1.96]	0	0	0	0	33	4	0	0	0	0	16	0	138	8	0	9	0	3	0	1	0	0	75	1	5	0	0	17	85	0	14	21	13	0	0	0	0	56	0	0	0	0
K01230	MAN1; mannosyl-oligosaccharide alpha-1,2-mannosidase [EC:3.2.1.113]	0	0	0	0	0	0	0	0	0	0	137	0	0	0	0	0	0	0	0	0	0	0	0	0	0	0	0	0	0	0	0	0	0	0	0	0	0	0	0	0	0	0
K01232	glvA; maltose-6'-phosphate glucosidase [EC:3.2.1.122]	19	93	301	101	159	534	175	141	112	98	178	1755	956	26	676	147	929	25031	476	0	96	88	245	242	48	122	171	389	7885	269	644	276	0	407	70	64	0	58	338	313	542	0
K01233	csn; chitosanase [EC:3.2.1.132]	0	0	0	0	0	0	0	0	0	0	9	0	0	0	0	0	58	0	0	0	0	0	0	0	0	0	0	0	0	0	0	0	44	50	60	9	0	0	0	12	23	0
K01235	aguA; alpha-glucuronidase [EC:3.2.1.139]	0	155	115	107	371	546	337	1285	104	112	736	702	86	166	367	206	307	996	615	80	481	345	328	238	221	265	209	458	943	766	210	280	249	359	370	319	335	1487	123	133	882	196
K01236	treZ, glgZ; maltooligosyltrehalose trehalohydrolase [EC:3.2.1.141]	178	1222	581	242	1350	362	573	1800	580	138	652	2796	299	1445	433	295	463	353	397	118	720	498	466	243	1106	741	343	452	1735	669	182	522	48	307	125	288	311	858	971	136	347	396
K01239	iunH; purine nucleosidase [EC:3.2.2.1]	5954	6901	22969	26688	9013	24905	8849	14931	19795	9252	14417	9337	7696	9516	29301	2110	5763	14130	10164	4705	3055	2128	5915	9654	10101	6996	11639	4910	15400	3116	1983	6877	3473	2028	1387	1596	2912	2777	6412	1431	3124	2504
K01240	URH1; uridine nucleosidase [EC:3.2.2.3]	0	0	0	0	0	0	0	0	0	76	0	30	0	0	0	0	0	1	0	0	42	0	0	0	0	0	0	0	0	0	0	0	0	0	1	0	0	0	0	0	0	0
K01241	amn; AMP nucleosidase [EC:3.2.2.4]	7236	14717	32730	30823	27860	30353	18445	17686	25080	11203	5343	17418	17044	15195	37450	4086	9500	15752	26487	8958	4647	12570	39726	13547	21477	16260	14648	7715	24985	21414	109507	45536	65731	88073	94786	100229	91487	94505	81562	21620	38660	63098
K01243	mtnN, mtn, pfs; adenosylhomocysteine nucleosidase [EC:3.2.2.9]	5095	46884	12678	12765	36220	12868	80821	16073	18524	11261	5283	16834	12534	10256	11205	5216	25646	88520	11470	2971	13468	42252	11258	4852	11183	15412	7631	8067	34279	10830	10676	34603	11774	6309	11002	7602	5865	15543	14698	96750	10778	5136
K01244	MTN; 5'-methylthioadenosine nucleosidase [EC:3.2.2.16]	231	520	232	874	142	936	60	2705	705	497	8322	742	844	3614	67	410	2405	65	4700	2582	186	144	203	660	114	233	19	343	103	81	757	150	173	249	625	32	326	83	472	187	700	12
K01246	tag; DNA-3-methyladenine glycosylase I [EC:3.2.2.20]	36965	61727	56273	51231	91551	51820	112908	41479	45381	20450	22473	33055	36093	44912	92267	13145	40425	29872	50450	14625	21080	56335	66442	41026	55978	72394	26078	49372	46023	46810	116755	85436	77142	93958	112162	109905	100125	108699	105445	25812	57013	69850
K01247	alkA; DNA-3-methyladenine glycosylase II [EC:3.2.2.21]	8551	16270	26997	33100	17545	29278	12311	16457	23412	12455	5034	26095	9214	13104	36766	3511	6926	20987	11037	3072	6114	5199	12410	20884	18506	16256	13142	6249	22391	11075	3860	11296	7300	3461	3576	3776	7077	10935	12295	4492	8805	4613
K01250	rihA; pyrimidine-specific ribonucleoside hydrolase [EC:3.2.-.-]	255	1657	606	1059	976	1220	1207	3123	1659	581	376	1277	605	3827	194	1355	1312	4685	3265	2580	229	404	503	1322	236	2593	163	470	1713	266	963	685	301	661	987	335	597	0	672	699	984	557
K01251	E3.3.1.1, ahcY; adenosylhomocysteinase [EC:3.3.1.1]	39871	73834	60827	57014	70625	54049	42840	44860	43107	25481	30415	53022	30730	67774	102744	13735	21616	6484	50632	18256	20976	55124	73647	43918	66836	72981	26055	17048	43763	52979	116413	73594	80121	93521	106700	107033	103070	113284	110032	25396	60610	69835
K01252	entB, dhbB, vibB, mxcF; bifunctional isochorismate lyase / aryl carrier protein [EC:3.3.2.1 6.3.2.14]	214	3064	2354	470	17643	703	27233	704	341	502	196	1073	327	75	536	34	245	15608	339	44	138	375	434	148	83	1910	250	187	5046	228	332	2892	0	258	142	86	407	234	505	226	671	125
K01253	EPHX1; microsomal epoxide hydrolase [EC:3.3.2.9]	1082	420	351	966	456	251	228	116	1129	843	727	4379	241	373	834	82	109	8	214	156	249	189	289	245	505	322	83	131	595	556	150	64	77	89	142	272	126	655	318	70	0	227
K01255	CARP, pepA; leucyl aminopeptidase [EC:3.4.11.1]	48770	100677	93067	96557	160397	80950	227528	70699	79594	43956	29203	61639	61640	69335	99482	22554	49819	39293	77114	22989	47529	49360	86544	86982	76879	106918	46645	86867	64779	59959	121959	114641	94315	102413	121501	118891	112207	119453	125979	31961	67552	79585
K01256	pepN; aminopeptidase N [EC:3.4.11.2]	37356	81668	60832	57747	106070	52036	123352	45835	46721	25874	32108	36582	37390	48177	104352	15841	42501	17165	55747	17287	23320	80808	73018	53947	62903	83085	28439	46270	45463	52280	117325	85668	82315	96289	113734	112556	103085	116756	114068	27201	63167	72163
K01258	pepT; tripeptide aminopeptidase [EC:3.4.11.4]	9769	45039	31080	35570	33658	34363	62675	27100	33699	12904	23729	25131	21257	23641	54261	7172	14776	104981	23205	9657	7567	70948	41400	13690	19397	26585	9326	10042	50828	22368	117333	56414	66194	87860	98276	100379	91371	102667	80092	114433	43595	63154
K01259	pip; proline iminopeptidase [EC:3.4.11.5]	31199	54038	39330	44802	53946	36789	64179	31450	31268	17395	27766	21116	21619	27725	50622	9422	32560	10064	28868	8975	9252	16118	23969	39701	35762	58134	18404	38543	26502	17634	6478	28605	12358	5448	11894	9521	10435	15291	30311	6257	18504	7348
K01261	pepA; glutamyl aminopeptidase [EC:3.4.11.7]	8	4	0	12	33	4	0	87	33	102	57	19	136	118	47	17	0	143	16	77	19	35	118	92	123	0	22	0	820	37	14	0	13	0	32	0	0	54	0	0	0	3
K01262	pepP; Xaa-Pro aminopeptidase [EC:3.4.11.9]	47775	128574	80338	72156	149684	67620	165914	61611	62551	35456	32758	69313	55608	75253	136940	22812	48982	129192	71651	20432	41084	122332	101811	67858	89090	113801	36581	57037	93676	68667	126874	116591	89058	99582	118543	116819	109836	127226	122358	122208	73441	74940
K01263	E3.4.11.14; cytosol alanyl aminopeptidase [EC:3.4.11.14]	51	406	201	385	1481	200	5526	584	213	38	221	272	219	341	155	10	160	8	277	78	6525	4286	1604	474	773	1094	1551	1147	305	2507	327	1882	1492	69	326	82	177	1073	782	56	304	586
K01264	APE3; aminopeptidase Y [EC:3.4.11.15]	0	0	0	0	0	0	0	0	0	0	32	0	0	0	0	0	0	0	0	0	0	0	0	0	0	0	0	0	0	0	0	0	0	0	0	0	0	0	0	0	0	0
K01265	map; methionyl aminopeptidase [EC:3.4.11.18]	46740	155511	78019	73150	135932	66460	153252	63785	63232	35884	30160	70503	55408	74362	109261	20867	48393	137550	70603	20724	32379	125222	91513	64164	79090	101302	34902	57564	94718	62535	131425	105462	89370	100612	119055	117098	109884	135197	123984	216246	73928	75889
K01266	dmpA, dap; D-aminopeptidase [EC:3.4.11.19]	5615	6435	22440	25805	9569	22568	8253	10628	18849	8647	2436	3333	4115	1852	26212	1345	2982	1508	3181	987	1500	1982	5070	9299	9162	8422	11032	3789	9913	2421	666	2507	2019	1123	876	1201	1798	2284	3464	589	1332	1251
K01267	DNPEP; aspartyl aminopeptidase [EC:3.4.11.21]	23694	21214	6577	7739	5890	5128	7235	9569	6419	5697	10088	8433	6029	8868	8197	2321	5160	51056	15067	4655	2117	2855	3960	3112	5078	4973	1932	5154	20787	3855	3439	17958	3799	1643	3570	1816	2566	4355	14456	1553	9220	1539
K01269	E3.4.11.-; aminopeptidase [EC:3.4.11.-]	0	2	20	0	0	0	0	0	0	0	0	86	0	0	0	168	13	21	0	0	0	0	47	25	0	18	0	0	96	153	26	150	0	0	0	0	58	0	0	8	0	0
K01270	pepD; dipeptidase D [EC:3.4.13.-]	6656	21629	16942	10950	58774	15299	89412	20554	15699	5374	6710	18842	13875	19094	51334	6833	26865	71109	13517	6670	12743	46558	45842	7377	20445	27554	7376	7397	36758	24457	111673	68150	67686	89021	101732	103342	91379	95772	80607	20262	42564	63988
K01271	pepQ; Xaa-Pro dipeptidase [EC:3.4.13.9]	4049	30645	15230	8119	83355	7190	124327	12990	9914	5601	8715	23743	8271	11257	13914	5232	23942	52524	8187	1772	31329	24953	14631	6230	12381	20086	9883	10270	23420	15007	4101	43892	17634	7842	8837	5961	4973	11206	24930	2046	8807	6178
K01273	DPEP; membrane dipeptidase [EC:3.4.13.19]	2390	54386	18520	9734	51537	11564	67141	15435	11096	5542	10638	19477	16812	20380	18975	7032	7454	61273	22963	6817	14334	44245	20308	14790	26526	29132	17397	9540	34250	17513	9481	39181	14073	7084	5021	6026	8255	17939	21728	98799	13549	6341
K01274	E3.4.13.-; D-alanyl-D-alanine dipeptidase [EC:3.4.13.-]	4	4	0	12	33	4	0	52	0	11	16	0	9	9	17	9	0	35	16	52	11	0	105	64	23	0	0	68	0	27	14	209	115	50	91	9	6	172	104	33	110	0
K01277	DPP3; dipeptidyl-peptidase III [EC:3.4.14.4]	1206	6217	5294	2422	15942	3981	9143	5066	2650	1016	4055	10300	6968	9043	26569	1553	3891	3048	6894	3055	2749	34902	34303	3305	11269	14841	2755	597	9269	16136	107127	43655	64212	85441	92742	97384	87798	91602	75115	17853	34654	60976
K01278	DPP4, CD26; dipeptidyl-peptidase 4 [EC:3.4.14.5]	5891	29890	25261	10067	80859	16157	78417	16022	11984	4306	10398	29266	24013	30366	69946	9220	14025	5586	35843	14585	22054	61817	82006	16538	37776	42171	12198	7245	30748	50188	216710	101655	134884	175965	188533	198662	180581	188361	156960	36837	77130	124871
K01281	pepX; X-Pro dipeptidyl-peptidase [EC:3.4.14.11]	12	1424	1086	260	3200	419	1180	727	201	151	648	1586	1257	1917	234	869	1216	127	1396	607	287	1335	1115	617	1618	1403	195	417	395	977	203	530	499	325	74	162	98	542	497	116	713	0
K01283	ACE, CD143; peptidyl-dipeptidase A [EC:3.4.15.1]	430	9022	4622	2308	26970	1895	38745	3446	3150	1056	1630	3686	1023	5807	1038	2237	1745	22	3839	483	1979	4595	3977	2266	4491	7366	1230	1061	2079	4154	1527	10587	2700	2596	1821	865	2080	1510	3834	562	2409	1705
K01284	dcp; peptidyl-dipeptidase Dcp [EC:3.4.15.5]	10448	29652	40415	33948	98503	36452	107452	26527	27927	11422	16512	20358	16203	18458	98988	7585	11019	20004	25082	5984	21943	75962	55681	19392	35085	39828	21690	9599	34889	32554	110781	70278	73765	90066	96003	101824	93881	101520	89403	19985	41606	65464
K01286	E3.4.16.4; D-alanyl-D-alanine carboxypeptidase [EC:3.4.16.4]	6812	12927	27607	33182	18541	31451	12117	20675	23235	11713	5734	18708	11052	6716	41862	2828	5206	95800	5328	2119	5085	4752	10397	11668	14743	14187	13612	7856	42445	8866	4956	23661	8945	3370	2601	3106	4746	6807	16251	4471	9337	3184
K01295	cpg; glutamate carboxypeptidase [EC:3.4.17.11]	1245	10027	4523	4457	22806	5438	28724	13364	4401	1903	29981	6592	5328	15693	4205	3591	8544	1020	13660	8494	3986	3289	3794	3297	4616	7142	1981	1759	4835	4959	3761	13801	7623	2536	5305	1417	3759	7357	10031	1345	6636	2721
K01297	ldcA; muramoyltetrapeptide carboxypeptidase [EC:3.4.17.13]	8900	21070	20834	18880	42734	18558	26050	16184	16417	17277	9386	23745	21046	24679	51613	7310	10026	34531	28731	9020	8531	41646	55329	13476	28629	32138	8252	6833	29561	28704	111244	52900	71142	90826	97740	102884	95894	97928	86369	19899	45247	64714
K01299	E3.4.17.19; carboxypeptidase Taq [EC:3.4.17.19]	11207	12825	29715	42961	20435	35003	43014	25566	37523	21028	14453	14687	24233	17157	27870	7436	10790	24234	24265	7080	4623	4067	12914	23855	12486	26155	6313	38126	18405	5236	5835	15396	4538	4449	8052	6382	7346	4381	7887	3242	8324	5014
K01301	NAALAD; N-acetylated-alpha-linked acidic dipeptidase [EC:3.4.17.21]	0	564	130	307	46	0	0	446	140	0	109	1272	200	451	0	99	205	4	286	89	141	55	166	407	239	615	3	54	73	339	247	465	117	304	43	248	379	1221	299	68	374	0
K01302	CPQ; carboxypeptidase Q [EC:3.4.17.-]	0	0	0	0	0	0	0	0	0	0	0	0	0	0	0	0	0	0	0	0	0	0	28	0	33	0	0	0	0	105	0	4	0	0	0	0	0	0	0	0	0	0
K01303	APEH; acylaminoacyl-peptidase [EC:3.4.19.1]	188	6548	4154	1147	42405	352	73805	3306	814	577	690	216	281	525	269	243	345	1510	537	103	13211	7550	3122	854	1031	2599	3292	1838	715	3698	417	9985	2895	1406	903	307	290	1787	1283	128	511	1053
K01304	pcp; pyroglutamyl-peptidase [EC:3.4.19.3]	1031	34648	3379	3087	18452	1805	27431	3520	2146	1458	2656	4581	2484	1358	1401	692	2515	35876	3816	572	985	30610	1022	1051	1283	15944	1997	2626	11537	962	6160	13224	572	2028	1498	1293	570	8964	1620	93913	1733	529
K01305	iadA; beta-aspartyl-dipeptidase (metallo-type) [EC:3.4.19.-]	755	4295	3417	3403	20187	3059	33002	5845	2747	2421	1372	2866	2059	1659	692	677	3118	25081	6478	792	7072	4441	2263	2424	818	3523	2473	1817	7067	2349	3466	5052	2089	2186	2397	660	1211	1699	2252	686	1539	1011
K01308	yqgT; g-D-glutamyl-meso-diaminopimelate peptidase [EC:3.4.19.11]	26	1	91	334	0	6	0	425	0	0	264	719	452	110	228	0	39	7589	0	1	64	0	0	151	84	0	126	1074	3105	0	252	67	0	0	2	44	0	118	33	1	378	82
K01312	PRSS1_2_3; trypsin [EC:3.4.21.4]	0	93	11	0	0	0	0	123	0	0	0	0	0	0	51	0	5	0	0	0	0	0	34	0	20	0	0	0	24	0	0	160	32	65	0	0	0	106	1319	16	0	0
K01318	sspA; glutamyl endopeptidase [EC:3.4.21.19]	0	0	0	0	0	0	0	0	0	1	14	33	1	1	0	6	0	0	0	0	0	0	0	0	0	0	0	924	557	0	0	0	0	0	0	0	0	0	0	0	0	0
K01322	PREP; prolyl oligopeptidase [EC:3.4.21.26]	5000	26445	20899	10855	69285	16553	80698	18010	15884	3915	12911	22631	15801	28225	52729	7420	29048	1850	29623	10619	15621	51236	50398	15268	30212	35480	10411	7244	19917	30434	110631	58056	68547	90676	100802	102051	92804	97575	83137	20190	42021	63996
K01337	E3.4.21.50; lysyl endopeptidase [EC:3.4.21.50]	0	0	0	0	0	0	0	0	0	0	0	201	0	0	0	0	0	0	0	0	0	0	0	0	0	0	0	0	0	0	0	0	0	0	0	0	0	0	0	0	89	0
K01338	lon; ATP-dependent Lon protease [EC:3.4.21.53]	67992	140422	79809	76284	112607	65118	124746	70004	64143	37791	38671	71510	55888	89477	111569	24422	52073	116402	81336	24373	35251	99743	97039	68757	91618	122061	35283	56464	91176	67869	127134	104285	89568	100277	120753	117025	110709	131742	129143	122799	75502	76407
K01342	aprE; subtilisin [EC:3.4.21.62]	72	1	0	167	0	0	0	14	0	0	0	111	206	18	97	43	0	1451	0	41	0	0	37	34	47	1	0	0	354	0	0	21	0	15	0	0	0	50	0	0	0	0
K01346	CELA2; pancreatic elastase II [EC:3.4.21.71]	0	17	8	0	0	0	37	0	0	49	0	0	0	51	13	143	0	0	0	0	0	26	0	5	0	0	390	49	0	0	0	0	0	0	0	0	0	0	0	0	0	0
K01347	iga; IgA-specific serine endopeptidase [EC:3.4.21.72]	21	0	0	0	0	0	0	0	0	0	0	0	0	0	21	0	0	1	0	0	0	0	80	0	0	0	0	0	20	68	0	42	0	0	0	0	0	0	0	0	31	0
K01354	ptrB; oligopeptidase B [EC:3.4.21.83]	6859	29726	23041	12939	83965	17313	137732	22163	20207	5993	13973	25067	16730	21998	62688	8179	29895	16640	21840	10496	22510	52480	53753	15686	32208	36193	19486	9522	23633	33013	112332	67628	73673	91177	103254	103863	94587	99497	88931	23784	44521	66949
K01355	ompT; omptin [EC:3.4.23.49]	0	0	0	0	0	59	0	0	0	0	0	82	0	0	47	0	0	777	0	0	0	0	0	0	0	0	0	0	146	0	0	0	0	0	0	44	0	0	0	0	13	0
K01356	lexA; repressor LexA [EC:3.4.21.88]	35717	98278	51342	52004	61023	46899	97590	40661	41027	25789	17456	41173	22409	50124	49905	10831	33637	103191	27093	8207	22996	52142	32447	34135	44051	53754	23491	18456	59603	25237	13854	44552	14225	8339	15175	10998	11892	26615	31116	101339	26125	9123
K01358	clpP, CLPP; ATP-dependent Clp protease, protease subunit [EC:3.4.21.92]	50980	126151	81867	86857	123031	76551	136154	64402	69022	51997	35826	82622	58619	81608	120760	22165	49679	138491	77082	22571	33210	98924	97404	64275	86901	107843	34813	57995	96949	66028	127474	106375	90917	101066	119756	119520	111456	129366	130660	125515	76729	75504
K01361	E3.4.21.96; lactocepin [EC:3.4.21.96]	4	0	0	0	0	0	0	138	33	11	14	77	105	71	0	0	402	20	176	25	17	23	43	90	64	0	22	17	16	27	0	21	0	0	0	0	0	0	77	0	0	0
K01372	BLMH, pepC; bleomycin hydrolase [EC:3.4.22.40]	2501	7346	6783	3185	14541	4538	9085	6360	3571	1396	4568	10750	7858	9536	28603	1592	4994	5038	7947	3457	3761	35120	35536	2543	12378	11956	2890	780	10480	16686	107288	40752	63433	85437	92807	97181	87912	90087	72830	17903	35086	60543
K01378	CYM; chymosin [EC:3.4.23.4]	153	287	136	509	91	334	60	791	356	463	358	365	8	261	29	15	875	3	2086	180	54	134	91	330	29	40	0	30	7	0	757	4	157	185	559	32	170	0	234	109	114	0
K01387	colA; microbial collagenase [EC:3.4.24.3]	202	11403	7123	1633	63528	2245	96602	3483	4564	1072	530	444	330	1719	142	3678	793	1468	1052	16	9813	5579	3155	1453	2551	4177	2194	1754	658	2655	521	14956	1410	1514	1737	854	665	1005	1441	608	674	1222
K01389	MME, CD10; neprilysin [EC:3.4.24.11]	0	3	0	0	0	0	0	39	0	0	0	4	0	0	0	0	0	4	0	0	0	0	11	8	0	18	0	0	80	137	27	94	0	5	22	0	57	104	212	51	0	153
K01392	THOP1; thimet oligopeptidase [EC:3.4.24.15]	32	153	140	56	527	41	201	352	238	41	74	320	24	75	19	33	24	0	78	0	90	55	333	58	310	117	30	0	257	326	94	315	0	141	64	54	100	20	177	8	63	14
K01399	lasB; pseudolysin [EC:3.4.24.26]	0	0	0	0	0	0	2	0	0	0	0	104	0	0	0	0	0	0	0	0	634	48	62	392	30	318	124	34	666	392	0	30	0	0	0	58	0	0	10	0	0	0
K01400	nprE; bacillolysin [EC:3.4.24.28]	0	0	0	0	0	0	0	0	0	0	0	0	0	0	0	0	0	3	0	0	0	0	0	1	0	0	0	0	0	0	0	0	0	0	0	0	0	50	0	0	0	0
K01401	aur; aureolysin [EC:3.4.24.29]	4	0	0	0	0	0	0	87	0	91	27	13	97	19	58	8	0	24	0	0	0	12	0	19	100	0	0	0	801	10	0	0	0	0	32	0	0	0	0	0	0	3
K01406	prtC; serralysin [EC:3.4.24.40]	5417	3814	19722	24828	7772	19401	7853	8483	17631	8251	1938	2273	2860	682	3363	481	1555	8	940	132	893	504	392	6281	706	1206	1893	3314	3836	497	137	518	121	143	520	1033	571	572	840	232	466	495
K01407	ptrA; protease III [EC:3.4.24.55]	123	3527	2086	661	19716	963	40461	2009	464	443	248	1077	373	317	708	190	467	15682	437	16	6727	3677	1809	535	536	2637	1739	1005	5294	1894	289	5302	1408	1486	557	323	145	953	682	224	657	564
K01408	IDE, ide; insulysin [EC:3.4.24.56]	25	663	221	325	231	68	493	724	1664	61	117	1109	667	1039	159	474	1029	7	4809	1051	237	158	359	232	646	685	233	813	161	148	741	258	194	70	412	350	106	246	233	80	194	58
K01409	KAE1, tsaD, QRI7; N6-L-threonylcarbamoyladenine synthase [EC:2.3.1.234]	46078	114755	70673	70572	102381	62889	120050	55989	58957	34458	27891	63100	52612	70454	106166	19019	46047	121404	67260	19663	29694	93154	87950	59647	74720	95119	32194	54443	84869	58411	124487	97097	86485	98584	117601	115503	108124	124014	119327	121666	70240	74194
K01414	prlC; oligopeptidase A [EC:3.4.24.70]	30271	43095	20419	22485	43868	18839	87982	20351	20149	15494	14026	12933	17550	29276	11516	7320	28329	15970	23447	6075	14587	15287	19526	30302	22569	44522	8982	38975	14795	20127	6280	30070	12925	7055	17812	10659	9687	14559	26784	4676	17177	7583
K01415	ECE; endothelin-converting enzyme [EC:3.4.24.71]	145	6909	3566	698	27307	479	49491	3563	1572	396	813	2113	1197	3032	219	2703	1015	4	1853	292	13905	9755	5421	2603	2985	8750	3837	1968	738	4277	430	10602	3046	1793	1277	685	583	1841	2092	172	851	1223
K01416	snpA; snapalysin [EC:3.4.24.77]	0	0	0	0	0	0	0	0	0	0	25	227	0	0	0	0	58	0	0	0	0	0	0	0	0	0	0	0	0	0	0	0	44	50	60	9	0	0	0	12	23	0
K01417	MEP; extracellular elastinolytic metalloproteinase [EC:3.4.24.-]	0	0	0	0	0	37	0	0	0	0	0	0	0	0	0	0	0	0	0	0	0	0	0	21	0	27	0	0	0	0	0	21	68	0	0	0	0	0	40	0	68	0
K01419	hslV, clpQ; ATP-dependent HslUV protease, peptidase subunit HslV [EC:3.4.25.2]	38938	67848	52428	52693	68756	44692	100533	41158	46305	24506	20093	33830	35995	43375	45175	13926	37016	20003	41059	13206	20554	20626	38734	49377	46501	63866	24280	46074	32778	28883	8761	31676	15896	10214	21314	13787	13893	15868	33905	8501	23024	10136
K01420	fnr; CRP/FNR family transcriptional regulator, anaerobic regulatory protein	46665	113632	83521	82902	112368	74610	127486	56072	67251	37086	31439	43137	37985	47508	96552	16279	41697	79153	50755	15617	24602	89829	71965	46600	61332	82533	29219	21016	68792	42858	122516	90993	78576	95739	111426	112374	103221	121096	110083	121162	62609	71627
K01421	yhgE; putative membrane protein	536	30923	1808	2973	593	1694	84	3318	186	1177	1714	9007	3650	376	3284	499	1208	100540	2561	852	1329	30369	668	990	925	768	1242	2422	31572	804	5762	1178	375	536	416	748	111	9188	1760	93917	4398	456
K01424	E3.5.1.1, ansA, ansB; L-asparaginase [EC:3.5.1.1]	38779	85539	38040	40388	84879	32097	111352	34796	31925	25321	25842	37215	43566	36724	64700	12692	38891	100472	56831	15133	19670	85759	62685	44417	50894	87060	17146	74140	60063	42633	123317	86306	79022	96240	112032	113184	102590	115230	107989	117619	58981	71028
K01425	glsA, GLS; glutaminase [EC:3.5.1.2]	11085	21467	32382	37205	57472	32423	88164	23678	32268	14267	26522	13080	20345	12385	35520	6120	29520	59698	20104	6166	12421	33194	15181	24988	17775	34898	8794	38368	30299	13270	6328	26161	10319	6847	11661	9555	9419	11640	19641	3825	11195	6958
K01426	E3.5.1.4, amiE; amidase [EC:3.5.1.4]	37153	49797	60264	65606	55596	60398	45000	40204	50216	24616	11998	29376	18205	21879	100455	7238	11092	18039	18455	3931	17465	42610	28143	26364	40074	39232	28786	13554	37315	21321	7201	38552	20589	7586	8109	7197	12000	25828	42887	9490	20549	9453
K01427	URE; urease [EC:3.5.1.5]	21	0	0	0	0	0	0	0	0	0	0	0	0	0	0	0	0	0	0	0	0	0	0	0	0	0	0	0	0	0	27	94	0	5	22	0	57	104	212	51	0	121
K01428	ureC; urease subunit alpha [EC:3.5.1.5]	6425	22600	12457	12737	11763	16542	29064	11806	12050	11208	4051	9138	6406	14087	27556	2087	4406	16419	10054	3267	3742	4351	10004	5669	11828	8473	11341	5544	12724	5837	4527	14823	8205	3429	5669	4732	6631	9145	18370	3377	10576	4834
K01429	ureB; urease subunit beta [EC:3.5.1.5]	3844	20719	9994	10862	10785	14985	28491	9596	9959	9986	3734	7901	4984	13624	25618	1918	4864	15970	9644	2884	3641	4001	5340	3709	4513	8969	2588	4932	10864	4618	3910	10861	4488	2863	4523	3627	4502	6347	14757	2697	9200	3413
K01430	ureA; urease subunit gamma [EC:3.5.1.5]	3940	20863	10121	11183	10864	15129	28593	9971	10352	10176	3779	8102	5062	13773	26828	1994	4867	16407	9644	2928	3778	4046	5528	3898	4772	9259	2699	4932	11690	4879	4170	14604	7871	3426	4992	4276	6340	8688	17827	3058	10393	4741
K01432	AFMID; arylformamidase [EC:3.5.1.9]	225	2892	2118	1615	6013	2137	1358	3327	2136	564	1012	1353	1094	2828	1448	846	764	11	608	260	826	577	1335	775	2204	2626	652	219	1248	934	459	2376	126	262	252	399	803	1013	1410	211	1368	653
K01433	purU; formyltetrahydrofolate deformylase [EC:3.5.1.10]	30998	47267	28304	22784	60678	23043	103669	27688	22902	16739	14490	17737	13916	22516	20295	8217	28610	18020	22940	6797	15657	18628	24334	14356	28669	41535	18258	10062	21290	21206	8325	36292	16662	8993	15080	11497	13368	18771	35140	8284	21876	9402
K01434	E3.5.1.11; penicillin amidase [EC:3.5.1.11]	9559	29845	35770	32679	69506	33519	66272	23096	27024	11151	13959	13449	14447	20737	68417	7364	10615	2038	26565	8439	14733	39858	21160	19916	27004	33719	10142	8583	21758	18856	4665	21322	6691	5354	4156	5115	6343	6538	12355	2164	10439	4330
K01436	K01436; amidohydrolase [EC:3.5.1.-]	1750	36005	3542	4425	8124	4840	9361	5403	2574	1120	5940	9825	3618	5420	8549	1744	1737	21381	4198	1047	8540	42931	8994	2893	10742	10305	4316	2256	10018	8770	6609	14124	7817	4049	2344	3011	4429	14681	10956	94674	5516	3339
K01437	ASPA, aspA; aspartoacylase [EC:3.5.1.15]	1803	1728	2407	5522	2649	3907	10265	5538	5816	5951	1084	2763	1657	4686	340	724	1729	47	3766	2563	927	1178	923	1146	560	13941	1000	943	284	1089	2199	3625	2384	2443	2774	1554	1188	788	2969	1012	1738	1226
K01438	argE; acetylornithine deacetylase [EC:3.5.1.16]	41563	66497	71543	71271	96922	70309	118015	51743	61199	28774	22051	42374	31623	43466	107727	13363	37869	18913	43389	14051	21283	56126	65562	34932	54894	63343	26368	17237	50244	43168	114389	70925	75673	92187	105733	108554	100109	107471	101141	25642	55670	69482
K01439	dapE; succinyl-diaminopimelate desuccinylase [EC:3.5.1.18]	38808	91700	51804	53750	78347	47729	128939	41897	47369	25116	17651	38749	26903	32370	66708	10950	33348	81056	29502	9109	25373	53077	36825	30610	37398	49810	24071	17946	54949	28080	14063	54649	23005	10691	21410	13157	17025	29595	40699	103282	25832	11988
K01442	E3.5.1.24; choloylglycine hydrolase [EC:3.5.1.24]	2553	2668	3544	4216	4518	3021	5123	5593	7032	2359	3080	8204	8928	3050	3939	2978	6145	63576	14003	2190	1302	920	1410	1602	899	35843	2639	2278	20674	1422	4640	11711	667	1552	2964	1505	2032	1972	2548	625	3654	1858
K01443	nagA, AMDHD2; N-acetylglucosamine-6-phosphate deacetylase [EC:3.5.1.25]	5300	50029	15142	17237	36837	18802	75003	20795	16569	12331	16996	19485	19118	24039	23701	7289	29161	86973	22711	6730	6360	38145	13871	23420	24284	30454	15915	38735	37819	9198	10055	27407	5575	5859	12038	7922	6002	13308	11286	96713	10218	5282
K01444	AGA, aspG; N4-(beta-N-acetylglucosaminyl)-L-asparaginase [EC:3.5.1.26]	3795	10700	11889	5388	30161	8914	13690	6634	5984	2060	7103	15255	14009	16784	35739	4558	7446	7204	23553	8049	4541	19229	39964	9531	20457	18757	5688	3547	15981	22584	108184	45253	65982	87019	93918	99719	90209	94050	78505	18529	39066	61631
K01446	PGRP; peptidoglycan recognition protein	0	0	0	0	0	0	0	0	33	0	14	0	30	70	0	0	0	6	0	25	87	23	30	9	0	0	22	0	0	0	0	0	0	0	0	0	0	0	0	0	0	0
K01447	xlyAB; N-acetylmuramoyl-L-alanine amidase [EC:3.5.1.28]	8969	12750	25190	30983	16138	30153	15711	16412	23776	11671	3335	16102	8478	14602	27778	2744	5079	12821	4916	2008	11494	8318	11589	12571	14594	13293	14197	7495	15275	7836	2888	10624	6363	3646	2863	3147	5814	7731	12180	4056	5946	4154
K01448	amiABC; N-acetylmuramoyl-L-alanine amidase [EC:3.5.1.28]	43975	176587	72099	66678	109468	71071	122350	59021	54325	32169	28857	69950	48625	73419	109729	19232	47176	316705	63858	21872	31048	160282	85809	50574	75414	89642	34684	31812	147545	62727	137384	108863	84144	98164	115511	114289	105609	141849	118136	309098	77492	72041
K01449	cwlJ, sleB; N-acetylmuramoyl-L-alanine amidase [EC:3.5.1.28]	138	31099	924	1909	468	633	5	1685	124	753	848	5286	2315	336	1531	17	491	54456	1219	138	590	30257	303	660	868	728	1144	3207	16589	413	5468	515	296	458	404	570	30	8413	717	93808	2050	293
K01450	def; formylmethionine deformylase [EC:3.5.1.31]	63	12	35	113	46	133	0	41	23	0	0	0	0	0	0	9	0	0	14	1	0	5	0	72	0	44	0	114	0	0	0	0	0	0	7	0	0	0	11	0	38	0
K01451	hipO; hippurate hydrolase [EC:3.5.1.32]	28313	36751	112389	131218	74856	117117	89605	55977	99798	46662	8505	21559	21564	16951	96550	6820	14787	32784	18673	3635	16015	16441	20475	41448	31111	31354	31429	20267	50259	16492	6039	31036	10509	5664	6463	5939	9041	13850	18616	6303	11759	5803
K01452	E3.5.1.41; chitin deacetylase [EC:3.5.1.41]	24	59	1	0	0	0	7	0	0	76	0	101	14	26	770	11	58	4	0	0	99	49	46	8	89	189	0	0	238	142	0	10	0	243	25	115	67	0	0	0	0	0
K01453	nylB; 6-aminohexanoate-oligomer exohydrolase [EC:3.5.1.46]	762	4038	2671	2291	4863	4462	9177	3521	3079	1668	855	1983	3512	3560	16052	2818	2151	50	3664	1282	1350	1802	3189	1975	4098	4143	938	1235	5147	5115	1732	4137	2157	817	2212	641	1856	2757	4315	940	2154	1660
K01455	E3.5.1.49; formamidase [EC:3.5.1.49]	1067	931	2500	2809	1194	1260	3330	2162	2308	2186	1340	2522	615	519	538	161	239	61	845	112	456	549	578	108	572	685	288	270	984	583	204	1369	52	557	403	447	408	1181	1376	187	649	341
K01457	atzF; allophanate hydrolase [EC:3.5.1.54]	1968	5423	4208	3438	20434	6918	33035	4449	3604	3399	2086	2624	1313	10353	16936	787	3097	67	5225	1510	8669	6041	4971	2368	3465	7146	2888	2922	4413	5053	2254	7883	3259	2930	3515	2153	1845	7659	5521	853	2849	1765
K01458	hutG; N-formylglutamate deformylase [EC:3.5.1.68]	5397	5227	20806	25080	11337	20426	9113	8072	17984	8587	7563	2343	3050	1717	10843	579	1628	24	1731	132	1541	2324	2346	6751	2714	3397	2370	3744	6608	1347	326	3976	1681	345	462	522	859	1050	1698	246	1139	367
K01459	E3.5.1.77; N-carbamoyl-D-amino-acid hydrolase [EC:3.5.1.77]	42	153	53	113	0	161	0	173	86	0	575	163	71	53	424	39	11	2	95	7	92	24	0	77	68	142	10	0	380	183	43	282	102	3	46	2	114	132	293	15	242	47
K01460	gsp; glutathionylspermidine amidase/synthetase [EC:3.5.1.78 6.3.1.8]	419	289	610	615	204	1122	505	1533	979	320	167	904	325	61	410	0	236	13735	294	0	0	108	294	41	65	129	628	284	4281	166	850	201	0	154	221	87	0	321	445	213	555	170
K01461	E3.5.1.82; N-acyl-D-glutamate deacylase [EC:3.5.1.82]	128	207	721	347	1284	564	12137	939	1047	425	139	138	2627	1322	463	531	802	5	166	322	344	2	273	416	218	1215	127	246	461	326	87	277	0	226	1148	554	47	502	73	19	92	4
K01462	PDF, def; peptide deformylase [EC:3.5.1.88]	56368	169258	102636	111480	159342	99808	186883	83289	90390	50248	51413	81409	77755	90087	148821	26319	58934	169083	94091	29793	35718	130499	103919	92749	90234	127028	40290	92124	115626	71050	135745	112853	92694	104052	129137	122354	116880	139102	133884	218526	81166	79701
K01464	DPYS, dht, hydA; dihydropyrimidinase [EC:3.5.2.2]	11671	10127	44807	54668	18826	46453	17199	27137	40274	19005	13224	11015	11539	9181	26898	2590	9005	37207	14566	5178	3767	2836	5909	17396	10457	9629	13602	8407	25791	3490	4633	7657	5712	3122	4280	2602	4661	5356	9163	1996	5134	2894
K01465	URA4, pyrC; dihydroorotase [EC:3.5.2.3]	81330	157008	116511	114846	176518	105418	195116	85069	93794	57615	39196	96317	72951	100050	197143	26997	58055	95530	99116	29614	40357	140345	146721	90097	119348	142485	52034	63198	108732	94456	236179	164330	162041	189364	215497	219373	205815	231595	220844	145857	118308	142127
K01466	allB; allantoinase [EC:3.5.2.5]	50	212	409	452	1773	131	624	543	280	81	154	1305	154	144	299	31	206	3037	122	16	134	11	96	568	286	2078	144	21	1238	276	167	381	44	141	141	41	139	278	739	114	119	369
K01467	ampC; beta-lactamase class C [EC:3.5.2.6]	194	8820	3785	919	27345	1827	43471	2957	2365	487	8037	3089	1443	2584	1147	2433	1069	13113	2339	481	7545	8276	4680	1577	3759	7436	2565	2158	5751	4678	1339	12529	4056	4723	2737	1524	1212	3795	6958	794	2517	2078
K01468	hutI, AMDHD1; imidazolonepropionase [EC:3.5.2.7]	10705	36872	44002	35998	80359	36169	95003	30783	34509	13908	18278	25004	22136	30010	61822	9081	32676	20100	32814	11114	16928	50286	55950	24042	39847	42313	21583	12621	33429	33945	111030	65865	72736	90641	102224	105003	95234	99474	94407	20625	46637	66150
K01469	OPLAH, OXP1, oplAH; 5-oxoprolinase (ATP-hydrolysing) [EC:3.5.2.9]	1873	10139	6851	6567	6476	6259	6178	6941	3953	6324	2711	6621	4362	7218	8793	2018	1805	24	2977	1516	2226	2112	7233	3890	11440	8581	9674	1383	3519	3839	1642	5346	3827	1435	1562	1340	2206	3604	5894	3497	4151	1697
K01470	E3.5.2.10; creatinine amidohydrolase [EC:3.5.2.10]	2822	8840	6455	9072	7815	7678	6262	8553	5256	11293	3244	11118	5829	10263	10923	2794	2632	10367	6598	1720	2881	2171	8587	4633	13573	12033	10675	3095	9288	6609	1765	3746	1942	1350	1554	1958	1281	1738	5024	774	3660	913
K01471	nylA; 6-aminohexanoate-cyclic-dimer hydrolase [EC:3.5.2.12]	0	72	32	156	46	93	31	0	45	34	89	160	80	58	87	0	18	4	67	31	32	177	90	13	101	232	23	0	58	106	88	6	0	20	0	0	0	40	50	0	0	0
K01473	hyuA; N-methylhydantoinase A [EC:3.5.2.14]	6312	17181	25997	27772	18766	27971	10047	15944	20685	10223	2597	16769	6861	11165	40730	3757	3436	1555	6396	1336	3834	4048	9151	12361	18282	17695	12779	4248	15101	7345	2128	6706	3571	2235	1825	2758	4306	7270	5672	3698	6200	2456
K01474	hyuB; N-methylhydantoinase B [EC:3.5.2.14]	6276	16421	25676	27779	18560	27893	10016	15655	20598	10167	2554	16302	6759	10502	40563	3561	3375	1555	6360	1266	3695	3772	8608	12018	17532	16843	12642	4233	14971	6795	2172	6673	3543	2198	1825	2758	4364	7270	5555	3706	6051	2456
K01476	E3.5.3.1, rocF, arg; arginase [EC:3.5.3.1]	6546	8983	22526	28228	13791	22753	11636	11440	19912	9364	6970	7054	8404	4572	28598	1836	5815	29370	8068	1551	3683	22058	7548	9356	8718	24087	3296	5114	17185	5503	1654	6045	1950	1465	1617	2141	2799	2795	6338	831	3950	1797
K01477	alc, ALLC; allantoicase [EC:3.5.3.4]	3630	4385	3828	3909	5743	4775	23595	7202	6733	4012	1011	4080	2891	5881	2523	764	2240	70	7351	3567	1030	947	2094	2256	1331	3864	547	1427	1100	1264	1830	2334	801	760	2131	1491	1832	1366	2785	1309	2880	1678
K01478	arcA; arginine deiminase [EC:3.5.3.6]	662	2123	3412	1666	6783	6088	44634	4136	9728	1467	1432	2566	2664	2351	1744	1708	2791	7512	2330	225	1899	2197	3589	4735	4481	6659	2458	1969	6236	4137	1558	1816	418	586	2172	1510	2038	711	1909	1786	2153	1858
K01479	hutG; formiminoglutamase [EC:3.5.3.8]	9561	27369	37536	34300	70205	33862	99119	24355	32220	13159	14565	17813	19923	18967	51079	6349	31245	6921	29247	9130	13324	44500	44656	18523	23642	31021	11912	10870	24081	27966	111276	61266	72274	90179	102823	104599	94321	99170	92926	20413	43696	66394
K01480	speB; agmatinase [EC:3.5.3.11]	28300	80914	89753	99432	120146	90430	146108	55834	79328	40605	22601	44283	34467	36200	114918	10974	39438	46271	40954	13221	26264	65667	54008	35235	38107	49835	19704	21516	55177	39957	118378	71441	75991	91188	108909	109375	97096	112858	100035	118574	50625	67616
K01481	E3.5.3.15; protein-arginine deiminase [EC:3.5.3.15]	1	184	130	144	526	41	201	372	77	0	21	119	0	37	0	31	11	0	0	0	90	0	10	2	159	134	26	0	88	0	0	74	44	50	60	29	0	12	120	26	44	0
K01482	DDAH, ddaH; dimethylargininase [EC:3.5.3.18]	5149	2891	19889	25024	7746	18784	7649	7913	17447	8441	1148	2608	3003	827	3681	362	1260	9590	1225	137	1040	476	348	6686	1031	2886	1953	3082	6199	381	204	312	131	271	311	670	500	430	410	144	494	54
K01483	allA; ureidoglycolate lyase [EC:4.3.2.3]	15051	11849	44717	55219	24657	47980	40269	24869	44117	21383	4053	11172	10907	8985	37273	2008	7290	14331	11781	4732	4000	4669	4855	15377	5417	11190	5263	9008	18022	3612	2900	11948	5572	2507	4065	4743	5784	6476	10752	2403	6224	3810
K01484	astB; succinylarginine dihydrolase [EC:3.5.3.23]	1729	13976	6854	4709	26881	4380	46601	9416	7105	4743	10620	4425	4901	7793	3282	2894	23260	15821	9440	3628	8787	6730	4296	2873	2511	6695	4053	4574	7974	5716	3488	17242	6875	3670	8906	4103	3298	4231	14672	1205	5669	3536
K01485	codA; cytosine deaminase [EC:3.5.4.1]	31238	15853	32007	40350	18081	32777	37584	26034	32818	20624	12368	13437	12382	11389	30067	4531	8284	26589	17645	5249	4606	4008	9346	12329	12656	15265	14057	8849	18049	6178	5064	10589	6036	4468	7892	5905	5508	4836	15927	2881	6828	3714
K01486	ade; adenine deaminase [EC:3.5.4.2]	7871	14989	35139	34782	42865	31782	24202	23958	25167	11884	21806	12764	14113	14545	60437	4472	10783	65191	19117	9808	4534	28613	9758	15163	11234	19871	5750	9218	32739	7166	5506	18418	3691	3346	3208	4082	5585	5240	10565	1895	8624	2458
K01487	E3.5.4.3, guaD; guanine deaminase [EC:3.5.4.3]	12603	20543	49045	57596	25079	46816	41673	29996	45863	22640	13707	12719	10909	11963	31972	2901	29143	35945	18640	5021	4907	6971	9868	18564	14008	28075	15603	10656	26409	5859	5603	18317	8503	3886	10293	5031	6315	7311	19751	2431	8230	4184
K01488	add, ADA; adenosine deaminase [EC:3.5.4.4]	28882	25184	21641	16754	46930	19657	127293	23550	27179	10113	26629	18187	13602	22443	31760	7000	32422	27013	26158	8679	14264	16989	19845	10259	19501	30223	16422	8083	23073	13086	8255	32696	12497	7524	14916	8788	10958	9923	24861	5027	12864	8893
K01489	cdd, CDA; cytidine deaminase [EC:3.5.4.5]	13783	68797	51751	50437	86013	47001	117415	36757	40681	20506	23333	37431	36773	35237	94542	10957	37509	101896	43648	13300	20096	82485	58659	38386	48852	57947	24220	44728	66840	37123	119377	78905	75138	93605	105435	108574	98570	110919	94005	118134	51934	68291
K01491	folD; methylenetetrahydrofolate dehydrogenase (NADP+) / methenyltetrahydrofolate cyclohydrolase [EC:1.5.1.5 3.5.4.9]	51441	119617	90401	93230	113714	81823	129012	63195	76472	42415	28412	64071	54210	71831	107040	19254	46971	91407	68100	19772	30702	95064	89546	65441	76345	94587	34110	57241	78891	58731	124560	99448	86514	98705	117790	115694	108477	124026	119923	121868	69879	74149
K01492	purNH; phosphoribosylglycinamide/phosphoribosylaminoimidazolecarboxamide formyltransferase [EC:2.1.2.2 2.1.2.3]	0	0	0	0	0	0	0	719	0	0	0	187	178	0	236	0	12	1776	123	43	7	0	90	28	0	0	0	0	1407	194	0	67	0	0	0	0	0	0	0	1	121	0
K01493	comEB; dCMP deaminase [EC:3.5.4.12]	8982	56246	24882	15193	47993	20924	42505	21208	16801	6796	18248	23729	21296	39260	54229	8584	14845	74599	32649	11673	11321	72879	49986	16818	30529	33944	9693	10051	42946	27051	116159	59832	67316	88956	98219	102879	92986	105185	83151	114091	46201	63724
K01494	dcd; dCTP deaminase [EC:3.5.4.13]	37736	59928	48196	55179	57343	44168	71097	36750	43573	28230	11363	38440	33399	32817	52430	11350	33155	17346	37684	11217	18016	20286	38217	43442	44704	62012	22589	44175	32729	30623	8808	37579	19828	10944	20090	14398	15875	19404	37206	7857	23617	11340
K01495	GCH1, folE; GTP cyclohydrolase IA [EC:3.5.4.16]	41709	112231	49607	44951	114038	42449	132133	51652	44670	25319	25711	56893	47128	55900	115844	18609	41632	76836	60998	17516	26650	102758	88921	51300	75410	87327	29394	47194	65558	58448	123307	88474	86903	98315	116503	114578	107149	121616	117357	122096	68573	73695
K01496	hisI; phosphoribosyl-AMP cyclohydrolase [EC:3.5.4.19]	33639	51454	40350	41267	28208	37633	18579	29744	30196	17835	14686	28128	14584	39158	39198	6968	11452	23644	22507	7838	11770	11868	24028	28102	34544	37197	17242	10620	27705	16546	6530	17028	8026	5028	6652	5003	8968	14470	24269	5936	18598	5211
K01497	ribA, RIB1; GTP cyclohydrolase II [EC:3.5.4.25]	35397	35158	34919	39543	47641	36956	98952	26896	39588	21178	12944	13128	12983	19439	34088	6028	8725	17262	16804	5812	13087	11346	19707	13997	13046	21279	9053	9859	20918	12001	6893	25678	12027	6376	11151	8156	10604	11607	23893	5502	14580	8520
K01499	mch; methenyltetrahydromethanopterin cyclohydrolase [EC:3.5.4.27]	131	1031	305	468	217	332	154	542	188	316	417	1238	1364	3275	1093	267	491	64	1576	560	720	194	616	414	922	690	297	35	649	438	221	241	182	262	506	215	339	313	194	43	286	142
K01501	E3.5.5.1; nitrilase [EC:3.5.5.1]	1480	32587	9001	5134	34476	5702	41490	12056	5322	3596	13795	7511	5800	13252	24637	2978	4678	4352	11233	4082	9725	13693	11846	13155	12091	22207	4439	2768	8426	10821	2877	15717	6923	1772	3076	2604	4116	6643	17759	1616	10153	2956
K01502	E3.5.5.7; aliphatic nitrilase [EC:3.5.5.7]	0	62	0	94	101	85	44	142	18	0	578	484	53	13	263	0	219	1	13	0	0	25	11	13	27	124	32	0	0	365	0	119	0	0	5	0	43	124	221	0	85	0
K01505	E3.5.99.7; 1-aminocyclopropane-1-carboxylate deaminase [EC:3.5.99.7]	3662	32921	14720	6415	57561	8917	71257	10361	7595	2796	6054	13587	10105	13185	48797	4013	24929	128	13880	3840	11452	46697	41198	7730	19661	23345	7250	4327	11805	21315	109214	59411	70974	89065	98950	101365	90502	97788	86353	19427	42178	63186
K01507	ppa; inorganic pyrophosphatase [EC:3.6.1.1]	34848	58102	34238	36185	58504	29965	46080	35532	29169	25045	23377	39301	38127	44201	64822	12993	18581	24338	52027	14929	14241	51748	73184	44407	58540	71562	22525	41957	39662	47900	116446	82900	80908	96447	110169	110919	103476	111752	111099	25774	59692	70829
K01512	acyP; acylphosphatase [EC:3.6.1.7]	33467	58988	45981	46078	57355	35935	89280	35136	38274	23026	19305	30104	21917	38457	12631	10205	33335	52101	30566	10984	12051	12415	18097	30108	26278	40935	11159	14321	35245	21203	7853	23557	8061	5324	16726	8787	9618	13101	21940	4400	19830	6195
K01515	nudF; ADP-ribose pyrophosphatase [EC:3.6.1.13]	28611	84261	23849	22798	45059	24285	109548	28949	26959	16149	16140	31165	18965	42230	16626	10418	32720	121916	25327	7554	18824	48307	24727	23686	29432	43232	11731	14925	54244	24040	13982	39745	10789	7406	19492	10105	9332	22217	26118	99058	23050	8081
K01517	ADPRM; manganese-dependent ADP-ribose/CDP-alcohol diphosphatase [EC:3.6.1.13 3.6.1.16 3.6.1.53]	0	0	0	0	0	0	0	0	0	0	0	0	0	0	0	0	0	0	0	43	0	0	50	0	0	0	0	0	0	0	0	0	0	0	0	0	0	0	0	0	0	0
K01518	NUDT2; bis(5'-nucleosidyl)-tetraphosphatase [EC:3.6.1.17]	0	0	0	0	0	0	0	0	0	0	0	0	0	0	0	0	0	0	0	40	0	0	0	0	0	0	0	0	0	0	0	0	0	15	0	0	0	0	0	0	78	0
K01519	ITPA; inosine triphosphate pyrophosphatase [EC:3.6.1.-]	0	8	42	0	0	0	0	0	0	0	0	39	14	21	0	0	0	0	33	0	0	0	0	0	0	0	0	0	0	0	0	0	0	0	0	0	0	0	0	0	0	0
K01520	dut, DUT; dUTP pyrophosphatase [EC:3.6.1.23]	39626	84038	56753	60294	61375	49962	38635	46106	46798	25023	25084	51515	46158	49765	100956	15425	23541	90798	61231	17606	17805	81646	75511	52707	61390	75803	27326	49419	67648	47192	121743	80510	81221	96299	111021	111247	103944	118324	109905	119151	59244	70661
K01521	cdh; CDP-diacylglycerol pyrophosphatase [EC:3.6.1.26]	37	108	84	185	0	668	76	186	99	181	91	1048	290	0	398	6	249	13758	288	0	27	0	214	54	29	1150	98	187	4261	30	111	117	0	152	0	92	43	82	150	160	425	43
K01523	hisE; phosphoribosyl-ATP pyrophosphohydrolase [EC:3.6.1.31]	31452	39240	32691	37077	20288	32994	16267	24481	27435	16344	13087	21368	11065	18425	45078	4852	8291	23081	18506	6014	6579	8714	17184	23309	23013	27538	14703	7413	25720	11722	5167	14769	8340	3504	5658	4566	6746	12415	21995	5571	14280	4966
K01524	ppx-gppA; exopolyphosphatase / guanosine-5'-triphosphate,3'-diphosphate pyrophosphatase [EC:3.6.1.11 3.6.1.40]	55502	134535	102403	99654	153668	98588	192594	71045	86704	42751	32898	64336	61467	87407	139954	21980	70597	99211	81688	24658	35611	98511	96049	74450	94847	108705	46627	60507	93640	64661	127958	101923	91662	103269	122860	122197	114208	128698	130493	126954	76069	79078
K01525	apaH; bis(5'-nucleosyl)-tetraphosphatase (symmetrical) [EC:3.6.1.41]	25529	41093	15779	17157	37535	11394	83492	17724	16028	8475	13529	11732	16273	20360	11648	6841	27348	15856	22254	5450	13201	14056	16626	29296	20946	42394	8314	36894	14705	18518	5415	25921	11387	6459	16622	8474	8220	12237	23843	3994	14545	7071
K01531	mgtA, mgtB; Mg2+-importing ATPase [EC:3.6.3.2]	69	195	507	569	197	840	764	2418	1911	406	539	3545	1440	359	1035	441	1622	28084	3773	595	229	348	821	520	426	1505	185	1491	9708	329	1003	557	251	314	692	593	465	304	806	360	1211	643
K01533	copB; Cu2+-exporting ATPase [EC:3.6.3.4]	35323	65856	55620	49177	92098	44811	113228	39652	43241	23822	21375	32212	29308	39621	64227	13272	36583	23240	46264	14524	19860	32814	61749	34920	48345	54924	23483	14997	44881	37740	116058	77356	78535	94600	108289	109894	101156	113633	107500	25890	59157	70528
K01534	zntA; Cd2+/Zn2+-exporting ATPase [EC:3.6.3.3 3.6.3.5]	7571	45189	18486	17564	21173	20104	30602	23930	17577	6852	17498	23240	23732	20832	20312	7366	12563	106632	26621	10281	8474	43886	19474	23363	28689	36209	16660	38946	46369	15064	11435	22348	6630	6212	7904	8760	9871	18201	15124	97420	15412	6006
K01535	PMA1, PMA2; H+-transporting ATPase [EC:3.6.3.6]	126	365	939	1198	829	1256	1024	2413	2893	407	23	479	900	458	296	488	676	6	3071	574	132	128	254	355	224	309	141	905	400	187	1079	372	299	143	584	533	631	821	805	228	350	413
K01537	E3.6.3.8; Ca2+-transporting ATPase [EC:3.6.3.8]	6816	71769	26199	32753	12123	23201	9966	17400	21827	10957	7967	18664	14120	9209	7716	3508	7135	149945	13177	5172	4568	63095	5380	11377	7391	15752	5491	10544	56156	5078	12343	15296	2201	2427	2364	3297	2291	18502	5595	188204	9030	1381
K01539	ATP1A; sodium/potassium-transporting ATPase subunit alpha [EC:3.6.3.9]	0	0	0	0	0	0	0	0	0	0	0	0	0	0	0	0	9	0	0	0	0	0	0	0	0	0	0	9	0	0	0	97	0	0	0	0	0	88	35	0	75	0
K01545	kdpF; K+-transporting ATPase ATPase F chain	18	13	0	129	51	0	0	340	84	0	0	94	18	5	78	0	147	851	0	0	0	0	65	0	8	0	77	158	316	0	87	0	0	65	6	152	0	0	3	0	0	69
K01546	kdpA; K+-transporting ATPase ATPase A chain [EC:3.6.3.12]	972	1547	1817	5952	1976	2304	2123	5435	3723	1653	3662	8543	10596	2475	2315	1455	3140	38038	10733	1404	1893	1487	2242	13322	6120	14275	1742	31164	14934	3340	2713	1784	1348	2111	2346	2504	1532	1482	2649	859	2819	1915
K01547	kdpB; K+-transporting ATPase ATPase B chain [EC:3.6.3.12]	972	1242	1576	6064	1419	2146	1818	4866	3547	1624	3451	8334	10508	1898	2324	1357	3037	38203	10519	1351	1494	1188	1972	13100	5462	13695	1560	31088	14708	2731	2710	1726	1347	2111	2346	2502	1475	1479	2477	859	2620	1817
K01548	kdpC; K+-transporting ATPase ATPase C chain [EC:3.6.3.12]	972	1493	1774	5952	1976	2187	1934	5093	3584	1595	3393	8587	10555	2143	2316	1365	3043	39178	10591	1351	1752	1208	1982	13225	5701	13902	1590	31058	15252	2674	2707	1784	1347	2111	2346	2500	1418	1624	2611	890	2643	1719
K01551	arsA, ASNA1, GET3; arsenite/tail-anchored protein-transporting ATPase [EC:3.6.3.16 3.6.3.-]	503	2841	1351	1614	1120	813	583	3233	1452	1173	1268	4301	1542	4941	629	879	1769	3120	4100	739	1101	602	1504	1173	2056	1512	489	275	3234	1794	1842	5202	3336	1523	1692	1263	2616	6696	6970	839	3151	2174
K01555	FAH, fahA; fumarylacetoacetase [EC:3.7.1.2]	8738	18272	31981	32022	61827	32091	57571	18994	24831	10985	6309	15900	13665	16618	70423	4056	8750	173	23804	6772	12547	44395	45008	15907	23638	25278	9075	7121	22357	27211	109488	51982	66975	86830	95387	99361	90979	95309	81076	18937	39483	62232
K01556	KYNU, kynU; kynureninase [EC:3.7.1.3]	9601	19649	34763	33426	49729	35532	28442	18224	27663	11427	9513	18795	17962	18606	79041	5704	10522	271	26389	8255	7446	44673	47442	18232	28070	33899	8644	7602	24385	27841	110000	53492	67735	89391	95102	101208	93231	97784	85679	19385	41267	63836
K01560	E3.8.1.2; 2-haloacid dehalogenase [EC:3.8.1.2]	13658	23905	53118	60560	40735	54287	39164	29998	47362	21022	6700	21756	14914	13435	59725	5461	9152	15052	15237	3661	7663	8206	12741	23164	20748	25802	17399	12978	28166	13755	5741	25189	17907	4953	5105	5245	9407	15067	28192	8595	11481	7677
K01561	dehH; haloacetate dehalogenase [EC:3.8.1.3]	5608	3368	20415	25819	8579	22286	8095	8627	18816	9030	1152	4873	4767	1328	23347	707	1973	43	1714	219	1432	891	1018	7092	1573	3633	2518	3359	8318	1477	641	1953	2263	634	879	1036	1668	2191	1940	370	1219	890
K01563	dhaA; haloalkane dehalogenase [EC:3.8.1.5]	1242	13987	8618	5261	13157	4199	18007	6843	3178	1543	2531	8975	3863	12083	6797	3338	2898	59	6370	1609	9586	8527	8529	5577	10271	16304	3532	2692	5836	7745	2117	13398	6578	2405	2108	1622	3380	9082	16495	1054	6033	2946
K01565	SGSH; N-sulfoglucosamine sulfohydrolase [EC:3.10.1.1]	231	859	549	874	837	1197	71	2919	806	525	8798	1521	1842	5043	79	1050	2892	69	5663	3111	295	236	608	774	540	631	141	343	403	242	830	563	477	494	625	79	424	115	653	294	873	12
K01567	pdaA; peptidoglycan-N-acetylmuramic acid deacetylase [EC:3.5.1.-]	100	1	780	1617	134	855	0	994	86	357	661	3811	1776	104	1491	90	255	52023	354	79	344	44	247	271	109	18	361	725	15865	0	850	452	168	223	2	175	0	484	634	156	2133	41
K01568	PDC, pdc; pyruvate decarboxylase [EC:4.1.1.1]	0	0	0	0	0	0	0	0	0	0	0	0	0	0	0	0	0	0	0	0	0	0	0	0	12	0	0	0	0	0	0	0	0	0	0	0	0	0	0	0	0	0
K01569	oxdD; oxalate decarboxylase [EC:4.1.1.2]	45	18	12	266	27	62	95	710	142	29	135	744	359	83	128	23	51	1472	72	20	60	328	0	85	42	0	162	30	675	119	132	0	0	0	1	47	100	625	36	0	88	203
K01571	oadA; oxaloacetate decarboxylase, alpha subunit [EC:4.1.1.3]	3187	67248	16331	9800	38729	11393	81596	15687	11851	6822	10857	8718	6942	22727	5972	4933	25612	31139	13881	4536	12623	42538	11855	7565	12400	22894	6477	6544	15822	9992	8504	22231	8355	4823	9938	5969	4936	17164	19427	96708	13118	4692
K01572	oadB; oxaloacetate decarboxylase, beta subunit [EC:4.1.1.3]	4386	36521	16562	9461	41124	9489	82226	18479	13205	7130	10824	7768	7144	14806	5935	5325	25176	41308	13758	4438	11239	10802	10509	8630	11422	18802	6419	5899	20619	8925	3964	21784	8367	4617	10122	6524	4895	9003	19184	3267	12982	4522
K01573	oadG; oxaloacetate decarboxylase, gamma subunit [EC:4.1.1.3]	3892	32282	10893	6243	33875	7496	79659	13217	12013	6395	10117	3732	5388	11790	4281	4238	23851	1456	11877	4051	9831	9909	8972	4736	8535	15709	4583	4739	5344	7416	3385	20241	7900	4165	9803	5771	3889	7879	17743	3043	9539	4093
K01574	adc; acetoacetate decarboxylase [EC:4.1.1.4]	562	1367	724	841	683	954	638	1081	781	414	997	2521	2872	1501	723	737	1574	14154	3713	479	638	552	1250	724	1740	12874	297	329	4907	1561	437	487	126	516	137	402	603	787	524	74	1187	731
K01575	alsD, budA, aldC; acetolactate decarboxylase [EC:4.1.1.5]	674	929	1010	1593	297	2422	748	6393	2260	896	12287	1589	1393	4084	375	957	2944	950	5101	3004	374	4032	672	812	491	2093	1068	487	2450	320	1725	727	366	541	1033	153	760	629	2484	383	1277	393
K01576	mdlC; benzoylformate decarboxylase [EC:4.1.1.7]	74	287	122	152	215	75	171	318	214	114	649	1411	36	222	263	32	35	3	175	40	51	18	131	83	238	100	77	0	132	70	0	22	0	42	0	60	43	0	30	1	63	0
K01577	oxc; oxalyl-CoA decarboxylase [EC:4.1.1.8]	0	64	73	129	51	565	34	405	92	98	117	1142	353	25	528	12	612	13467	580	6	0	76	293	107	81	36	108	282	4036	9	176	112	0	173	0	0	43	311	59	148	425	0
K01578	MLYCD; malonyl-CoA decarboxylase [EC:4.1.1.9]	598	5317	3437	4224	7223	5613	2406	6378	3700	4093	1559	2379	2810	4174	11607	1255	1517	32	1568	424	1365	1525	10259	2014	4785	4066	1174	1433	3868	3396	1799	2966	2586	993	1174	976	2838	3171	3241	716	3498	1633
K01579	panD; aspartate 1-decarboxylase [EC:4.1.1.11]	33146	82327	31396	24996	51471	22878	38019	21895	16742	11822	13606	33882	31497	48025	62782	9964	15446	58753	44887	11785	15145	80620	62402	41271	49796	65581	14434	41498	46354	44529	116913	62983	74485	91670	104230	105878	98493	115650	97530	115454	54923	66661
K01580	E4.1.1.15, gadB, gadA, GAD; glutamate decarboxylase [EC:4.1.1.15]	2017	12335	7897	8224	31259	8036	68886	11048	12460	3000	3846	6186	13052	8572	3509	3979	23645	31002	11125	3656	8674	7876	5361	15190	7791	19259	5489	33308	12023	4470	4343	15806	5253	4507	9392	5838	3278	3293	10805	2693	4738	4891
K01581	E4.1.1.17, ODC1, speC, speF; ornithine decarboxylase [EC:4.1.1.17]	12405	22099	47390	54832	40390	44960	44181	28061	40113	19410	4729	16341	11363	8833	16203	3504	5339	33089	7431	2429	5356	4492	8747	17651	15571	13938	14401	8877	22925	6317	4598	14760	6122	4081	3868	4528	7338	11003	18420	5161	8715	5093
K01582	E4.1.1.18, ldcC, cadA; lysine decarboxylase [EC:4.1.1.18]	2203	1557	2501	5657	2083	4356	3982	3381	3985	6735	1776	6050	3754	1589	1273	886	2726	31616	6600	623	986	351	1258	905	832	13609	1364	1270	10173	595	2276	634	412	1042	1281	1303	1107	503	1457	657	1945	1013
K01583	E4.1.1.19; arginine decarboxylase [EC:4.1.1.19]	818	641	997	3251	1220	2003	2161	1334	1678	4834	305	623	480	419	61	225	137	29	269	42	46	71	341	33	137	190	119	66	0	123	131	66	207	116	242	153	79	0	334	134	402	63
K01584	adiA; arginine decarboxylase [EC:4.1.1.19]	6610	3668	21530	26919	8451	21308	8884	12274	20815	9579	1302	3801	3496	1772	3929	499	3295	13622	4288	407	2999	919	1186	7258	1677	3150	3831	4511	9148	1361	3464	4378	2438	3026	2064	1585	1206	2803	4243	786	2340	1333
K01585	speA; arginine decarboxylase [EC:4.1.1.19]	33364	55992	34068	24648	96325	27019	125630	28459	26542	15075	18890	28826	22402	46392	54648	10888	34984	37193	40350	13198	26003	38318	59797	27086	38702	53329	14745	12244	36838	38911	113923	73227	76591	92045	106704	107875	96477	105937	95300	22236	53468	66984
K01586	lysA; diaminopimelate decarboxylase [EC:4.1.1.20]	44388	119976	71002	71473	127427	65328	164222	58660	55793	32196	38912	63756	56440	77039	107172	18890	49618	99094	73955	21584	37106	99051	83690	72365	79847	108430	34599	83344	79358	61443	124719	105915	87349	100695	117982	115992	109047	126026	120098	121709	68912	75262
K01588	purE; 5-(carboxyamino)imidazole ribonucleotide mutase [EC:5.4.99.18]	43410	111599	67189	66460	100847	60903	118476	53110	52581	33623	35004	58713	46410	70871	104749	17261	46331	92940	64739	20482	29019	92535	85893	57933	73047	90191	31201	52526	74199	57299	123881	95573	83829	97394	115534	113879	106486	123412	115103	121136	67047	72819
K01589	purK; 5-(carboxyamino)imidazole ribonucleotide synthase [EC:6.3.4.18]	39134	68018	57629	58399	92582	55156	106644	42578	46858	29726	24609	42130	37657	52582	99999	12427	40850	23380	53695	16154	22352	58511	77780	50293	59954	78913	26735	46799	45555	45131	116289	81313	81933	95778	109552	111625	104429	112670	111277	26480	60062	71515
K01590	hdc, HDC; histidine decarboxylase [EC:4.1.1.22]	335	2211	649	189	2530	1526	4282	910	1547	58	3572	186	146	366	15904	5	280	14	95	0	1679	39483	7007	1277	5594	9227	890	200	309	2716	903	1654	125	128	0	267	257	167	546	82	42	0
K01591	pyrF; orotidine-5'-phosphate decarboxylase [EC:4.1.1.23]	44721	113379	69526	67750	101959	61998	118972	52954	55596	33829	27182	60083	48335	68224	106042	17133	44744	91937	60758	18373	29000	92559	86229	57937	73200	90888	31417	52461	74167	57548	123283	96161	84968	97802	115560	114344	107001	123538	116365	121263	68200	73445
K01592	TYDC; tyrosine decarboxylase [EC:4.1.1.25]	0	0	0	0	0	0	0	0	0	0	0	0	0	0	0	0	0	0	0	0	0	0	41	0	90	0	0	0	0	0	0	0	0	0	0	0	0	0	0	0	0	0
K01593	DDC, TDC; aromatic-L-amino-acid/L-tryptophan decarboxylase [EC:4.1.1.28 4.1.1.105]	5349	5571	20157	24714	9109	21253	7998	9124	17910	8309	4459	2985	3165	1939	15008	892	1966	21	1879	181	1427	835	627	7739	1977	2025	2141	3195	6126	989	152	907	202	149	349	417	536	712	1080	237	911	301
K01594	CSAD; sulfinoalanine decarboxylase [EC:4.1.1.29]	0	160	209	1	1871	249	437	0	0	0	0	97	52	157	54	34	22	4	0	0	52	1304	364	590	779	2573	82	0	198	287	0	79	53	22	14	9	0	2	191	12	87	123
K01595	ppc; phosphoenolpyruvate carboxylase [EC:4.1.1.31]	36884	53064	48190	51076	73993	45173	99102	34239	41782	24475	21482	35829	29671	43913	50832	10180	36210	31273	43783	10237	20427	33783	56261	43874	39863	57558	15629	44499	37489	37389	114259	69260	77328	93355	107911	108792	99561	108404	101963	22887	54584	69112
K01596	E4.1.1.32, pckA, PCK; phosphoenolpyruvate carboxykinase (GTP) [EC:4.1.1.32]	2051	6296	5662	3407	6232	6028	2905	4045	3819	1445	1183	6089	1715	12841	1823	1060	2584	3067	4998	1333	3177	2112	4665	2682	4899	5848	1620	3002	3946	3967	1662	3018	769	766	1034	775	2112	1961	2475	417	3216	685
K01597	MVD, mvaD; diphosphomevalonate decarboxylase [EC:4.1.1.33]	3281	10419	8146	5069	24789	8320	13719	6067	5617	1566	4952	12665	9112	12961	50709	2823	5796	1350	18278	4045	4734	39257	41444	5912	18148	21833	4435	2318	14596	21583	108480	45613	65031	85944	93443	98287	89231	94458	77887	18426	37930	61291
K01598	PPCDC, coaC; phosphopantothenoylcysteine decarboxylase [EC:4.1.1.36]	1124	497	152	3	155	3405	107	263	238	618	292	989	197	8770	39	215	886	143	373	453	1407	733	2055	1096	1314	1515	334	1325	355	935	283	670	20	0	149	0	0	423	303	29	454	1
K01599	hemE, UROD; uroporphyrinogen decarboxylase [EC:4.1.1.37]	44880	83009	70262	68365	103669	58538	119851	53029	58469	32805	26400	52437	48327	59656	103336	18018	43436	35200	63986	18363	26422	62312	84461	57180	70779	90252	30406	52036	57293	55707	119239	86402	86328	98114	116867	114806	108477	115864	118168	27970	66035	73871
K01601	rbcL; ribulose-bisphosphate carboxylase large chain [EC:4.1.1.39]	1613	8545	3899	5332	3439	4895	3477	5893	4112	6047	1181	4152	1603	4425	3823	1008	1221	108	1674	350	1504	1290	3932	9614	5226	15445	861	628	1852	2823	647	2310	1412	632	1450	1861	1084	1021	3401	427	1519	932
K01602	rbcS; ribulose-bisphosphate carboxylase small chain [EC:4.1.1.39]	1348	4786	2053	4201	2024	3002	2660	2910	2424	5491	439	2909	804	2332	2483	593	896	6	1174	72	1061	731	1701	1135	2424	9479	501	481	1034	1226	188	334	431	349	807	1342	202	0	378	193	727	268
K01607	pcaC; 4-carboxymuconolactone decarboxylase [EC:4.1.1.44]	20555	21861	69402	84029	37221	75934	43668	38755	63630	30789	6573	19202	17807	11184	76356	4435	8432	55345	10323	2428	6805	6322	10301	24852	19556	18019	17361	13055	44588	8461	4720	12660	7557	3992	5062	5931	7185	10198	13063	5643	11092	5714
K01608	gcl; tartronate-semialdehyde synthase [EC:4.1.1.47]	63	265	794	922	1268	1343	19256	840	2957	553	144	1268	503	418	442	150	610	13148	320	7	338	204	794	394	258	668	241	755	4187	385	326	693	71	605	769	639	154	0	270	655	908	733
K01609	trpC; indole-3-glycerol phosphate synthase [EC:4.1.1.48]	41689	101881	57773	59595	66791	54439	41184	44167	41686	28039	24818	52032	37435	63028	98972	13369	21021	49496	53270	16577	19866	85120	71557	55472	67046	70625	27236	47197	58530	51251	120045	69408	79092	93650	107394	109169	103043	120198	107747	119330	61157	69683
K01610	E4.1.1.49, pckA; phosphoenolpyruvate carboxykinase (ATP) [EC:4.1.1.49]	37435	85681	52032	50099	87761	47258	111123	38628	42239	20396	22996	32000	34563	36621	95142	12156	37443	46330	46914	14336	19633	84932	63307	37811	53006	61301	24926	43823	50674	39131	119326	74718	79018	94152	107990	109908	99223	115713	105673	119195	55773	70052
K01611	speD, AMD1; S-adenosylmethionine decarboxylase [EC:4.1.1.50]	7812	30610	31901	34041	56663	26711	89179	20881	23617	17079	15373	12437	8469	17280	14042	4768	26360	37611	15242	4441	12019	32108	19392	21639	18541	32762	7665	9266	23078	13481	3944	21132	6166	3422	7613	4358	3210	9103	17950	1478	8645	3098
K01613	psd, PISD; phosphatidylserine decarboxylase [EC:4.1.1.65]	44018	111918	66931	62812	100375	56144	116986	56252	56477	28053	33903	50393	46365	67456	81113	18064	46237	63118	65937	20363	28213	91452	85125	57405	70534	87191	31294	51517	59657	55552	124908	84473	85912	97756	117084	113317	106889	122960	117277	121257	66473	73019
K01615	gcdA; glutaconyl-CoA decarboxylase [EC:4.1.1.70]	0	301	164	0	323	0	0	28	0	0	40	125	0	439	145	142	43	2172	17	0	41	16	100	85	119	38	0	0	652	0	0	0	0	0	80	0	0	36	0	0	61	540
K01616	kgd; 2-oxoglutarate decarboxylase [EC:4.1.1.71]	35	3	14	0	0	156	33	39	0	0	102	220	7	9	35	6	0	8	23	12	33	0	25	8	12	33	24	0	163	153	27	142	0	18	22	0	57	104	279	51	11	153
K01617	dmpH, xylI, nahK; 2-oxo-3-hexenedioate decarboxylase [EC:4.1.1.77]	156	669	877	400	977	506	505	509	366	320	70	988	315	687	874	562	498	24	2175	461	334	69	225	268	521	953	197	492	581	496	215	1538	51	163	71	114	325	410	1934	36	168	567
K01619	deoC, DERA; deoxyribose-phosphate aldolase [EC:4.1.2.4]	14874	69526	51960	50084	84979	48736	116935	38013	39231	21318	23532	37833	37855	46662	81324	11527	39973	100265	46988	14767	21453	82609	61068	40622	49446	60467	25634	46800	64388	43622	119192	74456	71011	92929	108567	108515	97964	108399	91607	115522	51282	67641
K01620	ltaE; threonine aldolase [EC:4.1.2.48]	41806	77168	71617	71977	92081	69843	101718	48521	59540	27474	21721	42359	31392	47730	98160	11635	38821	66197	41160	13720	15997	79880	61207	34424	48508	53144	24849	18996	60720	36831	120139	76819	72121	92928	106616	108453	98624	112185	95262	118031	51446	68087
K01621	xfp, xpk; xylulose-5-phosphate/fructose-6-phosphate phosphoketolase [EC:4.1.2.9 4.1.2.22]	870	2972	1530	3561	2381	2414	3513	3158	4062	4346	1000	4848	1965	2577	646	1930	2143	964	5436	1161	508	972	1280	897	1803	2787	622	1247	1088	1208	946	2490	643	619	1249	847	665	1072	1234	283	903	557
K01622	K01622; fructose 1,6-bisphosphate aldolase/phosphatase [EC:4.1.2.13 3.1.3.11]	40	342	262	98	73	79	74	232	263	37	2	287	31	595	0	166	51	64	53	76	80	72	274	61	631	267	34	3	70	319	28	68	0	21	24	37	45	0	11	0	131	8
K01623	ALDO; fructose-bisphosphate aldolase, class I [EC:4.1.2.13]	8165	9711	24754	29906	11150	26902	9337	15082	23239	10823	10480	15266	6171	7784	32542	2024	5389	4451	7990	3509	4212	4189	7685	11202	12046	11354	12418	6318	13431	5423	3338	12690	6776	2313	2880	3085	5052	6219	13455	3809	5266	3154
K01624	FBA, fbaA; fructose-bisphosphate aldolase, class II [EC:4.1.2.13]	36373	97669	43952	38746	88807	38424	115495	43698	31028	20785	32878	44047	42027	55899	82121	15210	43875	138076	57431	18610	23447	89912	75263	46126	63249	83885	26573	48437	78185	50039	122643	91259	78416	95997	114303	112394	102248	119297	109333	117792	64576	70493
K01625	eda; 2-dehydro-3-deoxyphosphogluconate aldolase / (4S)-4-hydroxy-2-oxoglutarate aldolase [EC:4.1.2.14 4.1.3.42]	37656	89232	59850	60753	100674	56438	170713	49616	58401	28873	23330	39574	39300	39270	85076	13983	62839	55090	59409	15871	20615	67764	57303	39747	45637	59469	26715	47666	53686	39262	126359	90314	80949	97096	118055	113655	101822	114524	106915	122559	57088	73185
K01626	E2.5.1.54, aroF, aroG, aroH; 3-deoxy-7-phosphoheptulonate synthase [EC:2.5.1.54]	69972	95622	84991	90958	94143	82216	180986	62225	82508	42872	30121	46218	38313	69468	58101	17772	62515	62840	49498	14347	28121	31897	43567	57350	56898	79944	30251	56792	55887	38472	15851	58267	23607	15785	33938	21014	20396	31057	56017	13013	37009	15954
K01627	kdsA; 2-dehydro-3-deoxyphosphooctonate aldolase (KDO 8-P synthase) [EC:2.5.1.55]	44398	79742	65516	63471	97593	59268	118503	50495	56332	29721	25862	48768	46260	66370	94630	17878	43792	19765	63393	18512	27698	60888	75776	56095	68054	84641	30411	50786	47606	53299	118447	81371	85342	97587	116493	113643	104960	113479	114262	27469	62875	72651
K01628	fucA; L-fuculose-phosphate aldolase [EC:4.1.2.17]	8256	47838	24386	28204	14632	23269	14408	14452	21409	10687	3487	11681	9790	18394	6321	3414	4698	28381	7979	2020	5054	33802	8270	12126	12862	12316	5177	7116	19966	6422	6045	2850	1071	1390	1758	2362	1895	10241	3224	94532	4479	1587
K01629	rhaD; rhamnulose-1-phosphate aldolase [EC:4.1.2.19]	107	129	468	1138	204	1150	209	1644	486	390	322	3004	617	11	1200	7	571	33556	637	170	264	44	410	129	158	1314	229	961	10609	224	312	540	129	208	449	503	1	338	218	183	1375	80
K01630	garL; 2-dehydro-3-deoxyglucarate aldolase [EC:4.1.2.20]	161	1002	839	682	545	1120	470	570	553	626	392	2344	1304	2608	3548	199	850	14219	2841	602	590	37	751	465	910	1860	417	380	5359	900	412	474	264	524	268	367	539	584	618	229	711	456
K01631	dgoA; 2-dehydro-3-deoxyphosphogalactonate aldolase [EC:4.1.2.21]	602	1868	1875	2151	1553	7952	1327	3105	3071	922	2216	3627	3193	1361	26309	631	2113	3658	2925	904	1277	1406	1283	952	1256	3794	825	1584	6224	2277	1938	6486	3574	1910	1633	1689	3424	3234	6069	1157	2194	1938
K01633	folB; 7,8-dihydroneopterin aldolase/epimerase/oxygenase [EC:4.1.2.25 5.1.99.8 1.13.11.81]	45155	72240	64943	65114	99995	59923	118672	47595	54581	32708	25309	50579	42363	55295	102630	14765	41377	33325	54229	16794	25342	60222	81050	53084	65561	82913	28390	48850	52816	52668	117413	83141	83957	96755	114934	113187	105743	114233	113927	27371	63570	72604
K01635	lacD; tagatose 1,6-diphosphate aldolase [EC:4.1.2.40]	30	126	19	62	211	169	5	87	140	102	59	1387	220	102	1159	57	513	74	148	44	130	87	99	127	303	303	1	194	1109	155	14	213	94	15	32	15	161	341	360	0	40	184
K01637	E4.1.3.1, aceA; isocitrate lyase [EC:4.1.3.1]	26392	42533	15673	14377	42846	12263	78889	19273	16631	8511	16041	17271	8310	19340	30752	6359	25999	18240	15841	5443	14265	37993	19660	9692	19266	36680	7816	7706	16765	14769	6445	29996	13670	6371	12794	7935	8412	14201	26536	6656	15783	7096
K01638	aceB, glcB; malate synthase [EC:2.3.3.9]	32868	53338	43983	43175	81770	42683	176008	34953	48377	19432	18657	25021	14758	23771	57894	10409	30907	31448	19781	6437	16553	42054	27268	27125	29581	46329	20257	12862	30260	17685	8223	37969	14193	9460	15083	11075	12165	16752	30207	9734	18890	10707
K01639	E4.1.3.3, nanA, NPL; N-acetylneuraminate lyase [EC:4.1.3.3]	490	1333	868	1926	496	1832	267	2326	766	1277	1801	5752	2841	4381	1938	1307	1997	46734	4793	1104	932	484	1976	1109	1287	1321	1081	568	15079	1284	1285	730	547	867	784	373	293	470	782	417	2360	59
K01640	E4.1.3.4, HMGCL, hmgL; hydroxymethylglutaryl-CoA lyase [EC:4.1.3.4]	33292	57793	46899	41251	83720	42548	77488	33706	36076	17546	20607	29150	23219	34726	86860	11109	34505	2961	39201	12468	19316	54238	62769	34173	47355	50097	22745	13410	35258	40109	114236	77348	80337	94153	105713	107026	99993	110930	105200	24535	54816	68801
K01641	E2.3.3.10; hydroxymethylglutaryl-CoA synthase [EC:2.3.3.10]	129	6118	1390	274	1069	981	485	1764	487	270	607	2471	718	5027	749	1098	1303	157	1624	509	1640	2052	2716	2385	5042	9960	767	99	2991	3195	709	566	149	51	513	257	555	678	1653	155	2233	137
K01643	citF; citrate lyase subunit alpha / citrate CoA-transferase [EC:2.8.3.10]	25	528	1748	287	1906	305	1265	424	397	255	40	264	82	267	371	288	673	3775	247	0	8	193	213	83	279	438	55	1	1113	348	669	281	0	106	141	61	352	117	438	53	391	218
K01644	citE; citrate lyase subunit beta / citryl-CoA lyase [EC:4.1.3.34]	4247	18700	11292	7157	13254	9535	3962	14937	6516	3718	11559	9885	5574	12809	15431	3242	5880	4301	9298	4147	3991	3772	14139	7613	22639	11871	19113	2941	10287	9025	3405	12712	7046	2252	3551	2661	6445	8516	15574	6848	9414	4356
K01646	citD; citrate lyase subunit gamma (acyl carrier protein)	5	120	364	86	55	304	319	333	122	83	0	234	81	124	268	288	673	3602	247	0	0	144	106	88	111	172	55	0	1080	107	605	77	0	106	141	61	308	19	331	53	201	218
K01647	CS, gltA; citrate synthase [EC:2.3.3.1]	44697	122440	71093	68141	105427	64734	120805	58392	58277	33823	29770	57532	51351	73643	114080	19430	46310	71780	68808	19552	31051	93948	88571	59744	78400	101139	32375	53917	72484	59494	124843	89145	87362	98980	118283	115934	108951	124145	121206	121881	69557	74433
K01649	leuA, IMS; 2-isopropylmalate synthase [EC:2.3.3.13]	52861	139639	99993	99262	119893	92858	137182	71198	76600	44291	31697	82866	55551	93480	134732	20357	49568	106043	71677	20989	36631	98884	91790	72808	91655	112271	45404	60281	92027	57942	126486	97857	90343	100799	114800	117336	110692	134781	130940	125424	75228	76389
K01652	E2.2.1.6L, ilvB, ilvG, ilvI; acetolactate synthase I/II/III large subunit [EC:2.2.1.6]	95510	189078	174812	185896	186812	168115	236613	122662	147812	76249	57507	99786	73837	106133	195437	29172	81800	145507	94112	29003	50503	119672	112900	110208	124603	152095	76198	74165	138122	73339	133016	125161	100197	106133	128172	126741	119816	142735	154009	132152	90905	84325
K01653	E2.2.1.6S, ilvH, ilvN; acetolactate synthase I/III small subunit [EC:2.2.1.6]	43136	110704	63823	64327	96520	59170	116784	49767	50054	30035	26302	57974	43228	61453	101394	15840	42121	107293	57672	17033	26939	90563	73854	55028	66803	84914	29499	50342	76970	45626	122760	82819	82666	97115	111082	113493	104308	122336	111619	120877	64876	72453
K01654	E2.5.1.56, neuB; N-acetylneuraminate synthase [EC:2.5.1.56]	7124	32286	14438	14053	46484	14479	65640	16379	16070	11409	2777	13312	8146	10015	45512	4796	22461	3831	6674	1662	4800	13141	12383	5480	13972	20666	4012	4029	10385	9897	3869	19727	9520	4958	9447	7553	7742	10036	14974	3596	11871	6170
K01655	LYS21, LYS20; homocitrate synthase [EC:2.3.3.14]	0	0	0	0	0	0	0	0	0	0	136	97	0	4	0	43	0	0	0	40	0	53	8	28	21	1	0	0	0	0	0	0	0	15	0	0	56	0	0	0	0	79
K01657	trpE; anthranilate synthase component I [EC:4.1.3.27]	42863	111940	63846	63642	97075	59467	117030	50464	50709	29752	25769	54483	42207	66031	98956	16751	42421	63102	56490	16943	27825	91790	75985	56893	69991	88980	30614	50264	63469	54351	122218	81530	82089	96712	114571	113409	105250	122454	110437	120768	63928	72881
K01658	trpG; anthranilate synthase component II [EC:4.1.3.27]	43151	122954	72808	63551	132830	57972	165219	54900	54347	26048	26790	56714	46621	72616	102625	18268	63973	46785	63112	18258	35960	96766	81799	61953	76164	106430	33917	52215	61109	60063	124065	92953	86394	98076	119629	115315	107616	126514	116749	121103	66676	74810
K01659	prpC; 2-methylcitrate synthase [EC:2.3.3.5]	27001	17725	10470	10410	32364	8160	72081	11761	14466	7765	10532	10997	5673	11649	6277	4211	23990	4574	12668	4193	10507	9922	11213	12742	7876	14121	4605	5683	7118	7382	3594	23922	10545	4919	11639	7408	6140	10511	20962	2986	7618	5383
K01661	menB; naphthoate synthase [EC:4.1.3.36]	8010	17501	21876	16104	46171	21237	53202	17617	18601	10476	16685	23013	17733	29847	54402	7316	13573	22932	33830	12105	8324	40341	46205	12683	24478	26749	8313	8121	25208	24933	111998	49954	66817	88456	97776	102547	92657	96688	82570	20232	42766	63156
K01662	dxs; 1-deoxy-D-xylulose-5-phosphate synthase [EC:2.2.1.7]	43732	108110	66311	65899	99177	61102	116995	50924	54057	30568	26716	61068	46233	63871	111208	16243	44420	117367	63003	18168	28129	90542	76092	55867	67341	82059	30695	53165	79469	53412	123614	94869	84546	97675	115177	113832	105514	124119	114586	121140	66234	73187
K01663	HIS7; glutamine amidotransferase / cyclase [EC:2.4.2.- 4.1.3.-]	1072	1690	349	88	330	3401	72	674	168	607	93	184	50	8463	148	84	805	0	117	242	1275	481	1767	880	986	1196	152	1306	226	370	213	447	40	0	34	55	0	261	339	1	43	1
K01664	pabA; para-aminobenzoate synthetase component II [EC:2.6.1.85]	3154	12699	9078	10329	33641	10190	78659	10397	13314	8553	2042	13237	5140	5277	6244	3359	21370	48879	2490	944	8672	7920	5399	2860	4671	9059	4272	3995	18254	4596	3592	17762	6316	3951	8424	6157	5100	7294	9209	2357	6534	4849
K01665	pabB; para-aminobenzoate synthetase component I [EC:2.6.1.85]	38107	58527	51426	49849	83563	46073	112185	39081	44079	25232	20409	34672	29020	38283	70119	11560	36278	52273	42754	14132	19654	54053	63775	27376	47580	54474	24861	15896	47738	44741	115413	75157	78635	93889	111135	109682	100013	108872	106320	23372	54673	68689
K01666	mhpE; 4-hydroxy 2-oxovalerate aldolase [EC:4.1.3.39]	2474	1279	1018	1035	2340	1620	6091	1282	1659	1172	581	2190	764	1215	1149	569	542	5223	817	530	7131	4080	2640	682	1043	1320	1780	1407	3191	2825	788	6842	3869	1142	1528	1333	1330	2720	5125	691	1417	1785
K01667	tnaA; tryptophanase [EC:4.1.99.1]	195	1492	3108	1081	4462	2683	27440	2681	5234	976	589	922	322	1844	635	788	1787	6658	333	0	1193	876	1635	1373	1033	5139	510	679	2745	1105	552	845	24	393	455	767	1116	95	847	884	1104	679
K01668	E4.1.99.2; tyrosine phenol-lyase [EC:4.1.99.2]	21	10	0	0	0	0	0	0	0	0	0	0	0	0	231	84	0	32	0	0	0	0	116	19	0	0	0	0	20	68	0	0	0	0	0	0	0	0	0	0	31	0
K01669	phrB; deoxyribodipyrimidine photo-lyase [EC:4.1.99.3]	47088	96464	81256	74699	180681	86044	239947	68394	70895	43838	35031	54235	43961	71393	169776	18573	68399	16900	68478	21164	43189	85609	92334	51658	79426	119999	35618	26484	67605	67734	123795	113277	96750	103078	120796	121004	112820	133283	136519	30379	74632	79893
K01671	yihT; sulfofructosephosphate aldolase [EC:4.1.2.57]	5	48	51	86	0	165	46	0	56	83	0	232	0	0	73	0	90	2612	71	0	0	0	60	0	0	0	55	0	869	0	0	36	0	0	0	43	0	0	24	12	13	0
K01673	cynT, can; carbonic anhydrase [EC:4.2.1.1]	44886	82075	67475	65080	111624	60862	124972	54019	56885	30008	35832	53318	47278	60410	104440	17494	45418	70798	65599	18476	28168	67267	82056	56379	74898	95166	30557	50184	67731	62632	121116	87707	85919	97730	116771	115068	107689	118950	120256	28482	67342	73902
K01674	cah; carbonic anhydrase [EC:4.2.1.1]	483	2420	1654	1027	2259	613	713	1727	1355	293	319	577	147	1147	114	652	1036	96	355	88	1335	515	799	590	1255	7733	1263	547	449	623	1010	1258	105	280	1532	561	471	323	521	119	813	334
K01676	E4.2.1.2A, fumA, fumB; fumarate hydratase, class I [EC:4.2.1.2]	29471	44795	21416	20057	48091	19211	86611	23333	18852	10799	15129	13470	16466	31338	16232	7293	28896	39449	22091	5891	14836	15240	19114	29162	22235	41800	8638	38144	23726	15135	7055	27448	11684	6852	14138	9345	8645	13733	24427	4608	16807	7767
K01677	E4.2.1.2AA, fumA; fumarate hydratase subunit alpha [EC:4.2.1.2]	342	1941	1983	2778	717	1088	236	2041	506	788	735	5837	3814	2504	1975	694	733	66143	1431	297	1170	571	1244	1181	1623	1946	783	2448	22373	702	923	10513	417	370	219	325	356	929	811	151	3309	354
K01678	E4.2.1.2AB, fumB; fumarate hydratase subunit beta [EC:4.2.1.2]	342	1941	1983	2778	717	1088	236	1919	506	788	735	5837	3814	2504	1975	694	733	66143	1431	297	1170	495	1244	1181	1628	1946	783	2448	22373	702	923	10513	417	370	219	325	356	618	811	151	3309	354
K01679	E4.2.1.2B, fumC, FH; fumarate hydratase, class II [EC:4.2.1.2]	43756	74364	59995	62481	89271	53334	101196	47798	56162	31563	26022	53103	45985	52731	82462	14753	42071	21604	61568	18119	18264	56215	79750	53369	65610	81788	26991	48109	45661	51453	117645	78032	82203	96999	115793	113371	105592	111686	113903	27359	61248	72336
K01681	ACO, acnA; aconitate hydratase [EC:4.2.1.3]	43290	111659	65899	63055	98056	54710	115265	52351	56328	28573	28227	60336	52419	60259	91121	17126	44533	100869	67702	19394	34925	95663	85198	57137	70401	87312	32456	54415	74000	58170	124853	97775	92489	101744	118030	116284	110893	132582	131333	122645	71970	76455
K01682	acnB; aconitate hydratase 2 / 2-methylisocitrate dehydratase [EC:4.2.1.3 4.2.1.99]	28600	44015	17996	17585	67020	14514	131301	17260	18079	13740	12631	9885	7664	16992	34036	6183	25968	15832	15302	4636	19786	37108	20580	8158	16956	31124	8722	8068	14742	14626	6065	35927	14773	6393	13046	8524	7892	13619	26096	4394	15448	7599
K01683	araD; D-arabinonate dehydratase [EC:4.2.1.5]	0	0	0	0	0	0	0	0	0	0	0	0	0	0	0	0	0	0	0	0	0	0	0	0	0	0	0	0	0	0	0	0	0	0	0	0	0	0	0	0	0	0
K01684	dgoD; galactonate dehydratase [EC:4.2.1.6]	210	1463	960	393	739	1819	567	1095	1499	293	1319	3778	2114	4273	2606	1440	1338	3342	3466	1115	1217	1325	1737	1020	2231	4793	651	1327	3234	2247	892	3063	1654	1057	878	701	879	1245	3204	527	909	660
K01685	uxaA; altronate hydrolase [EC:4.2.1.7]	2529	7260	8890	6155	19415	10266	9181	6321	6010	2503	4344	11819	7876	9853	27589	3877	5429	17937	19993	5494	3449	4186	8733	7670	11332	13470	4397	4330	19456	10243	2526	9681	6276	3020	2533	3327	3645	5145	8711	1281	5598	2360
K01686	uxuA; mannonate dehydratase [EC:4.2.1.8]	2785	7124	10270	10909	19188	9067	15489	12007	8059	3080	7505	8593	12584	10282	9346	4723	7151	13677	27171	6096	3894	5953	9995	19970	16567	25371	4233	32687	15402	9274	4494	6932	4128	3238	3940	4252	5236	5625	8071	2306	6403	2728
K01687	ilvD; dihydroxy-acid dehydratase [EC:4.2.1.9]	45151	117553	70591	69943	104016	68178	119467	60079	57080	32554	30308	69111	49281	69514	125805	18256	45480	92797	65456	19409	30328	93949	82378	60157	80146	93958	40357	54157	80792	55047	125282	94713	92511	99084	113319	115492	108973	131834	127914	122177	69117	76875
K01689	ENO, eno; enolase [EC:4.2.1.11]	45905	114874	70199	69045	103293	63827	119813	56642	58067	34336	35319	63285	51137	72957	106966	18027	47253	109503	68122	21758	29472	92961	87656	58715	74462	92758	32305	54033	81062	58172	124559	97618	85936	98095	116360	114831	107354	124447	120438	121533	69749	73849
K01690	edd; phosphogluconate dehydratase [EC:4.2.1.12]	29495	20932	32806	34484	41951	31516	74966	22957	26985	14941	12820	10231	10927	12072	40853	5004	26321	15742	13065	4769	12320	11437	12245	13480	15670	18211	14604	8566	20498	10463	4265	21658	7359	5149	9393	6327	6997	8174	15650	5119	7233	5917
K01692	paaF, echA; enoyl-CoA hydratase [EC:4.2.1.17]	10843	63169	43086	40384	44180	45409	21167	43775	33256	15600	37955	38255	19219	47667	61449	12489	16688	1892	25033	11025	16080	39819	41135	28659	59203	54523	26359	11878	33552	37458	10465	38256	18314	8236	7797	5507	15960	25919	48362	14460	27876	11228
K01693	hisB; imidazoleglycerol-phosphate dehydratase [EC:4.2.1.19]	37650	86908	44985	49369	31577	43787	22634	34364	34852	25365	16018	38375	18968	45941	50629	8052	12542	64271	26607	8301	14079	44229	28091	31731	38908	44396	19221	13960	44871	20439	11696	24167	12364	6289	8764	8403	11828	26120	29548	100443	22874	7259
K01694	TRP; tryptophan synthase [EC:4.2.1.20]	526	128	153	458	170	72	74	41	712	547	2	2660	28	204	40	64	61	2	91	78	96	1	103	127	258	155	61	51	166	169	44	28	7	18	98	231	38	452	6	50	0	0
K01695	trpA; tryptophan synthase alpha chain [EC:4.2.1.20]	42707	112017	64100	63443	97300	59342	117268	50318	50886	29676	26461	56403	42746	65662	100112	16242	42774	65966	58292	17376	28364	92095	75660	57038	69283	88900	30822	50197	64922	54551	122277	83132	82969	96937	114566	113559	105198	122663	112178	120871	64550	72879
K01696	trpB; tryptophan synthase beta chain [EC:4.2.1.20]	42842	112233	64163	63575	97395	59422	117082	50137	50751	29670	26518	56374	41675	65919	100259	16253	42429	67736	58144	17240	28240	92099	75826	57039	69782	89032	30508	49855	65387	49439	122241	83256	82867	97017	111030	113605	105184	122844	112194	120724	64487	72763
K01697	CBS; cystathionine beta-synthase [EC:4.2.1.22]	6379	17750	17264	10905	53779	16396	28189	13350	9759	3230	12370	19933	16673	17869	87546	5776	10834	972	29835	8651	7738	67755	52767	14040	32055	52225	8020	4668	22325	31217	110688	53023	68153	88105	95163	101423	92909	98816	84630	19091	42027	63174
K01698	hemB, ALAD; porphobilinogen synthase [EC:4.2.1.24]	45957	113568	67683	67743	100545	62441	119038	52286	58490	33762	27373	57782	50237	69471	104038	18459	44983	60886	65647	19132	28927	92984	87050	58285	73616	91434	31895	53665	64749	57614	124258	86574	86320	98380	117294	115221	107906	123461	118426	121642	67065	73946
K01699	pduC; propanediol dehydratase large subunit [EC:4.2.1.28]	0	16	0	0	0	0	0	39	0	0	0	112	7	0	0	0	90	1261	2	0	0	0	0	0	0	0	55	0	389	30	0	0	0	0	0	0	0	0	0	0	0	50
K01702	LEU1; 3-isopropylmalate dehydratase [EC:4.2.1.33]	0	64	85	24	51	797	0	286	75	0	4	31	0	0	154	0	0	1	0	0	134	24	132	0	66	126	0	1	286	341	0	0	0	18	513	0	0	40	39	0	0	81
K01703	leuC, IPMI-L; 3-isopropylmalate/(R)-2-methylmalate dehydratase large subunit [EC:4.2.1.33 4.2.1.35]	42867	112371	65147	64306	97626	60752	117167	50575	51274	30100	27314	57925	44131	66450	106137	16461	42679	86097	58283	17345	28601	92442	76385	56717	70411	91559	30788	50853	71556	49350	123167	85583	84541	97958	111461	113872	105583	123046	113991	120916	65474	73031
K01704	leuD, IPMI-S; 3-isopropylmalate/(R)-2-methylmalate dehydratase small subunit [EC:4.2.1.33 4.2.1.35]	42839	112228	64590	61031	96994	60029	116457	49810	50950	29425	25271	58041	36156	65625	106105	15814	41191	86795	52240	16702	28688	91852	75782	43900	66075	89192	29755	21396	71636	48740	122719	85168	83861	97300	110247	112499	104770	122853	112571	120695	64976	71869
K01705	LYS4; homoaconitate hydratase [EC:4.2.1.36]	0	26	0	0	0	0	0	0	0	0	0	0	0	0	0	0	0	0	0	0	0	0	0	0	0	0	0	0	0	0	0	0	0	0	0	0	0	0	0	0	8	0
K01706	gudD; glucarate dehydratase [EC:4.2.1.40]	90	266	194	300	176	565	128	942	636	305	1043	1669	445	47	740	45	852	14418	664	25	488	143	737	408	488	1418	346	798	4675	491	209	524	174	443	293	276	85	751	484	224	774	251
K01707	kdgD; 5-dehydro-4-deoxyglucarate dehydratase [EC:4.2.1.41]	186	265	870	1169	895	1389	514	2259	1355	504	147	421	476	352	259	212	238	4	468	16	510	106	376	464	351	192	303	784	332	869	446	301	337	410	456	375	641	799	803	253	441	581
K01708	garD; galactarate dehydratase [EC:4.2.1.42]	110	342	146	186	126	258	68	608	308	173	651	800	156	29	656	82	288	3787	418	16	316	157	418	224	371	1263	220	561	1241	417	81	257	15	83	113	159	152	497	312	40	184	173
K01709	rfbG; CDP-glucose 4,6-dehydratase [EC:4.2.1.45]	175	2216	1909	1933	2252	1751	1261	3635	2005	715	721	3365	1052	840	1750	1361	939	2274	836	424	911	630	965	712	1322	1036	630	400	2136	509	726	1189	405	620	242	459	1131	1650	2901	428	1826	1042
K01710	E4.2.1.46, rfbB, rffG; dTDP-glucose 4,6-dehydratase [EC:4.2.1.46]	47190	110598	76857	70736	121516	68174	103838	57213	59784	34705	34464	76803	60711	83404	119634	22348	51678	83441	87572	26446	25299	105519	122442	66806	90130	103497	35457	54771	85293	72139	230953	133164	147238	183838	205840	212120	193927	213711	189168	138058	100204	132926
K01711	gmd, GMDS; GDPmannose 4,6-dehydratase [EC:4.2.1.47]	9988	40559	30800	24514	52147	23148	30772	27012	17074	13731	17290	35681	26024	45975	50624	9791	14486	7162	38719	10955	13775	16205	31555	34941	49935	53316	18837	39492	27018	30567	6281	20024	11482	6108	10361	8689	10906	12130	19741	5554	15556	6093
K01712	hutU, UROC1; urocanate hydratase [EC:4.2.1.49]	10946	38709	44048	36525	80292	36653	95004	30827	34736	14362	18561	25559	21960	29029	61879	8843	32808	20121	34805	11459	16704	49771	55365	24115	39234	40560	21239	12549	32964	32830	111859	65860	72996	90701	102818	104742	95439	99570	94727	23312	47099	66229
K01713	pheC; cyclohexadienyl dehydratase [EC:4.2.1.51 4.2.1.91]	1540	1864	2428	3578	3452	5450	21826	7167	7644	2223	10214	6192	7181	9522	11691	2192	5802	285	11481	5475	1853	839	1279	1988	1424	16933	1144	1479	2365	930	1425	2073	358	921	2709	2444	1715	958	1287	813	2373	1611
K01714	dapA; 4-hydroxy-tetrahydrodipicolinate synthase [EC:4.3.3.7]	60694	148659	127813	129916	178211	120827	209086	95351	106199	56343	46471	92281	70973	94736	183038	26801	57849	122148	92484	26850	52113	131231	112687	83616	107092	126710	61868	67108	111327	76903	130750	125154	99821	105500	122160	121413	117528	137564	136288	127100	80668	80868
K01715	crt; enoyl-CoA hydratase [EC:4.2.1.17]	10266	63504	40259	34051	50058	35851	28783	24042	26331	11728	10611	25799	20765	29064	79943	8606	12285	40109	29716	9569	10729	75337	54537	24611	42228	43187	19968	10055	41395	32546	114695	50449	66882	88479	95346	101403	92663	105050	82514	112976	43610	63118
K01716	fabA; 3-hydroxyacyl-[acyl-carrier protein] dehydratase / trans-2-decenoyl-[acyl-carrier protein] isomerase [EC:4.2.1.59 5.3.3.14]	31372	47706	37558	39649	45928	34680	90622	26633	34577	17066	13582	19861	12326	20678	47397	6826	27832	15860	18049	5698	13891	15653	20609	17105	25771	34176	17659	10640	23168	14684	5575	26371	11726	5810	12284	7911	6855	12872	23761	6430	14293	6191
K01719	hemD, UROS; uroporphyrinogen-III synthase [EC:4.2.1.75]	43930	67851	61388	62565	79668	56446	85029	43988	53959	31490	28060	53654	48204	49005	100947	15638	42860	22311	58487	18790	16260	63906	105088	50243	64077	79264	27294	46099	51545	62907	224189	118033	146074	182066	206502	210080	192899	204521	187773	45123	95095	132511
K01720	prpD; 2-methylcitrate dehydratase [EC:4.2.1.79]	1442	1711	1484	2542	1085	1360	734	2449	2107	1564	682	8675	3314	4631	2945	751	1502	3946	2481	860	1851	274	1487	1460	1845	2674	992	1141	3121	1891	921	5221	3902	1366	2554	2136	2303	7107	6894	751	2459	2026
K01721	nthA; nitrile hydratase subunit alpha [EC:4.2.1.84]	10881	9467	40862	51536	22749	44809	16106	18491	36606	17350	2662	6294	6701	5427	44458	1978	4731	70	3506	493	2871	2756	1594	13641	4861	7120	5002	6574	15598	3246	958	3666	3506	676	1244	1394	2030	2862	2374	566	3094	990
K01724	PCBD, phhB; 4a-hydroxytetrahydrobiopterin dehydratase [EC:4.2.1.96]	35908	67269	52190	53917	80170	51693	107802	38735	42602	26271	23390	38886	27786	49546	71579	12520	35758	343	44012	12687	21375	24840	39821	51377	53670	58669	24894	46031	34781	34004	8649	41677	19498	10262	16634	14730	15907	22542	41124	8390	24564	10923
K01725	cynS; cyanate lyase [EC:4.2.1.104]	1535	19163	4042	4462	4112	3408	6594	3165	4050	6839	1011	3820	2572	3208	1777	815	1206	1697	4610	579	1130	2678	2651	1216	2789	6414	1350	1765	1953	2111	1285	8114	4836	1043	1343	1508	1317	2615	11584	1149	5217	1249
K01727	hysA, hylA, hylB; hyaluronate lyase [EC:4.2.2.1]	546	387	623	973	140	829	418	1292	1240	651	499	365	25	336	44	158	933	16	2086	180	54	268	91	335	65	128	920	176	166	0	1496	49	201	237	790	85	170	176	405	150	230	170
K01728	pel; pectate lyase [EC:4.2.2.2]	66	366	89	93	80	106	225	240	40	74	545	846	894	989	94	349	428	3	805	280	740	517	544	310	406	340	468	32	377	200	45	157	323	360	265	82	125	335	131	48	255	107
K01729	algL; poly(beta-D-mannuronate) lyase [EC:4.2.2.3]	259	3266	7693	5102	18882	4689	68189	2799	15566	1972	1407	3017	11821	7074	1897	4359	2455	490	2860	1606	2214	5716	4447	4087	4540	5861	2252	2277	4321	6580	3100	16172	9082	3703	3944	3061	3757	4055	10808	2853	4444	4363
K01730	ogl; oligogalacturonide lyase [EC:4.2.2.6]	42	29	310	616	133	629	133	751	512	0	320	329	0	0	211	0	14	780	201	0	727	224	188	125	89	271	2	139	324	606	0	378	0	18	454	366	20	0	0	0	266	15
K01731	pelW; pectate disaccharide-lyase [EC:4.2.2.9]	11	13	217	584	71	146	133	0	316	0	0	0	0	0	11	0	14	0	0	0	0	169	23	9	0	145	0	49	0	0	0	296	0	0	419	366	0	0	0	0	213	0
K01732	E4.2.2.10; pectin lyase [EC:4.2.2.10]	1	0	11	0	0	0	0	284	0	0	0	0	65	0	0	0	0	81	0	0	70	0	130	39	0	0	0	0	91	0	0	0	0	0	0	21	0	0	0	4	0	58
K01733	thrC; threonine synthase [EC:4.2.3.1]	44366	116265	66848	70059	99022	60991	118316	53362	52843	31413	29557	67675	52296	70443	102295	17979	45619	90450	66003	18202	29456	93127	77717	70392	77233	104072	32230	80822	73767	51274	123123	94123	83729	98201	112594	115198	106612	124085	114723	121069	66687	74360
K01734	mgsA; methylglyoxal synthase [EC:4.2.3.3]	2268	47125	14922	10029	47661	10947	84296	16884	14006	5536	12346	18636	13780	17987	9261	4567	28677	87828	24853	6978	11189	49525	37107	9448	15427	18877	8252	7003	41126	20410	115426	68022	69086	89016	101354	102452	90809	103698	85028	113516	41947	64326
K01735	aroB; 3-dehydroquinate synthase [EC:4.2.3.4]	44556	113950	67118	64963	100135	63111	118695	51520	53311	30902	27744	61242	47272	80173	105168	17797	45372	91014	64996	19367	31026	93258	81554	59059	74729	92718	31771	54155	75046	58549	124236	96356	84631	97628	115464	114173	105745	124156	115791	121145	67286	72903
K01736	aroC; chorismate synthase [EC:4.2.3.5]	43570	113669	67423	65220	100915	59656	119025	51507	53502	30545	26914	61309	45763	68760	105960	16981	44007	91435	62613	18401	29188	92687	79188	57887	73748	91065	31250	52833	74457	57312	123826	95609	84233	97278	115222	114104	105944	123742	115517	121009	66821	73029
K01737	queD, ptpS, PTS; 6-pyruvoyltetrahydropterin/6-carboxytetrahydropterin synthase [EC:4.2.3.12 4.1.2.50]	44000	107288	70380	65359	106567	60064	70691	46119	47525	30597	22110	57365	50112	74343	121897	17410	26277	52822	68445	20896	22973	122878	115772	63494	90358	91567	31764	47943	68122	74148	226074	109438	139453	180089	198588	208346	190324	207687	176034	134920	96704	128962
K01738	cysK; cysteine synthase A [EC:2.5.1.47]	46542	143904	83717	87136	105577	81369	182833	68046	77695	44058	32271	55131	35030	64271	62573	17932	42549	141237	37660	12660	27826	86576	41798	45508	57378	74879	36859	25025	81315	31926	23605	59213	19833	12265	20974	17737	16715	40563	41939	200775	34246	13291
K01739	metB; cystathionine gamma-synthase [EC:2.5.1.48]	7871	19165	16936	16582	42641	21654	75865	17063	16758	15276	4454	12463	7820	21168	30123	4956	24916	22165	7768	2620	11892	11180	14460	7921	19212	22288	14358	7847	17371	9172	3852	17923	3845	3668	9080	7894	5303	5506	8504	2475	7702	4938
K01740	metY; O-acetylhomoserine (thiol)-lyase [EC:2.5.1.49]	41842	94897	57719	58298	75839	56037	86709	44901	48802	28204	15223	53158	33258	49687	103678	12636	38049	113926	48829	14462	24534	87040	69687	38612	56145	74528	26566	19281	78058	44354	121638	77802	84831	94760	109215	111654	102710	121824	111972	120476	63569	71560
K01744	aspA; aspartate ammonia-lyase [EC:4.3.1.1]	9184	9031	23780	29884	12245	25230	31438	16493	26677	12478	18454	6710	8707	7772	4729	2238	7434	28658	12416	4836	3027	1997	3755	8974	2934	6182	3935	8031	16121	2716	3684	5913	2807	1806	4421	3213	2368	2053	11355	2001	4456	1787
K01745	hutH, HAL; histidine ammonia-lyase [EC:4.3.1.3]	11448	44167	49920	39320	103459	38631	152052	36163	40033	15318	22680	25892	24247	31160	62256	12097	34493	19528	36293	11787	18079	51260	57334	25739	40010	47822	22808	13713	34142	34100	113188	70887	73457	91582	104956	106419	96244	101377	96136	24399	48478	67567
K01746	E4.3.1.4; formiminotetrahydrofolate cyclodeaminase [EC:4.3.1.4]	4	0	31	0	13	0	0	0	0	11	40	0	9	1	0	64	0	139	0	0	0	0	49	64	23	0	27	0	52	27	0	0	0	0	0	0	35	0	0	0	0	0
K01749	hemC, HMBS; hydroxymethylbilane synthase [EC:2.5.1.61]	44215	109094	64142	66021	84117	58579	110376	49442	55742	33207	26925	56289	48336	67970	67481	17812	44232	57562	64462	18936	26256	64352	78683	55969	65217	80440	30221	53251	60522	53486	123369	83830	85183	98258	116787	114632	107094	122472	116494	121296	65999	73804
K01750	E4.3.1.12, ocd; ornithine cyclodeaminase [EC:4.3.1.12]	23787	25618	87437	108569	46446	91395	51403	44100	77117	37446	15381	17531	27766	13963	88507	5486	11905	15125	19130	4352	13839	32141	14954	44035	25520	41562	21578	45594	35940	10394	5047	15304	6043	4250	5255	7025	8290	9017	15786	5474	9034	6212
K01751	E4.3.1.15; diaminopropionate ammonia-lyase [EC:4.3.1.15]	6581	6627	24464	29427	12083	27243	22408	15642	24490	10982	12154	10072	6141	6034	32284	1822	5870	35223	7884	3707	1690	1768	5469	9503	8861	5830	11153	4547	20326	2389	2518	3392	2011	1324	2745	1903	2441	3201	2951	1854	3789	1513
K01752	E4.3.1.17, sdaA, sdaB, tdcG; L-serine dehydratase [EC:4.3.1.17]	14565	116664	54397	49031	96308	53666	155108	44302	49761	20361	33703	40798	43634	45238	86476	14488	45577	175245	59979	18604	15584	111889	65374	42539	52747	61828	26858	51760	89518	44215	127642	87850	78681	96613	113234	111061	102383	122143	109293	215349	62008	71775
K01753	dsdA; D-serine dehydratase [EC:4.3.1.18]	99	1591	739	1006	1651	1687	27532	1915	3005	808	276	1402	671	1227	621	369	1278	15263	1120	35	949	622	918	472	602	1964	399	857	4861	599	798	639	222	585	472	625	775	933	1121	1121	1822	775
K01754	E4.3.1.19, ilvA, tdcB; threonine dehydratase [EC:4.3.1.19]	65601	135045	154510	166743	148119	152057	162032	97835	131930	64986	46474	71608	58452	78508	175150	21336	53804	100464	67969	21489	34061	101748	93056	77524	92179	101942	56911	37165	107385	60712	128159	108605	93098	101094	117245	118473	114078	130515	128572	126322	77000	78743
K01755	argH, ASL; argininosuccinate lyase [EC:4.3.2.1]	41893	104546	59627	61996	68857	55601	42058	44199	43380	28705	25764	55751	39464	63915	99911	14887	22018	91127	54842	16518	20933	82309	72192	55562	67684	86285	26995	49149	70817	47062	121389	74828	82167	96485	105012	111575	103951	120847	112812	119700	63954	70772
K01756	purB, ADSL; adenylosuccinate lyase [EC:4.3.2.2]	45658	114460	69616	68394	102111	62168	119826	53599	57349	34005	26769	61969	49123	69000	105930	17409	45039	91140	63813	18812	29558	92702	86767	58252	74215	91439	31661	53203	74479	57900	124189	96323	85168	97815	115986	114790	107203	123814	116700	121356	68052	73569
K01757	STR1; strictosidine synthase [EC:4.3.3.2]	0	25	0	0	0	0	0	0	0	0	0	0	0	0	0	0	0	0	0	0	0	0	0	0	0	0	0	0	0	0	0	0	0	0	0	0	0	0	0	0	0	0
K01758	CTH; cystathionine gamma-lyase [EC:4.4.1.1]	5770	5163	20907	25571	8754	18848	8174	10014	18550	8942	2071	5899	4889	8418	1135	945	3441	260	4948	1005	2812	1726	2830	9159	4220	7696	2739	3935	5404	3874	1239	1299	640	698	995	597	676	1164	2068	226	1738	429
K01759	GLO1, gloA; lactoylglutathione lyase [EC:4.4.1.5]	38438	108754	64643	61657	102864	55950	183674	51377	56824	30682	43425	43751	37190	56382	63132	17083	60807	95652	46973	16602	30851	61227	39224	50500	52390	89441	29801	51854	60670	33494	18269	66826	24587	13325	25715	17822	20757	38439	52982	108773	34584	16173
K01760	metC; cystathionine beta-lyase [EC:4.4.1.8]	9505	34555	24776	17509	81738	25310	100101	23020	21519	6914	12601	31868	18613	23548	81362	8429	31403	21002	26942	6820	15847	52391	56926	17134	38233	38584	20269	9028	33001	39528	112929	66031	72789	89996	106360	105904	94881	102964	88513	23712	47030	66466
K01761	E4.4.1.11; methionine-gamma-lyase [EC:4.4.1.11]	8978	25922	37725	32021	65558	30210	69633	21337	25874	11177	8762	17179	16226	15790	50975	6830	27726	11648	22710	7542	12919	46252	49139	15952	28858	30323	17479	7968	22300	26816	109132	58232	68209	89934	99324	101153	92183	96459	82391	18939	41694	63219
K01762	ACS; 1-aminocyclopropane-1-carboxylate synthase [EC:4.4.1.14]	35	366	82	0	90	725	90	94	0	0	69	584	82	299	509	230	175	10	346	40	117	1016	1129	308	1567	2853	138	0	1209	1822	128	267	44	0	41	30	299	79	262	14	141	2
K01766	csdA; cysteine sulfinate desulfinase [EC:4.4.1.-]	559	2760	2180	1907	2625	3681	23917	3343	6101	951	352	1369	1926	1265	881	904	20205	15708	482	114	1186	698	1070	909	594	3579	1367	1983	5919	555	1298	1603	0	840	5998	3376	644	276	733	1055	1334	1074
K01768	E4.6.1.1; adenylate cyclase [EC:4.6.1.1]	43378	82513	165512	194537	112209	150218	101007	90762	142528	69484	18818	33499	34727	46530	24606	11670	35334	945	26806	6302	18509	25780	24870	67145	36297	61292	23181	28557	41697	18946	6999	27497	12225	5873	11364	9477	10989	18662	33978	7279	19909	7200
K01769	E4.6.1.2; guanylate cyclase, other [EC:4.6.1.2]	0	8	0	0	0	0	0	0	18	0	0	63	12	0	42	0	9	0	0	0	0	0	0	0	0	0	8	0	0	0	0	52	84	4	0	3	0	36	39	0	44	0
K01770	ispF; 2-C-methyl-D-erythritol 2,4-cyclodiphosphate synthase [EC:4.6.1.12]	30089	88456	34227	29294	65240	23342	97024	28596	25500	17494	18469	38576	34711	51015	26965	12202	38089	85516	53986	15302	20001	56746	55289	41138	39899	58177	15695	46657	51392	40029	119281	81537	76562	94518	111297	109044	98972	113433	101417	116168	55793	69087
K01771	plc; 1-phosphatidylinositol phosphodiesterase [EC:4.6.1.13]	13	68	0	167	0	0	0	0	0	76	3368	207	68	0	93	0	0	1881	0	0	42	0	85	0	0	0	0	0	703	0	0	0	0	0	1	44	0	0	96	0	0	0
K01772	hemH, FECH; protoporphyrin/coproporphyrin ferrochelatase [EC:4.99.1.1 4.99.1.9]	49848	77519	65436	69407	100391	61340	120849	49410	61225	38882	26697	51738	47339	56272	102945	17785	42632	21675	63229	18832	25693	60306	82888	54832	67103	84403	29611	49610	49653	53972	118933	83085	86451	97717	117788	116202	107463	114254	116440	28375	63206	73473
K01775	alr; alanine racemase [EC:5.1.1.1]	44662	113145	70688	69137	105203	65852	122106	55182	60169	31089	27573	57091	51763	66877	107374	18878	46004	121704	66026	18851	30333	93406	80207	59058	73702	105155	32373	54728	84794	57999	124672	97295	86191	98954	119075	115954	108162	123511	119563	121861	69744	74482
K01776	murI; glutamate racemase [EC:5.1.1.3]	40377	96440	55262	57205	85036	54097	113246	43023	45532	26771	25039	43589	40672	51886	98111	13714	41816	92423	55694	15788	24150	88638	69708	51407	58481	78212	27765	50042	68266	48315	121641	87787	78400	94810	113531	112209	101593	119174	107773	120039	59874	70580
K01777	prdF; proline racemase [EC:5.1.1.4]	5199	2544	19669	24820	7658	18549	7572	7695	17378	8273	551	2118	3084	507	1467	471	1122	10227	1060	71	937	516	173	6163	555	777	1873	3073	6259	159	87	156	80	185	244	297	125	299	520	104	491	0
K01778	dapF; diaminopimelate epimerase [EC:5.1.1.7]	44971	113715	69433	68821	102658	63015	119256	55267	58196	33844	26285	58822	48479	69399	106108	18047	44589	90242	63266	18914	28858	92755	86904	58563	73576	80250	31897	53958	73704	57828	124316	97389	86362	98302	117360	115116	107521	123694	118468	121603	68182	73511
K01779	racD; aspartate racemase [EC:5.1.1.13]	9764	20579	27719	31572	46858	30054	80800	21929	32017	14337	18571	12241	11600	11231	38895	4525	27982	23489	15017	4207	5493	27211	8491	10912	7552	13636	5917	7764	17730	5916	4804	20212	8342	4920	10584	7427	7175	8484	19580	2798	8490	4610
K01781	mdlA; mandelate racemase [EC:5.1.2.2]	0	60	169	201	102	122	64	0	123	142	50	316	113	28	642	0	37	0	1	0	48	0	94	93	36	6	27	79	194	239	10	30	69	41	44	12	86	162	155	0	0	200
K01782	fadJ; 3-hydroxyacyl-CoA dehydrogenase / enoyl-CoA hydratase / 3-hydroxybutyryl-CoA epimerase [EC:1.1.1.35 4.2.1.17 5.1.2.3]	29395	27566	33670	34748	43791	34081	84902	24472	30997	13698	12835	12174	10436	18384	39623	6380	27331	15806	13480	5216	7390	10668	15716	15145	22336	27113	14328	7195	22531	12994	5490	25459	9107	6153	11777	7933	8136	16578	21686	5893	11400	6330
K01783	rpe, RPE; ribulose-phosphate 3-epimerase [EC:5.1.3.1]	45507	114621	70305	69216	103147	63174	121127	55764	59723	34400	27682	61621	51816	70338	106463	18811	45943	94559	66891	19646	29657	92959	87893	59072	74364	92449	32170	55781	76440	58322	124476	97053	86552	98580	117519	115352	108409	123950	118786	121994	69133	74340
K01784	galE, GALE; UDP-glucose 4-epimerase [EC:5.1.3.2]	78503	178317	122950	114988	189603	100074	225537	93234	89840	53384	55461	100555	72242	121588	147251	28447	82987	108861	97659	30492	51376	112199	110115	90521	119339	150428	54075	67135	106850	84258	131520	138884	96812	103288	129299	122718	116518	142457	147601	127576	88958	82025
K01785	galM, GALM; aldose 1-epimerase [EC:5.1.3.3]	31264	31163	37342	27803	71454	34370	95872	31446	27116	12191	20198	37558	35753	43279	55644	12594	39291	84895	50447	15278	12647	23672	52727	36133	42515	48994	21861	43869	58281	34679	115077	73357	73891	92680	106865	108372	98223	103770	91655	25032	50401	68349
K01787	RENBP; N-acylglucosamine 2-epimerase [EC:5.1.3.8]	87	664	370	275	415	437	216	1274	29	188	626	1525	619	1317	642	774	693	8706	2526	780	429	985	933	591	1416	2838	376	0	4977	999	69	242	269	188	121	196	118	215	203	114	429	2
K01788	nanE; N-acylglucosamine-6-phosphate 2-epimerase [EC:5.1.3.9]	1476	1034	1698	5102	1506	4184	2599	3048	2520	6537	2147	4747	3296	944	1873	824	1463	54755	3240	429	531	353	1137	930	700	674	844	2971	17114	546	1488	10618	627	717	891	356	437	495	1393	527	2570	125
K01790	rfbC, rmlC; dTDP-4-dehydrorhamnose 3,5-epimerase [EC:5.1.3.13]	41010	103625	60358	54746	74103	53285	66133	46703	46281	27361	23047	49473	33597	59975	86650	14256	40213	74138	52693	16190	26813	90110	74592	41697	63561	81697	27906	18061	63035	46778	121703	73897	79057	95465	108440	109413	99846	119396	105878	119227	60094	68271
K01791	wecB; UDP-N-acetylglucosamine 2-epimerase (non-hydrolysing) [EC:5.1.3.14]	6076	77084	27275	18587	45370	19776	85933	25066	17182	11359	13781	30331	23368	36094	41301	9383	31925	78758	31660	10192	18005	79873	55074	15640	31793	47927	12894	12382	46994	39369	117242	70682	71449	91931	106475	105211	96098	115467	89765	115523	53556	67917
K01792	E5.1.3.15; glucose-6-phosphate 1-epimerase [EC:5.1.3.15]	2864	25744	9790	5978	32430	10244	79407	10494	11551	5984	10053	4155	5238	17328	4203	3600	24853	16219	9296	3890	10264	9483	7654	4246	5450	14288	4366	5843	8156	5417	3839	17852	5917	3992	9362	5325	3025	8342	11041	2828	9442	3767
K01795	algG; mannuronan 5-epimerase [EC:5.1.3.37]	23	0	49	1	17	0	0	260	135	34	25	71	108	32	14	22	71	0	0	7	61	48	67	84	30	36	53	50	0	1	172	366	96	543	167	350	0	159	1034	4	0	173
K01796	E5.1.99.4, AMACR, mcr; alpha-methylacyl-CoA racemase [EC:5.1.99.4]	1219	9308	4711	3687	3427	4403	1517	7012	2151	1290	1559	5509	1786	8053	5060	1307	1949	59	4258	2757	1991	2449	7566	4816	12300	7585	9225	1421	4666	5762	1686	4630	2142	1251	1627	670	3037	7365	6779	3339	5098	1790
K01799	nicE, maiA; maleate isomerase [EC:5.2.1.1]	22810	14529	82159	102347	38044	84061	38996	37472	77164	35885	4612	14872	14191	6420	42893	2076	6058	143	5809	648	4281	3266	2862	26840	6175	10000	8474	13589	21937	3660	2174	5078	3618	1786	2098	3606	4809	4523	6914	4461	3963	2097
K01800	maiA, GSTZ1; maleylacetoacetate isomerase [EC:5.2.1.2]	5543	6201	22478	26120	17886	22152	44929	11447	23745	9056	2039	2840	4016	2853	4680	1506	3227	78	2039	190	10065	7541	4409	7877	4080	6870	4446	5344	5771	4367	1266	10455	4018	3126	2652	1776	2962	3510	5541	1796	2842	2865
K01801	nagL; maleylpyruvate isomerase [EC:5.2.1.4]	738	20577	7906	2994	29843	3906	46676	11620	4130	1382	2856	4711	2155	10684	6354	3343	22476	486	5239	3181	10239	9065	10712	5286	14893	11903	11722	3352	5040	7938	2585	15399	4755	3479	7829	3728	3107	3400	8251	4051	6243	2876
K01802	E5.2.1.8; peptidylprolyl isomerase [EC:5.2.1.8]	28555	81459	97682	100871	125032	92505	163583	57378	82657	44034	27834	44461	35399	43413	126994	15082	40870	4978	50356	14180	31869	64419	80177	44706	69423	70447	47483	24707	54850	48228	116708	89777	80186	95869	108120	112759	103605	112429	107662	28805	58202	71400
K01803	TPI, tpiA; triosephosphate isomerase (TIM) [EC:5.3.1.1]	46073	115948	70617	69606	103061	63269	120312	56465	59029	34332	27776	63616	52826	71070	107817	19115	46220	98355	67100	19743	29830	93015	88214	59258	74933	94252	32194	54131	78424	58508	124595	97219	87085	98656	117585	115531	108358	124287	120029	121715	69175	74330
K01804	araA; L-arabinose isomerase [EC:5.3.1.4]	741	1273	3051	2079	2163	2956	1583	2725	1432	828	2358	5386	3934	2139	1745	1690	2377	37732	4961	3863	1151	1447	1797	1793	2085	4954	1136	1777	13609	1448	802	1836	1107	1620	924	1883	732	2276	1912	476	2859	286
K01805	xylA; xylose isomerase [EC:5.3.1.5]	4559	9187	13011	7388	21238	15504	10984	7309	7328	2930	5690	12344	11861	20011	38861	4203	6943	8301	21351	6683	6881	8538	14459	9899	16425	20185	5664	5904	16955	13769	3356	11816	5480	3766	2811	4510	6217	5985	9955	1602	7111	2526
K01807	rpiA; ribose 5-phosphate isomerase A [EC:5.3.1.6]	32368	49384	39767	47813	48515	38132	95007	31577	38801	23061	17099	22623	22469	23681	39404	9189	31971	34995	31367	8344	14676	16897	22966	38342	31805	47592	19796	42287	30084	22241	7791	29752	13557	7953	17971	11059	11134	16345	28939	7959	18161	8455
K01808	rpiB; ribose 5-phosphate isomerase B [EC:5.3.1.6]	19220	69407	50553	47419	62458	45119	39945	33127	38476	20009	12277	46092	34584	49073	69647	11405	16084	82736	38771	12214	16572	79067	67251	28468	46424	52021	14786	17004	59609	38204	117382	68370	73623	91461	100149	104836	98111	109645	91844	114592	52525	66338
K01809	manA, MPI; mannose-6-phosphate isomerase [EC:5.3.1.8]	6184	17385	21134	12084	40543	19867	85038	18461	19030	5481	8123	29856	15408	27244	47176	5945	10533	84162	15643	5620	10384	42108	47002	13468	28060	29609	16788	11109	42826	24499	112128	58864	66596	88368	96751	100664	93642	98407	80394	22309	44043	64853
K01810	GPI, pgi; glucose-6-phosphate isomerase [EC:5.3.1.9]	43792	116384	69587	65323	110095	62011	121978	52660	54138	30593	27406	59703	46935	69569	104685	17397	45290	105747	63340	18392	29722	97643	83679	58366	76750	95134	32287	54437	78454	58874	123994	103661	84871	97628	115388	114291	105969	124406	118987	121236	67213	72955
K01811	xylS, yicI; alpha-D-xyloside xylohydrolase [EC:3.2.1.177]	154	1014	815	1246	1595	2131	759	4001	1799	663	2070	7184	1795	1793	2191	1287	1877	48092	2873	976	1737	1564	1895	1172	945	3518	1214	1189	17483	2023	1320	4553	3624	1558	1332	740	1079	4572	3657	1010	3363	1011
K01812	uxaC; glucuronate isomerase [EC:5.3.1.12]	4085	9104	11628	10698	23751	13260	24052	11824	9322	3903	6543	10915	15803	23091	14737	4239	7714	25534	26961	5917	6794	8064	13848	21548	19889	27454	5101	34798	21641	11928	4351	11133	5797	3669	4361	4440	5174	5356	9900	1697	7736	2560
K01813	rhaA; L-rhamnose isomerase [EC:5.3.1.14]	173	819	676	1346	554	1367	380	1759	637	491	868	3343	1237	1204	2783	205	761	31240	1371	422	358	290	1056	492	695	2125	380	979	10378	560	428	833	323	489	528	705	364	809	375	246	1374	89
K01814	hisA; phosphoribosylformimino-5-aminoimidazole carboxamide ribotide isomerase [EC:5.3.1.16]	48137	118592	87947	89464	117803	78715	129305	58834	68864	38428	26367	59699	45432	70972	107717	17142	43524	82408	58536	17581	30072	93761	79622	66600	75535	93755	33414	54773	74121	52182	122880	84668	83295	97051	112014	114216	105467	123152	113860	120798	66079	72087
K01815	kduI; 4-deoxy-L-threo-5-hexosulose-uronate ketol-isomerase [EC:5.3.1.17]	1419	4586	6173	5763	9161	4901	20227	8342	4472	2264	2111	4820	1247	3091	2981	1765	4776	5891	8710	1146	2023	3369	3113	2292	3776	7930	1882	935	6618	6090	4207	8167	4633	2275	3974	3000	3072	3558	7154	1110	3609	1821
K01816	hyi, gip; hydroxypyruvate isomerase [EC:5.3.1.22]	8113	15065	30121	33505	20197	33668	39673	19629	29573	14347	15042	14617	15348	16356	50137	5484	10498	5069	21397	7504	5422	6110	9511	11909	11234	21580	5728	7593	17961	11489	4243	17434	10295	5555	4580	6168	6825	12621	22472	2710	9045	5095
K01817	trpF; phosphoribosylanthranilate isomerase [EC:5.3.1.24]	42633	107105	64011	62068	81268	58448	49054	46495	43542	28800	26520	56040	41970	65887	100316	15563	23912	51224	59960	20372	21143	87664	76581	61233	73262	80585	29427	49142	62598	56265	121221	71666	80175	94919	108034	110644	104106	120596	110063	119497	63194	70095
K01818	fucI; L-fucose/D-arabinose isomerase [EC:5.3.1.25 5.3.1.3]	73	512	291	324	485	1034	5268	1786	445	412	392	1746	748	1311	903	660	780	17865	1145	479	219	353	764	613	807	1065	347	322	6619	934	347	487	128	266	171	51	58	377	232	308	1220	0
K01819	E5.3.1.26, lacA, lacB; galactose-6-phosphate isomerase [EC:5.3.1.26]	54	0	0	0	132	16	0	174	0	204	118	50	212	112	60	52	304	37	32	0	4	24	326	166	454	0	0	42	1634	74	56	42	52	0	64	0	0	0	146	0	0	6
K01820	rhaA; L-rhamnose isomerase / sugar isomerase [EC:5.3.1.14 5.3.1.-]	60	606	192	77	425	1092	166	368	135	81	1137	2043	505	633	691	763	527	14	884	342	545	1168	1381	491	1943	3022	341	81	1581	2442	282	540	435	205	105	158	491	815	550	133	574	127
K01821	praC, xylH; 4-oxalocrotonate tautomerase [EC:5.3.2.6]	13263	12894	42675	52080	18599	40950	20603	21257	39075	19884	6793	5968	7817	4542	12397	1216	5989	5833	6913	1252	4431	22141	6713	14642	6615	11971	5710	8742	11508	3641	2376	6688	3014	1467	3309	2580	1893	3099	11139	1263	3981	1899
K01822	E5.3.3.1; steroid Delta-isomerase [EC:5.3.3.1]	266	1920	460	895	477	1561	126	3474	801	535	8396	1500	1056	4769	658	805	2623	79	5002	2582	442	562	1378	1252	1989	1520	144	561	1008	1282	863	638	181	506	647	91	512	1019	1480	247	1284	346
K01823	idi, IDI; isopentenyl-diphosphate Delta-isomerase [EC:5.3.3.2]	10087	19222	36326	34616	45941	36803	27952	22272	27928	11786	16958	21182	16746	21466	85026	6360	12247	30948	28593	8560	7982	41987	49194	19091	35602	32911	18417	8465	37245	26654	110657	49190	67331	87929	97287	101532	92877	97841	81846	19634	42812	63420
K01825	fadB; 3-hydroxyacyl-CoA dehydrogenase / enoyl-CoA hydratase / 3-hydroxybutyryl-CoA epimerase / enoyl-CoA isomerase [EC:1.1.1.35 4.2.1.17 5.1.2.3 5.3.3.8]	24085	29355	10852	8624	33445	7705	77746	12952	13278	6356	10488	5989	6132	11561	4742	4096	24353	15735	12268	3977	10358	10049	8284	4383	7239	11514	5077	5260	9006	7173	4150	24031	9889	5180	11038	6212	5565	11012	21107	3262	11083	5392
K01826	hpaF, hpcD; 5-carboxymethyl-2-hydroxymuconate isomerase [EC:5.3.3.10]	6468	15312	25818	29329	34119	26866	71839	18281	27221	11657	14447	4736	7864	7799	11541	4456	25770	1227	10787	4001	9315	7777	4598	8839	3495	7156	5736	6891	7585	3728	3247	15049	6017	2272	8437	4052	4243	5123	11735	2230	5644	3460
K01829	E5.3.4.1; protein disulfide-isomerase [EC:5.3.4.1]	16	118	55	196	63	68	452	503	1679	61	83	638	612	425	59	460	780	7	3071	613	941	527	630	327	283	469	643	813	288	564	741	258	194	70	412	298	116	330	292	80	102	58
K01834	PGAM, gpmA; 2,3-bisphosphoglycerate-dependent phosphoglycerate mutase [EC:5.4.2.11]	3375	42986	8108	7246	5043	6032	3034	9600	7065	3572	3906	20105	4567	8318	7711	2349	4304	32651	8310	2471	4522	33167	9738	6569	16754	12125	11802	4069	17834	8548	8134	8805	5480	2461	2877	2277	3422	16087	9529	97662	6461	2859
K01835	pgm; phosphoglucomutase [EC:5.4.2.2]	31851	67439	31320	23240	68008	30434	100280	29379	24524	16247	17522	34114	27070	49893	51365	10527	36903	90373	45561	14778	20188	80592	54866	25829	37334	60357	13494	14651	53356	31437	119319	73810	71535	92525	105896	106926	95069	107531	87707	114903	49283	65965
K01838	pgmB; beta-phosphoglucomutase [EC:5.4.2.6]	2244	4332	3549	3457	11171	5611	5351	4775	2481	820	4608	4150	2315	2477	14872	1766	1890	3814	2470	528	2555	10218	7329	2615	8521	10443	1666	1072	7135	6500	976	5347	2236	2018	1063	1389	2075	3499	4150	614	3410	1111
K01839	deoB; phosphopentomutase [EC:5.4.2.7]	7649	46783	29122	36562	40671	31390	84414	21956	28948	12696	14587	14192	19414	10860	30378	5197	28439	77414	17092	4803	10554	39256	7064	23263	11212	26714	8075	39664	36767	6692	9190	24479	4338	4898	9929	7308	5697	12731	9356	96285	8499	4960
K01840	manB; phosphomannomutase [EC:5.4.2.8]	32167	61322	36787	23927	83994	29402	123627	33311	34133	15374	21158	34549	30274	47740	78681	13679	37260	7824	46761	16234	15224	50991	71359	29956	47014	70100	13196	10568	35773	41331	116272	73824	79069	95303	109062	108100	103475	105170	105140	23852	56755	70978
K01841	pepM; phosphoenolpyruvate phosphomutase [EC:5.4.2.9]	7	509	214	275	568	184	239	338	77	72	72	925	159	445	56	276	62	498	49	141	193	0	80	48	490	258	450	58	575	56	0	58	44	86	156	61	35	185	142	12	124	1
K01843	kamA; lysine 2,3-aminomutase [EC:5.4.3.2]	2011	16454	10930	3507	9391	5636	3871	9025	2285	1423	1807	6720	2357	22333	1638	2471	3179	11759	3792	1177	5467	4808	10887	7998	16813	16325	11327	2918	8582	6976	1558	13745	1042	840	799	867	2252	3110	3597	484	4998	914
K01844	kamD; beta-lysine 5,6-aminomutase alpha subunit [EC:5.4.3.3]	0	62	149	56	526	41	211	338	77	0	55	258	7	37	0	219	24	232	0	0	119	0	122	37	164	100	53	0	335	124	26	187	0	3	0	31	58	12	120	8	21	0
K01845	hemL; glutamate-1-semialdehyde 2,1-aminomutase [EC:5.4.3.8]	41410	109203	62247	61284	100571	53008	118853	45634	49608	28583	26045	50174	43717	69466	75899	17084	42845	65265	60779	17061	27732	92074	74642	54950	66230	87088	22244	52061	60466	54295	122732	85476	82655	96425	114665	112660	102772	119638	111740	117682	62925	70830
K01846	glmS, mutS, mamA; methylaspartate mutase sigma subunit [EC:5.4.99.1]	2370	217	322	935	422	1646	346	3	1522	1141	210	729	547	232	410	243	151	11508	470	256	0	121	900	132	152	211	65	459	3749	250	241	154	247	183	566	764	188	0	163	427	455	82
K01847	MUT; methylmalonyl-CoA mutase [EC:5.4.99.2]	14890	44516	64222	47488	101107	51341	53066	38220	37045	15996	18431	38732	34089	36790	144481	11677	19247	22797	50251	17185	13842	84500	100787	33357	68442	63187	32803	13369	55566	58036	220569	104251	138325	176840	190462	202635	187791	197643	170234	43987	86390	127815
K01848	E5.4.99.2A, mcmA1; methylmalonyl-CoA mutase, N-terminal domain [EC:5.4.99.2]	385	6277	1847	1032	1143	636	855	1509	1349	681	706	8298	1465	5406	2133	1128	944	7370	1250	269	1858	1064	1892	3067	4138	4451	797	709	3645	2160	100	863	653	244	287	76	599	437	641	40	2047	742
K01849	E5.4.99.2B, mcmA2; methylmalonyl-CoA mutase, C-terminal domain [EC:5.4.99.2]	338	5390	1446	732	885	498	584	1275	874	392	567	6309	1052	4508	1248	1031	663	7423	1016	226	1465	892	1531	2479	3540	3900	690	606	3652	1662	89	691	501	138	183	94	508	358	529	24	1671	381
K01851	pchA; salicylate biosynthesis isochorismate synthase [EC:5.4.4.2]	35	98	97	99	39	16	89	160	123	114	0	1095	0	110	196	32	8	0	0	0	34	18	184	47	128	83	31	0	117	0	0	8	0	0	0	64	0	0	0	1	23	43
K01852	LSS, ERG7; lanosterol synthase [EC:5.4.99.7]	0	52	33	0	0	0	38	0	0	0	0	40	52	29	0	34	22	0	0	0	16	182	180	561	75	2126	19	0	0	0	0	13	0	22	14	9	0	0	83	0	0	40
K01854	glf; UDP-galactopyranose mutase [EC:5.4.99.9]	5415	5912	21548	25584	25278	19698	34428	10791	17919	8669	4642	3642	3709	1367	2394	1101	2049	21576	1893	793	1487	831	502	6677	872	1123	2179	5372	11895	1294	435	3352	423	279	323	571	351	1333	1309	315	1038	434
K01856	catB; muconate cycloisomerase [EC:5.5.1.1]	5292	2618	19743	24775	7914	18911	7662	8534	17835	8432	1192	2050	3336	2736	1582	354	1369	139	1779	321	1305	972	637	6553	1256	1669	2094	3314	4270	552	406	3456	1983	971	1069	1135	2058	2561	3630	377	1300	1369
K01857	pcaB; 3-carboxy-cis,cis-muconate cycloisomerase [EC:5.5.1.2]	5842	3767	21157	27165	9077	23797	8572	12351	20089	8974	9858	3732	4323	4773	20058	1218	3348	252	4784	2647	1575	1264	1288	7347	1755	2809	2489	4248	7796	2012	702	3498	2646	1052	1323	1421	1562	1595	4054	534	1723	1239
K01858	INO1, ISYNA1; myo-inositol-1-phosphate synthase [EC:5.5.1.4]	1166	5836	1714	968	2344	987	890	3544	1424	462	817	6714	819	4225	1462	947	894	2083	1329	276	1830	730	1345	2525	3169	3550	1030	479	2874	1311	346	1017	419	285	304	215	682	799	966	215	821	677
K01865	hab; (hydroxyamino)benzene mutase [EC:5.4.4.1]	164	2992	1616	338	17563	103	26744	310	176	198	81	135	0	87	121	35	64	0	1	0	205	83	59	0	118	127	28	0	25	390	26	3327	199	96	0	15	140	656	1659	18	236	50
K01866	YARS, tyrS; tyrosyl-tRNA synthetase [EC:6.1.1.1]	45606	114613	70789	69936	103954	63400	125526	55840	59057	34498	28492	62547	51888	70403	107097	18762	46103	114794	67009	19626	36510	96696	89305	59368	74790	93022	33767	55280	81782	59947	125191	98876	87980	98830	118965	115515	108621	125004	119913	121843	69900	74760
K01867	WARS, trpS; tryptophanyl-tRNA synthetase [EC:6.1.1.2]	45925	118169	72393	70986	121628	65101	160374	60083	62785	35712	36843	63847	52732	74947	106798	19497	48998	105904	71890	22315	30177	93797	88822	60283	74653	95309	32513	55011	79227	58675	125618	100109	86847	99335	119418	115707	109072	124178	119705	122715	70770	75018
K01868	TARS, thrS; threonyl-tRNA synthetase [EC:6.1.1.3]	45515	114446	70018	69468	102522	63277	119988	55251	58756	34355	28098	62666	51642	70313	106002	18754	45841	107119	66896	19764	30260	92927	87953	59034	74439	92544	32230	54349	79300	58184	124551	96920	86695	98871	117549	115505	108113	124000	118732	121684	69314	73972
K01869	LARS, leuS; leucyl-tRNA synthetase [EC:6.1.1.4]	46016	114665	70132	69197	102635	63030	120099	55271	59001	34331	27717	62463	51499	70457	106314	18845	45847	91469	66931	19695	29880	92901	87859	59113	74568	92514	32120	54137	75372	58323	124419	96823	86495	98586	117508	115367	108168	123879	118758	121659	68738	74199
K01870	IARS, ileS; isoleucyl-tRNA synthetase [EC:6.1.1.5]	45973	114527	69950	69210	102310	62117	120052	55326	58946	34374	27684	61480	51387	70262	98261	18802	45691	92937	66751	19592	30426	92797	87785	59035	74404	91802	32061	54257	74714	58354	124413	96570	86495	98586	117472	114887	108007	123882	118758	121640	68795	74106
K01872	AARS, alaS; alanyl-tRNA synthetase [EC:6.1.1.7]	46139	148005	72647	71843	104600	66162	140001	58437	64398	35505	28412	67045	53630	73129	108241	19607	46134	146026	68439	19762	31399	124017	89457	61107	76758	93984	34348	55104	91539	59951	130660	97616	86707	99136	119461	115934	108912	132455	120000	216330	72228	75384
K01873	VARS, valS; valyl-tRNA synthetase [EC:6.1.1.9]	45490	114568	70251	69368	102612	63163	120189	55301	58913	34383	27832	61296	51543	70408	107032	18777	45843	91883	66900	19585	29857	92958	87871	59082	74386	92436	32138	54246	75794	58577	124432	96857	86621	98617	117552	115381	108311	124043	118911	121639	68827	74513
K01874	MARS, metG; methionyl-tRNA synthetase [EC:6.1.1.10]	45604	114715	70437	69933	102730	64842	120005	55850	60455	34519	27819	63634	52311	70801	106799	18870	46128	115032	66968	19746	30160	92969	88086	59307	74661	92595	32257	54431	82024	58181	125041	97302	86676	98727	117516	115676	108200	124496	119324	121742	69520	74199
K01875	SARS, serS; seryl-tRNA synthetase [EC:6.1.1.11]	51319	116934	89669	93545	110811	81186	127623	63130	76652	42503	28388	63875	53983	71158	106712	18919	47208	91556	67751	19823	30393	93153	87920	65178	74949	93313	33953	57625	78746	58219	124441	97525	86550	98670	117656	115666	108293	124079	119151	121722	68691	74090
K01876	aspS; aspartyl-tRNA synthetase [EC:6.1.1.12]	46601	116113	71304	69649	108672	63383	122013	55593	59501	34394	28043	61170	52370	70517	116447	18891	45380	96842	64489	19214	30765	95237	90113	59474	77810	94021	32230	53376	77127	59473	124702	97312	86758	98595	117783	115158	108565	123602	119086	121786	69752	74233
K01878	glyQ; glycyl-tRNA synthetase alpha chain [EC:6.1.1.14]	39361	63946	47614	55934	57115	45566	97202	40575	47560	29138	18673	32840	32022	37986	49747	12307	34254	31166	35923	9261	19324	20231	37082	43988	42850	57974	22641	44635	34277	28000	8823	34181	18755	9959	21628	13912	14890	18926	35896	8863	23547	11145
K01879	glyS; glycyl-tRNA synthetase beta chain [EC:6.1.1.14]	39361	63962	47630	55934	57166	45566	97202	40575	47560	29138	18673	32920	32022	38015	49735	12307	34254	30506	35923	9261	19644	20231	37082	44037	42882	57974	22600	44723	34393	28041	8843	34181	18755	9959	21628	13962	14890	18926	35934	8863	23617	11145
K01880	GARS, glyS1; glycyl-tRNA synthetase [EC:6.1.1.14]	6615	50162	22167	12768	44929	17371	22347	14062	9677	5109	8950	28743	18802	31842	56271	5977	10764	60288	27852	9725	9891	72310	50109	14418	30969	33302	9201	8480	40719	29908	114852	62232	67501	88557	95337	101154	93098	104633	82633	112716	45086	62864
K01881	PARS, proS; prolyl-tRNA synthetase [EC:6.1.1.15]	46027	114986	70071	69063	102611	62908	120170	55440	58984	34225	28044	61422	51375	70519	105714	18827	45867	93173	66962	19576	29463	92901	87741	58884	74457	92658	32082	54141	75589	58055	124455	96921	86470	98571	117575	115375	108140	123717	118659	121679	68767	73972
K01883	CARS, cysS; cysteinyl-tRNA synthetase [EC:6.1.1.16]	46082	116321	70646	69580	103422	63306	120398	56382	59244	34370	27905	63188	51649	71506	106389	19084	46018	92979	67136	19753	29883	93281	88211	59391	75281	93670	32323	54194	76118	58400	124466	96881	86586	98613	117473	115378	108168	123879	118919	121659	68921	74172
K01884	cysS1; cysteinyl-tRNA synthetase, unknown class [EC:6.1.1.16]	111	198	799	1032	709	1130	534	1879	1134	362	66	65	310	172	163	223	29	2	0	40	0	72	17	185	23	103	69	92	107	82	348	302	105	156	194	237	562	766	565	186	351	366
K01885	EARS, gltX; glutamyl-tRNA synthetase [EC:6.1.1.17]	57911	131196	103533	108502	124542	98047	135051	76283	90191	54392	32141	73429	65567	83141	144265	23265	51051	85763	76995	23171	34465	98105	108115	72321	91926	109248	46200	61428	87593	74481	127789	105415	93782	101915	125941	120182	116078	129186	131159	126713	76736	78534
K01886	QARS, glnS; glutaminyl-tRNA synthetase [EC:6.1.1.18]	33725	58885	36285	27524	81156	27836	105087	29886	25069	13292	21816	32516	33780	52107	59558	12333	37258	70423	48510	14368	22463	55238	63179	34143	46649	70213	15906	44058	51675	38866	115496	84317	78023	94785	108087	109685	99067	108808	103468	22972	57708	69142
K01887	RARS, argS; arginyl-tRNA synthetase [EC:6.1.1.19]	45287	114427	70141	69585	102515	63244	120017	55171	58700	34287	28125	60550	51432	70262	105659	18709	45862	106388	66524	19691	29805	92854	87805	58739	74260	92351	32149	54828	79022	58213	124486	96924	86550	98646	117523	115320	107940	123854	118847	121668	69293	73965
K01889	FARSA, pheS; phenylalanyl-tRNA synthetase alpha chain [EC:6.1.1.20]	45413	114404	69787	68684	102408	62888	119925	55229	58504	34048	27556	60767	51319	70215	105660	18769	45749	91459	66871	19565	29741	92883	87608	58846	74143	92424	32026	54062	74930	57889	124378	96792	86425	98534	117410	115346	107984	123680	118574	121639	68672	73949
K01890	FARSB, pheT; phenylalanyl-tRNA synthetase beta chain [EC:6.1.1.20]	45396	114388	69780	68720	102429	62869	119997	55263	58793	34187	27606	60978	51443	70097	106142	18859	45781	91473	66662	19565	29738	92950	87534	58876	74126	92428	31976	54053	75027	58060	124391	96738	86447	98548	117454	115360	108072	123845	118691	121639	68760	74222
K01892	HARS, hisS; histidyl-tRNA synthetase [EC:6.1.1.21]	45992	114696	70138	69176	102575	62403	120139	55305	59069	34404	27899	62691	51499	70428	99242	18858	45718	91833	66930	19713	29578	92812	87859	59029	74446	91811	32088	54092	74624	58174	124402	96749	86495	98637	117473	114994	108168	123891	118677	121710	68735	74172
K01893	NARS, asnS; asparaginyl-tRNA synthetase [EC:6.1.1.22]	6326	66328	28471	14282	76854	20954	98321	22456	18829	5932	9824	27841	22617	41126	55691	9896	33278	86985	34232	10540	19214	80684	55858	18243	37578	43465	12731	12670	51680	35268	117561	74556	70907	91370	102548	105214	93919	107872	86541	114145	48667	64973
K01894	gluQ; glutamyl-Q tRNA(Asp) synthetase [EC:6.1.1.-]	31578	49851	37846	38165	49558	39356	91375	29497	34452	17076	14027	14010	12495	30037	44077	7677	28483	15848	18259	5880	15312	16823	23208	25367	27896	35874	17941	11449	24205	16658	6920	31315	13697	6650	13420	8384	10018	16385	28390	7133	17904	8145
K01895	ACSS, acs; acetyl-CoA synthetase [EC:6.2.1.1]	52753	130399	109129	115940	124031	103746	135807	74491	89584	47263	38337	66540	53226	79218	139485	19295	49471	34328	66883	20550	33774	97735	84005	73788	82490	102921	37049	60895	71822	64024	124707	99437	91728	99013	116978	115093	109499	133690	136400	121968	69847	77192
K01896	ACSM; medium-chain acyl-CoA synthetase [EC:6.2.1.2]	0	126	0	0	0	0	0	0	0	0	0	97	0	39	24	0	0	0	0	0	4	0	36	29	32	1	0	0	44	0	0	0	0	0	0	0	0	0	0	0	0	0
K01897	ACSL, fadD; long-chain acyl-CoA synthetase [EC:6.2.1.3]	83140	188423	145095	141154	188967	133687	230695	116264	120161	61328	81563	106286	83302	134141	217581	37413	97448	83204	130721	42206	50060	146638	146209	105081	134962	183982	59865	72000	124766	102570	243189	159661	163973	192655	228588	223332	209564	237018	228227	150234	126289	145827
K01902	sucD; succinyl-CoA synthetase alpha subunit [EC:6.2.1.5]	49705	84412	84596	86432	105576	77917	123845	57944	73537	36078	27599	54540	49632	68972	106415	18124	45564	21689	65128	19130	29116	62623	86634	64252	73547	91172	32729	54550	55512	56996	119142	85890	85941	98012	116931	114306	108140	115552	117685	27810	65194	73729
K01903	sucC; succinyl-CoA synthetase beta subunit [EC:6.2.1.5]	49705	84530	84639	86383	105659	77917	123962	58061	73632	36078	27630	54488	49648	68999	106415	18124	45604	21626	65127	19130	29125	62623	86658	64252	73547	91172	32710	54550	55303	56920	119211	85871	85999	98012	116981	114306	108140	115552	117744	27810	65167	73702
K01904	4CL; 4-coumarate--CoA ligase [EC:6.2.1.12]	0	14	1	0	39	295	93	0	2	0	0	180	6	0	978	0	53	6	64	0	11	0	15	9	6	18	0	0	805	76	24	184	0	47	17	40	284	92	301	21	152	481
K01905	acdA; acetate---CoA ligase (ADP-forming) subunit alpha [EC:6.2.1.13]	32	248	80	0	78	11	30	22	66	0	0	369	24	360	216	0	96	682	17	0	4	41	59	106	59	56	0	0	139	0	12	0	0	0	0	1	243	148	115	0	89	16
K01906	bioW; 6-carboxyhexanoate--CoA ligase [EC:6.2.1.14]	51	83	108	218	136	138	0	54	0	23	41	419	451	88	154	57	57	7581	224	0	57	0	110	20	74	44	35	0	1843	36	2	83	0	0	0	0	0	6	215	0	448	108
K01907	AACS, acsA; acetoacetyl-CoA synthetase [EC:6.2.1.16]	7517	26744	26284	30396	19006	27992	31995	20376	27545	11927	10723	14403	7720	13147	17887	3180	7842	463	13221	4226	5812	4699	7209	11955	10465	13237	4860	7279	10834	6330	3485	10271	6695	2515	4646	3305	3429	8669	19215	2646	8820	3529
K01908	prpE; propionyl-CoA synthetase [EC:6.2.1.17]	8036	21573	28847	31316	24539	30693	51101	22041	29249	12870	7072	14535	10149	9902	37589	4669	24903	2761	11301	2493	11336	12335	11273	12249	15247	14773	15403	8898	15216	9192	3692	19225	9552	4574	7813	6294	5589	7551	19085	5299	7797	5451
K01909	mbtM; long-chain-fatty-acid--[acyl-carrier-protein] ligase [EC:6.2.1.20]	16	88	42	196	37	68	433	503	1664	61	57	598	612	393	34	412	702	31	3071	613	186	152	289	162	210	283	122	813	161	172	741	258	194	70	412	298	106	246	216	80	102	90
K01910	citC; [citrate (pro-3S)-lyase] ligase [EC:6.2.1.22]	5	86	364	86	55	304	259	279	122	83	0	253	81	100	278	196	652	3352	247	0	0	72	106	88	101	86	55	0	1241	107	605	77	0	106	141	61	308	19	331	53	201	218
K01911	menE; O-succinylbenzoic acid---CoA ligase [EC:6.2.1.26]	7954	16250	19877	15724	44107	20975	52067	16685	18055	10086	16558	21788	17342	28601	53226	7101	12963	20855	31610	11639	8186	40261	45685	12437	23823	25934	8184	7830	24138	24304	111905	49362	66688	88420	97759	102535	92453	96094	81792	20232	42383	62904
K01912	paaK; phenylacetate-CoA ligase [EC:6.2.1.30]	15649	44835	59735	61155	54180	57404	52448	40052	47021	22027	15782	30862	24915	40506	87848	10495	14841	21162	25102	7643	21280	33400	54135	26665	41651	40832	22868	13346	43395	31765	111676	62817	73723	90603	98494	101964	94220	101783	96805	20417	47308	65938
K01914	asnA; aspartate--ammonia ligase [EC:6.3.1.1]	394	34688	3337	2740	19801	1810	48595	6031	826	1160	877	5901	3070	1008	2774	576	2208	77435	2100	289	7501	34060	2751	1074	1302	3467	2845	3330	25557	2848	5545	15007	1651	871	844	1247	386	9202	1600	94005	3564	607
K01915	glnA, GLUL; glutamine synthetase [EC:6.3.1.2]	86716	196010	225314	243337	203713	215938	196729	149182	188997	99963	54666	121662	94329	113766	254388	33977	88992	193900	107003	33105	47100	137151	133547	121093	134479	149997	80173	84889	167853	86164	135798	133284	105325	109012	132989	129351	125955	145283	163036	133015	98513	85213
K01916	nadE; NAD+ synthase [EC:6.3.1.5]	18419	39117	43910	47958	70177	45653	100526	33128	46011	24204	10916	34511	29114	27754	89433	10426	32128	30916	25054	7298	17581	49639	60968	19419	35533	49963	20933	14464	34851	30453	113337	67714	77425	92566	105939	106496	96752	101307	95416	24613	48196	68268
K01918	panC; pantoate--beta-alanine ligase [EC:6.3.2.1]	41757	111447	64729	59662	98641	55611	115501	48180	48702	24476	26043	52131	42198	66399	92033	16141	42455	74614	58214	16997	27963	91870	77241	56403	71044	88224	30442	49323	65084	55950	122366	83949	82729	96462	114140	112069	104651	122825	113519	120699	64645	72364
K01919	gshA; glutamate--cysteine ligase [EC:6.3.2.2]	35067	54957	44942	50736	55251	42257	94632	35941	43339	22927	17326	28729	28252	31063	48891	9945	32989	38297	29869	8367	17251	18788	33906	41098	36474	54498	21974	42862	35048	26102	8777	34558	17101	9386	19498	11710	13804	18900	35008	8713	22015	10918
K01920	gshB; glutathione synthase [EC:6.3.2.3]	37804	59560	48791	57305	67303	49363	117240	47059	51299	29459	29811	31095	30673	36823	58191	13122	36064	16067	36220	11220	18084	30079	38669	43598	41005	64562	24498	44195	31874	30735	11260	39068	18958	11493	23608	13822	15504	21556	38594	9559	24047	11796
K01921	ddl; D-alanine-D-alanine ligase [EC:6.3.2.4]	47234	132086	73053	71217	106308	66722	127157	60819	61070	35935	36869	69825	53478	78448	108284	20041	49319	121782	72654	22491	31850	95064	90054	62206	77310	103227	32988	55212	86733	59073	125577	99217	87917	99175	119499	115683	108993	124873	122333	122614	74181	74683
K01922	PPCS, COAB; phosphopantothenate---cysteine ligase (ATP) [EC:6.3.2.51]	1124	486	152	3	155	3405	107	263	238	618	292	642	197	8770	39	215	886	143	373	453	1389	733	2055	1096	1314	1466	334	1325	355	935	283	670	20	0	149	0	0	423	303	29	454	1
K01923	purC; phosphoribosylaminoimidazole-succinocarboxamide synthase [EC:6.3.2.6]	45224	114220	69185	67960	102005	62011	119045	54212	56419	33829	26751	59550	47545	68890	105076	17878	43662	94405	59849	18513	29549	92531	86368	58367	73813	79687	31542	52822	75181	57707	123449	97590	86915	98188	116850	114682	107261	123422	118638	121492	68417	73216
K01924	murC; UDP-N-acetylmuramate--alanine ligase [EC:6.3.2.8]	45579	113087	66780	67497	99371	61752	118604	54410	58189	34226	27605	59692	50060	65701	99871	18388	44816	91417	63245	18432	29206	92235	86536	58454	71968	89526	31037	53893	74330	56564	124064	96652	86593	98298	117081	114639	108399	123999	119065	121536	67570	74726
K01925	murD; UDP-N-acetylmuramoylalanine--D-glutamate ligase [EC:6.3.2.9]	45756	113699	69358	68692	102111	62237	119874	55319	58610	34102	27289	59941	50204	67093	99017	18397	45129	91506	63899	18563	28857	92748	86913	58557	72906	90937	31626	54018	73967	57354	124264	96719	86382	98374	117242	114802	108099	124140	118846	121635	68548	74234
K01926	rex; redox-sensing transcriptional repressor	824	35682	4036	5021	2560	2150	870	4729	1693	1721	2032	11650	5916	7080	3518	1621	2537	76018	4383	1110	2711	31935	3948	2898	5064	6342	2252	3577	28909	3150	5698	13259	935	1220	1020	1010	1236	9247	2409	93919	4802	713
K01928	murE; UDP-N-acetylmuramoyl-L-alanyl-D-glutamate--2,6-diaminopimelate ligase [EC:6.3.2.13]	44567	112554	69484	68509	101721	61927	120009	54459	58075	33392	28322	56437	51407	68410	99228	18504	45677	105020	65428	18963	29140	93086	87722	59624	73110	95114	31914	55813	77219	57801	124319	106396	86387	98597	117299	114638	108140	123216	119070	121558	69231	74338
K01929	murF; UDP-N-acetylmuramoyl-tripeptide--D-alanyl-D-alanine ligase [EC:6.3.2.10]	44477	113458	69355	68557	101861	62090	119820	54427	57731	33279	27447	55380	50150	66495	98929	18579	45050	96237	65451	18977	29035	92671	86797	58391	72736	90858	31709	54031	75012	57541	124164	96436	86158	98297	117228	114519	108050	123211	118573	121561	68556	74108
K01933	purM; phosphoribosylformylglycinamidine cyclo-ligase [EC:6.3.3.1]	43119	113195	67408	65180	100870	60149	118433	51452	51952	33159	26750	57960	45675	67996	104871	16883	44096	91435	60165	17904	28841	92455	85939	57372	73024	90539	31215	52032	73824	57199	123152	95398	83723	97145	114898	113847	106178	123412	114604	120952	66693	72914
K01934	MTHFS; 5-formyltetrahydrofolate cyclo-ligase [EC:6.3.3.2]	44672	107006	63335	63129	95028	58221	115182	51520	55473	26005	27110	61131	48987	64613	96984	17438	44354	91839	64181	19221	26923	88452	74653	55905	65732	82983	30779	52706	72698	52815	123623	92665	85414	98069	116550	114538	105473	123676	116722	121260	65691	73762
K01935	bioD; dethiobiotin synthetase [EC:6.3.3.3]	40122	64243	51867	55251	75056	47645	109923	40135	47398	29531	24108	36961	39778	55899	43224	14715	39548	42662	53786	16230	22364	53810	71043	48707	50264	70766	18219	46687	44761	47232	115699	74534	79303	95877	113729	111375	101353	108683	105665	23859	57770	70214
K01937	pyrG, CTPS; CTP synthase [EC:6.3.4.2]	45768	114614	69927	69085	102605	62377	120066	55234	58828	34310	27580	60896	50998	70219	102156	18685	45722	86053	66660	19521	29697	92871	87509	58924	74347	91861	31981	54080	72949	58270	124437	96608	86495	98562	117508	114986	108148	123809	118523	121646	68281	74154
K01938	fhs; formate--tetrahydrofolate ligase [EC:6.3.4.3]	8346	50836	31285	33637	30792	32385	39667	21000	27923	12492	8115	22368	12575	11746	75022	5837	7573	88751	8857	2544	6533	56972	17183	15030	23388	26504	15354	8907	48134	11195	8599	21240	4203	2417	3901	4253	4736	13029	10077	98134	9737	3402
K01939	purA, ADSS; adenylosuccinate synthase [EC:6.3.4.4]	46143	115230	70991	69477	105004	63696	146405	55392	61562	34586	27004	62577	49391	69925	102606	18046	45796	91234	64319	18833	36908	97805	89495	59209	76266	95132	34312	54670	75450	61449	125322	98915	86737	97967	118078	114811	107902	124804	117732	122263	69020	74750
K01940	argG, ASS1; argininosuccinate synthase [EC:6.3.4.5]	42422	111955	64298	63694	96754	60344	116343	50152	51303	29988	26126	56050	40830	66134	99731	15968	42363	89730	57245	16780	28168	92104	75738	56975	69895	89323	30353	50887	71196	49396	123174	82607	82929	96767	111608	113496	104575	122115	112418	120744	64862	71824
K01941	E6.3.4.6; urea carboxylase [EC:6.3.4.6]	1662	2034	2044	2293	2676	4311	6060	3022	2670	2577	706	1238	395	9432	1015	560	1250	42	962	548	7972	4500	3888	1703	2376	4905	2032	2236	875	3874	826	4286	2848	947	1376	1083	602	6710	4500	547	2027	1231
K01942	HLCS; biotin---protein ligase [EC:6.3.4.9 6.3.4.10 6.3.4.11 6.3.4.15]	63	12	35	113	46	133	0	41	23	0	0	0	0	0	0	9	0	0	14	1	0	5	0	72	0	44	0	114	0	0	0	0	0	0	7	0	0	0	11	0	38	0
K01945	purD; phosphoribosylamine---glycine ligase [EC:6.3.4.13]	43163	113359	67189	65201	100813	59676	117930	51358	51895	33077	26184	58728	43390	68018	97848	16903	42996	91429	57169	17866	28889	92364	85998	57495	73166	78540	31272	52152	73223	57218	122986	95270	83809	96977	114892	113142	105721	123344	114501	121008	66329	72227
K01947	birA-coaX; biotin---[acetyl-CoA-carboxylase] ligase / type III pantothenate kinase [EC:6.3.4.15 2.7.1.33]	0	0	0	0	0	0	0	0	0	0	44	0	0	57	0	0	0	0	0	0	0	0	132	0	0	0	0	0	56	0	0	0	0	0	0	0	0	10	0	0	9	0
K01950	E6.3.5.1, NADSYN1, QNS1, nadE; NAD+ synthase (glutamine-hydrolysing) [EC:6.3.5.1]	28615	80854	28850	25468	35174	19704	22956	25933	15369	15535	17623	29779	24376	47892	17461	9642	14283	66099	43849	12735	13627	44909	28530	41760	42210	46196	11660	42015	43086	30702	11482	30367	9414	6499	12175	9374	11814	23791	23079	97297	22720	6062
K01951	guaA, GMPS; GMP synthase (glutamine-hydrolysing) [EC:6.3.5.2]	55325	128677	97564	100562	122107	95151	136666	75968	84204	45991	38761	74859	58262	81633	143626	21459	50906	98601	70721	23500	39394	99734	98492	70660	89865	105046	45737	59806	91916	66161	126754	106999	90565	100062	118424	118641	112526	134038	132396	125948	75491	77618
K01952	purL, PFAS; phosphoribosylformylglycinamidine synthase [EC:6.3.5.3]	68688	162796	134240	142985	150050	129378	151816	92689	110032	72506	38723	119408	75711	117959	188380	27249	61304	102719	107172	29500	44936	117193	156269	92195	135445	139292	63560	68928	123654	100129	236464	154234	157411	187218	214422	219335	207010	228012	207905	147643	118041	140460
K01953	asnB, ASNS; asparagine synthase (glutamine-hydrolysing) [EC:6.3.5.4]	35483	135193	56576	37929	152843	40334	169148	49969	38909	18602	21677	59395	38541	69979	77235	19658	40357	112560	48084	14451	31558	99425	83928	45220	76208	106299	23545	19248	76918	59982	123760	95855	81362	98153	115410	112598	103696	120709	108206	121101	69120	73279
K01955	carB, CPA2; carbamoyl-phosphate synthase large subunit [EC:6.3.5.5]	44162	147699	69446	67351	105110	61538	118880	55651	53328	34016	28468	65731	48553	71870	105372	18173	45388	125305	63298	18876	30496	124798	89979	59276	78370	104904	32842	53370	87801	60899	128197	98603	84554	97872	115499	113919	107491	132415	117203	214911	69793	74190
K01956	carA, CPA1; carbamoyl-phosphate synthase small subunit [EC:6.3.5.5]	43302	112676	66081	65112	99385	60292	117691	51418	51941	32973	27086	58537	45852	67734	105831	16838	44496	92273	60509	18020	29247	92542	85891	57605	72839	90884	31353	52652	74552	57178	123148	94973	83547	97119	114909	113878	106291	123040	114291	120978	66507	73165
K01958	PC, pyc; pyruvate carboxylase [EC:6.4.1.1]	6141	6776	22440	27987	13136	26487	11142	11485	19961	9467	6661	8131	7929	6923	26045	2547	4291	20796	5647	1993	2941	4136	5474	9479	7050	14277	3208	4122	18490	6642	2166	6780	2731	1278	1220	1851	3419	4086	7443	935	4681	1915
K01959	pycA; pyruvate carboxylase subunit A [EC:6.4.1.1]	2874	4337	2038	1609	1229	1893	3239	1805	2448	2576	490	954	1873	2555	3328	373	772	94	2736	837	858	980	2474	1115	2239	1498	449	832	998	1380	783	2525	1354	744	1283	1621	541	2027	5880	596	1442	660
K01960	pycB; pyruvate carboxylase subunit B [EC:6.4.1.1]	3400	9789	8722	3830	9682	3379	6397	6045	4138	3091	924	2818	2385	6030	4066	1281	2079	4171	4554	1278	2144	1858	4283	5045	5431	5231	2097	1993	5299	3529	1245	4031	1825	1133	1522	2194	1606	2823	7056	773	3209	761
K01961	accC; acetyl-CoA carboxylase, biotin carboxylase subunit [EC:6.4.1.2 6.3.4.14]	42717	112556	66603	64640	101451	59356	108334	52537	52831	30272	27730	58481	47723	74032	105665	17091	45139	92920	61399	18060	30450	93881	81522	61243	74118	98094	32176	54120	75380	60474	123601	94293	84121	97266	114853	114280	105589	123772	117149	120981	67043	72952
K01962	accA; acetyl-CoA carboxylase carboxyl transferase subunit alpha [EC:6.4.1.2 2.1.3.15]	41782	105002	62295	63928	96836	54988	106336	45968	51609	29038	25425	54124	44899	53734	102983	14855	41717	76146	58260	16990	25731	90491	74959	54784	66103	84547	29854	50861	64942	54289	122925	91621	83489	96731	114440	113621	104914	122037	114693	120815	64247	72189
K01963	accD; acetyl-CoA carboxylase carboxyl transferase subunit beta [EC:6.4.1.2 2.1.3.15]	42577	108186	63744	64501	98050	59073	107390	48057	52546	30089	26340	56243	46261	64242	104433	15408	43270	89598	59409	17552	27935	91657	78136	56833	71135	87866	30790	52733	71647	56330	123587	92895	83970	96966	114813	113732	105334	122947	115830	121004	66000	72805
K01965	PCCA, pccA; propionyl-CoA carboxylase alpha chain [EC:6.4.1.3]	9839	16942	31071	36229	29408	34653	19453	21821	28480	14964	16565	13125	14542	13092	59525	5239	8196	183	14393	5775	5446	27743	26490	14259	24025	23061	13567	7161	18378	15385	4666	14278	8836	3597	5467	4223	8608	7841	16818	4920	10118	4844
K01966	PCCB, pccB; propionyl-CoA carboxylase beta chain [EC:6.4.1.3 2.1.3.15]	11531	33338	45337	40672	52818	38780	29258	27183	32497	16352	11482	26536	25702	29865	65483	8745	13221	4670	31610	10638	9804	39422	59250	24269	38449	39273	18878	10570	31408	33484	111172	54738	72509	89951	97916	102851	97448	99463	90909	22755	46235	66297
K01968	E6.4.1.4A; 3-methylcrotonyl-CoA carboxylase alpha subunit [EC:6.4.1.4]	29732	29378	34311	34782	48005	30917	59114	26654	28131	15371	21454	11462	10544	17512	34206	6732	28935	339	19248	5876	13142	11906	14624	15126	20108	19734	15231	9827	16066	12632	5812	29437	12049	6220	11079	6774	9198	15125	28065	5477	12199	7312
K01969	E6.4.1.4B; 3-methylcrotonyl-CoA carboxylase beta subunit [EC:6.4.1.4]	29965	42481	34903	34740	48277	32413	59306	26898	29736	15428	13359	11301	10140	16243	33986	5583	27285	324	17239	5044	12977	12741	14301	14740	20083	17956	15556	9437	15668	12974	5823	28804	12073	6186	12323	6901	8936	15256	27838	5976	14792	7236
K01971	ligD; bifunctional non-homologous end joining protein LigD [EC:6.5.1.1]	574	3017	1383	696	1169	1572	1039	2325	2010	347	1463	7113	1029	2674	2244	658	1008	4284	1222	322	2589	1329	1809	2519	3036	6809	868	1738	4760	2812	1388	4587	2088	836	1001	937	2307	3206	4649	372	2253	1493
K01972	E6.5.1.2, ligA, ligB; DNA ligase (NAD+) [EC:6.5.1.2]	46136	115376	70096	70067	102801	64478	120308	58218	60132	34952	36133	66941	52867	73713	106711	19135	48499	103576	71709	22114	30174	93264	87905	59868	74229	93856	32431	55091	78982	58616	125352	96911	86713	99286	118161	117320	108341	123791	119374	122058	69557	74304
K01974	RTCA, rtcA; RNA 3'-terminal phosphate cyclase (ATP) [EC:6.5.1.4]	91	4111	2161	566	18164	775	27168	1030	524	341	356	2086	421	2402	469	356	538	13114	593	182	581	570	1092	891	1788	3111	417	236	4763	970	184	2793	1	247	43	54	0	8	312	148	666	48
K01975	thpR; RNA 2',3'-cyclic 3'-phosphodiesterase [EC:3.1.4.58]	7574	71486	39391	35058	45012	28605	41083	27347	26042	12243	13354	20193	13681	31788	12425	7104	10481	18992	16466	4973	10456	39545	17769	27518	28894	35354	16525	9782	21803	19068	9612	19046	7441	5774	9741	3890	7129	18936	17101	98595	12630	4507
K01989	ABC.X4.S; putative ABC transport system substrate-binding protein	817	36412	4158	5114	7617	5708	27124	7695	6795	2278	1901	7490	9226	6150	3568	2307	4179	68850	3070	923	3003	32032	5491	3016	4832	7109	3233	4744	24790	3008	7632	25247	8286	3464	4614	4303	5642	15062	20364	96033	8535	4795
K01990	ABC-2.A; ABC-2 type transport system ATP-binding protein	130114	634885	234201	188305	443512	177194	434013	187788	149634	84855	116719	257923	177137	294640	369415	68681	133476	706140	229236	67092	111584	586284	319796	206352	302023	366824	115391	149892	394943	229825	518507	388532	320978	385528	439935	442396	411694	527479	444225	1037313	269673	281608
K01991	ABC-2.OM, wza; polysaccharide biosynthesis/export protein	50784	94055	117731	107387	148913	100980	152257	73083	89039	43489	28759	47292	44247	69485	102090	17972	46933	23089	61315	20645	38927	77954	90565	63109	85609	91692	45095	27131	64224	58661	121030	98506	87967	99641	112975	113721	109495	123938	123241	30572	67147	74178
K01992	ABC-2.P; ABC-2 type transport system permease protein	130375	575521	229901	204029	382629	184995	455683	181076	171534	96790	110041	234685	166781	239803	308250	63130	147430	617539	219777	63161	98332	516759	293745	189149	260902	332003	109594	143500	354969	210193	513694	370249	319894	384604	446458	445031	411985	513310	440834	948246	256785	283946
K01993	ABC-2.TX; HlyD family secretion protein	33510	48470	43128	44102	33693	33362	67630	32006	36708	16254	19754	18170	21973	24963	12128	10052	29883	28053	24289	4491	15586	14342	19735	38054	30876	44311	20041	40542	26671	21961	7766	21789	10350	6005	18916	10881	10750	9445	19335	4540	16298	7984
K01994	gerE; LuxR family transcriptional regulator, transcriptional regulator of spore coat protein	26	1	102	415	0	3	0	0	0	135	264	949	274	56	160	0	0	6835	0	1	75	0	0	142	42	0	83	793	2150	0	80	21	90	63	2	22	0	50	109	10	139	41
K01995	livG; branched-chain amino acid transport system ATP-binding protein	42515	108862	152939	174518	91213	160342	56096	99904	132469	65715	28013	64898	44348	55070	169865	15466	25951	47465	49417	13838	19668	48399	42363	70481	75115	63163	66107	34314	85281	25056	20252	49045	21418	11281	14742	16387	19920	40828	55762	104583	27772	14733
K01996	livF; branched-chain amino acid transport system ATP-binding protein	42772	111703	154214	175224	95030	161329	57062	102765	132446	67273	28601	65211	46215	58934	172703	16085	27036	46522	53655	14733	20206	49236	43575	71528	77929	65985	66705	34625	86930	26798	20848	51990	22612	11964	15491	16885	20943	41701	58903	104755	29722	15101
K01997	livH; branched-chain amino acid transport system permease protein	37110	109548	133959	150061	86676	140664	48766	95279	114631	58571	27373	61012	43063	57525	156577	15765	25414	46849	53002	14320	19625	48626	42852	65128	77120	64416	64650	32040	81208	26116	19593	51803	22800	10592	14470	15244	18880	39615	59063	104040	27953	14693
K01998	livM; branched-chain amino acid transport system permease protein	37167	108824	133013	149090	85629	139196	48206	93284	113149	58375	26866	61567	41995	56825	150293	15533	24288	46834	50646	13703	18891	47716	42215	64650	76064	62135	64278	31479	79258	25539	19785	49421	22041	10768	14897	15305	18762	42267	56118	106747	28687	14460
K01999	livK; branched-chain amino acid transport system substrate-binding protein	40506	129369	144253	156511	120762	146725	93790	106821	120465	61860	29242	68144	46142	69105	153789	18375	25912	67757	50850	13782	29295	57229	55266	78678	92449	77372	77250	36307	89470	32616	22727	61588	31046	12899	17302	18033	22745	46258	76194	105646	34834	18834
K02000	proV; glycine betaine/proline transport system ATP-binding protein [EC:3.6.3.32]	22668	25600	72637	90422	39632	78957	97859	43066	78512	39691	16215	28632	21143	16404	64002	4498	13233	19441	21367	6493	7867	6915	7867	24571	9572	19871	11041	15582	30313	5980	6331	20520	11448	4540	8653	8911	10252	10832	28204	7890	12082	7067
K02001	proW; glycine betaine/proline transport system permease protein	22552	23062	71377	89809	39226	78460	95068	41470	78158	38262	15887	28657	20006	15872	63946	4488	12807	18821	18012	6011	7613	6476	7484	24419	9490	19915	10479	14874	29953	6028	5630	14321	7606	3954	7631	8098	8151	7918	19358	7422	10223	5698
K02002	proX; glycine betaine/proline transport system substrate-binding protein	28388	32335	94746	116725	70491	100135	157684	56048	102183	47772	17146	30864	23718	19280	67309	5963	16153	11429	19868	6110	10383	8144	9385	32595	12380	24479	14309	20616	32823	9240	7066	23592	10724	6074	10182	11724	11012	11370	24396	8473	12612	9456
K02003	ABC.CD.A; putative ABC transport system ATP-binding protein	103507	491017	225087	182385	456213	171158	586472	163978	156437	87874	89342	173904	123574	215621	227945	53917	151026	544138	172178	56093	97865	368656	206915	139447	195345	245742	87097	76953	298472	150339	282716	282626	183060	212150	250035	243428	222914	303033	270785	717196	176667	155057
K02004	ABC.CD.P; putative ABC transport system permease protein	124507	465362	257560	194518	549333	184290	639089	172329	167722	87419	107197	203718	147596	229504	289495	64448	163668	545414	215490	66840	98154	361825	285528	175488	239229	290313	98435	78281	328225	200081	489829	366630	315225	384911	435372	442081	403758	477248	428965	566457	254575	277966
K02005	ABC.CD.TX; HlyD family secretion protein	42503	136490	77877	59908	214138	52395	243489	52185	45104	32019	32213	54696	42104	66047	88455	18685	43698	37946	67113	19689	36858	112802	111541	51505	81429	92035	33581	19419	64897	71140	227076	138152	142294	182517	200172	208027	187269	205074	177911	136251	94649	129015
K02006	cbiO; cobalt/nickel transport system ATP-binding protein	2820	5287	2990	4004	2712	4061	1187	4638	3476	2074	1171	6465	2639	3468	3041	817	1314	38601	1246	738	1286	1133	2997	1688	2961	3992	821	1386	14121	1701	1901	1281	678	636	1301	1247	1067	1331	1909	697	2929	1129
K02007	cbiM; cobalt/nickel transport system permease protein	2931	7207	3634	4117	3065	4208	1108	5027	3569	2264	1432	5764	3148	5425	2989	1078	1750	40162	1806	822	2110	1399	3616	2295	3815	9070	1243	1680	15420	1973	2014	1448	896	683	1355	1391	1366	1410	2064	732	3307	1363
K02008	cbiQ; cobalt/nickel transport system permease protein	2869	6545	3291	3537	2828	3752	1018	4729	3393	2240	1264	5545	2856	4600	2930	941	1497	40062	1559	753	1695	956	2978	1767	2775	7624	1049	1320	15074	1143	2011	1400	843	678	1346	1360	1316	1398	1936	705	3072	1341
K02009	cbiN; cobalt/nickel transport protein	2653	2857	1992	2782	2192	2725	938	3539	3057	1504	769	2471	1439	1668	1673	549	1207	15781	940	544	393	395	1831	810	1266	1465	352	678	6928	649	1255	798	429	345	882	1233	1019	1045	1502	547	1966	1014
K02010	afuC, fbpC; iron(III) transport system ATP-binding protein [EC:3.6.3.30]	43555	93053	70895	77352	79079	70989	135108	50717	67746	38390	21144	32039	25582	40480	60767	10770	36961	13842	34506	12856	25982	55100	37787	40541	38907	54068	26465	21830	33172	23254	15398	47925	18102	9671	19096	14732	15504	27704	36701	102950	22738	12168
K02011	afuB, fbpB; iron(III) transport system permease protein	42251	59002	63204	73706	64461	68497	136084	47649	64896	37145	20677	28941	21681	39667	65379	9781	35174	6045	30147	9684	26218	24157	35230	35784	35564	49975	24100	19170	29322	20764	10073	36752	17327	8504	17940	13567	14215	18820	34155	9145	21193	11511
K02012	afuA, fbpA; iron(III) transport system substrate-binding protein	43358	68650	71852	81618	87389	74604	158832	58715	71752	43733	23285	32681	26927	39122	83317	11072	36065	9715	37390	12673	25863	25605	40725	38074	44964	54893	34500	20566	35593	24836	12843	56146	21212	10345	20229	14921	17685	23279	46380	10488	25058	14058
K02013	ABC.FEV.A; iron complex transport system ATP-binding protein [EC:3.6.3.34]	59640	186401	129161	128242	157801	119980	259469	97426	118652	56706	41324	79446	57458	81776	115678	24204	73451	327806	68181	21326	50149	138730	98089	66306	89518	100590	53764	43652	159901	64662	137705	135803	95590	102590	127366	124228	115721	147092	149460	225605	90808	82961
K02014	TC.FEV.OM; iron complex outermembrane recepter protein	169003	394797	220157	124128	632090	154369	740754	161784	144250	60952	108647	174627	133892	226357	438390	75224	220487	92438	247997	76560	149887	449316	440650	172754	303368	370659	109720	72027	212470	280012	792522	521365	535463	653805	732364	745417	684724	750324	679028	158513	369957	474066
K02015	ABC.FEV.P; iron complex transport system permease protein	82451	174118	146873	153010	162094	137634	320557	110814	140030	62875	51943	82746	66388	76915	120737	26123	77698	431822	74832	23534	58387	141672	95346	73418	84539	97557	57421	49917	198005	65326	139705	146188	102655	105583	131144	126323	119535	150902	159441	228239	92433	86199
K02016	ABC.FEV.S; iron complex transport system substrate-binding protein	54734	170696	123828	124302	133595	117069	214493	100070	114549	51259	42992	81787	59818	79604	133189	23941	55836	339911	72055	21969	44829	150659	95280	67426	91724	106244	52148	41232	168811	63644	138137	128769	95497	101677	123057	121230	116475	145940	151857	225361	87892	83086
K02017	modC; molybdate transport system ATP-binding protein [EC:3.6.3.29]	33770	59011	44507	42953	39185	39546	63044	33595	37141	18158	18757	25776	17976	35376	39730	9527	30646	65800	24801	7651	11907	16547	27238	29547	38214	46470	18740	11212	44464	20707	8384	25726	10511	6290	13686	9375	10368	15312	27916	7720	22027	7021
K02018	modB; molybdate transport system permease protein	37312	92620	45684	44535	40419	44824	63633	36077	39215	20141	19804	28679	19220	46188	40282	10368	32270	80055	27413	8372	14681	47838	30904	31335	41419	50206	20356	13569	48892	22814	13441	29740	12776	7300	15166	11220	12343	25842	31493	101986	24409	8511
K02019	modE; molybdate transport system regulatory protein	5898	9463	6885	5960	9982	8011	4392	7562	6185	3366	8325	7344	4029	7264	15329	2096	1754	21563	4014	1340	2388	3331	10302	12074	13661	11936	10819	2772	14380	4441	2315	3824	1499	1502	3797	3513	1693	2668	4275	1327	4059	1748
K02020	modA; molybdate transport system substrate-binding protein	37337	90943	48608	45518	48875	45278	67506	36376	40119	20354	19716	27880	18106	41765	41160	10278	32484	80385	26820	7822	13892	47322	30263	32605	38198	50148	20804	14283	49715	22443	13405	30344	13877	7140	15237	11388	12507	26206	31646	102006	24158	8877
K02021	ABC.MR; putative ABC transport system ATP-binding protein	111	855	343	324	399	825	492	852	2012	154	1649	1915	1523	1603	1328	991	1554	30	3899	949	888	498	965	322	732	1060	346	817	1446	1077	1090	3890	2386	870	940	448	889	1336	2919	358	775	578
K02022	ABC.MR.TX; HlyD family secretion protein	11075	14881	31515	42614	21245	37852	48705	26435	38291	25872	5650	11728	14263	10308	32502	5315	6437	569	10720	3068	4590	4550	16534	13006	14296	15838	12975	7884	12418	6810	5147	10161	9725	4352	6338	5584	8956	7992	13466	7030	8262	6791
K02024	lamB; maltoporin	767	3813	6745	4951	14594	7142	84373	10659	13870	3488	17146	3197	7617	12220	864	3417	7611	16297	11021	5803	2400	1730	3141	6011	2684	8188	2239	3331	6792	1356	2659	2482	864	1254	3908	1603	1600	379	3992	2333	3345	2022
K02025	ABC.MS.P; multiple sugar transport system permease protein	4273	49707	18272	19475	17846	30494	47302	30065	21461	13134	24676	41011	15117	19990	93358	6563	14495	153020	32235	10788	7576	36592	14811	12077	27419	27198	23260	9000	70603	10183	11091	25943	7557	5365	5954	7483	9823	18352	17404	98484	13462	7492
K02026	ABC.MS.P1; multiple sugar transport system permease protein	4274	49751	18287	19628	18096	29238	47371	31467	21171	12977	24649	40749	14647	20140	88835	6828	15234	150088	33777	11175	7800	36065	14606	12344	27414	27686	22999	8784	68014	9796	10590	25698	7284	5144	5827	7615	9106	18146	17417	98393	12636	7415
K02027	ABC.MS.S; multiple sugar transport system substrate-binding protein	3761	49079	17410	17484	17038	27769	54972	29175	20509	12204	24679	34690	16308	19372	80597	6812	15117	120341	29883	10594	7597	35999	14603	11501	27027	25186	22676	9787	60504	10294	10964	39708	10448	5667	5941	7200	10343	18413	23917	98562	12197	7835
K02028	ABC.PA.A; polar amino acid transport system ATP-binding protein [EC:3.6.3.21]	24611	95084	78007	92771	41024	83052	61295	56382	74249	35076	19724	33114	36220	23641	70301	8052	17606	166266	32623	8909	11295	68969	21164	31778	32030	35044	32341	24051	83367	14394	17978	43544	14372	7962	11536	12096	11826	29015	36693	192427	21044	9343
K02029	ABC.PA.P; polar amino acid transport system permease protein	48120	123744	150876	176548	80911	161009	128768	97356	145679	69574	28987	53328	61243	40075	138116	13655	29580	186356	57765	14810	18493	76020	37732	59227	56934	57878	60374	39519	114895	23987	24598	69580	31482	14355	19796	22023	22950	42429	70660	196926	33379	17441
K02030	ABC.PA.S; polar amino acid transport system substrate-binding protein	79779	277104	206833	213468	337778	189892	534457	156543	190379	95803	47037	68730	74244	79920	102574	29046	119037	228656	85152	23609	55642	124481	76973	81516	91645	113556	67956	58119	138051	48093	36516	172151	58186	36011	54159	40774	39091	64446	133323	209900	71898	35854
K02031	ABC.PE.A; peptide/nickel transport system ATP-binding protein	22333	74360	82936	90711	55081	82005	85006	53659	75455	32272	11288	32464	25517	43222	57018	10347	17643	79718	26728	6793	15754	42123	25187	36584	40445	46581	33568	22100	57297	17486	11495	23816	11136	5372	11383	9188	10448	20904	30626	99128	16289	8557
K02032	ABC.PE.A1; peptide/nickel transport system ATP-binding protein	86843	148645	236886	269254	156503	242985	182772	145248	212849	100375	47242	85006	73109	87791	240808	25283	48195	106863	87427	23832	33803	98111	99018	108247	114193	125342	93125	52857	137984	63268	130198	94614	84356	97754	118851	118866	113657	128629	131072	125906	73297	76537
K02033	ABC.PE.P; peptide/nickel transport system permease protein	80774	136366	215073	244565	144744	218563	159358	137968	188820	91698	48536	89397	74092	84528	238865	25131	46062	128796	88945	24445	33586	96772	98312	102046	116671	128701	91303	48149	142629	63890	129735	82510	85248	97606	117445	118230	113703	126476	126027	121784	69822	77653
K02034	ABC.PE.P1; peptide/nickel transport system permease protein	81430	137258	215927	245783	144695	218903	160824	139372	191629	92136	56193	87876	74635	85429	240713	25622	47476	111922	89859	24484	33179	97097	98786	102486	117619	128825	91400	48056	138735	64922	129570	82117	86056	97528	117686	117941	113758	126543	124368	122217	69871	78256
K02035	ABC.PE.S; peptide/nickel transport system substrate-binding protein	92120	173899	264414	297986	172041	265552	200730	160350	230002	109170	51090	98081	87062	81457	281404	25900	53379	153755	92500	24021	35118	127292	104609	109347	129778	127113	112815	56662	165860	61442	135785	91773	89302	100309	117035	123501	119167	140995	137234	220011	74360	82046
K02036	pstB; phosphate transport system ATP-binding protein [EC:3.6.3.27]	37993	102678	53862	54868	63670	52542	114460	48844	49001	30166	26403	37443	26673	56949	44466	13641	39382	95770	35269	11667	18378	49835	41499	35106	45534	57681	23581	19510	57232	26013	15885	48765	16793	10017	20037	13985	15180	31186	38455	103222	29449	11199
K02037	pstC; phosphate transport system permease protein	36741	101838	53215	54300	63136	48051	118860	48460	48571	29440	25860	37018	25670	48081	43283	13562	38007	95586	34631	11280	23672	52707	39703	34449	44372	56166	24379	18783	56181	26333	15599	49265	17869	9878	19086	13954	15294	31355	36351	103219	29381	11559
K02038	pstA; phosphate transport system permease protein	36858	102250	53757	54831	64632	49091	119833	47974	48966	29737	25910	38445	26470	48561	44582	13446	37686	95603	35010	11348	23558	52884	40976	34784	45158	55945	24829	18997	57200	27466	15688	50081	18226	9960	19180	13580	15316	31648	38703	103278	29621	11668
K02039	phoU; phosphate transport system protein	35860	96872	49330	46273	59482	45529	94871	40688	39603	20625	17200	34243	22452	49681	43913	10810	34064	98148	27908	8450	22314	51028	32855	32753	42396	49445	22990	17564	57217	24787	13439	48042	16401	8890	15707	10883	13493	28313	36681	101791	26717	10047
K02040	pstS; phosphate transport system substrate-binding protein	51048	134964	93555	99068	97844	92890	188837	75677	91772	55342	32457	58094	48525	79355	70389	19386	49552	124535	64102	23039	30115	68645	82755	58070	64317	86948	33797	29193	84988	48399	128248	96098	84858	101092	119677	116129	108002	126288	123241	125069	74417	77019
K02041	phnC; phosphonate transport system ATP-binding protein [EC:3.6.3.28]	16417	28033	51678	61291	29869	56345	53318	30915	51769	28277	14931	12020	13405	19155	32905	5030	9713	14482	12114	3300	5532	5038	11066	18170	14820	14534	15057	11439	21226	5549	3683	11358	7518	3717	4528	6512	6047	10657	16287	7052	9123	5715
K02042	phnE; phosphonate transport system permease protein	22019	33835	74661	87884	40651	83026	89860	44270	75906	36442	10430	16429	20333	22113	62773	6531	12284	15295	16051	4723	7635	7246	16410	27756	23739	21511	26357	16243	32691	8589	5385	16396	10492	5485	5816	8911	9381	14061	22611	6643	11075	8339
K02043	phnF; GntR family transcriptional regulator, phosphonate transport system regulatory protein	5640	6298	23782	27669	9668	23121	10534	13832	21105	9051	1566	3940	5113	2509	15452	1293	3002	13266	2350	259	1842	1720	5097	8829	9096	7546	11056	4369	11936	2146	944	3541	2657	1095	1222	1821	1569	1971	3853	1019	1949	1530
K02044	phnD; phosphonate transport system substrate-binding protein	44506	51220	77227	90864	44001	76197	64959	46220	74240	39191	9523	18639	20491	33943	28511	8502	12210	16446	19723	4469	11295	12432	20187	29242	28035	32826	20054	17418	30106	12413	6253	25125	14509	6305	9438	8846	10715	16363	31565	6308	15743	8509
K02045	cysA; sulfate transport system ATP-binding protein [EC:3.6.3.25]	561	1454	1139	1815	1050	2000	801	2980	1929	980	460	4918	2531	922	3967	257	740	25441	1473	210	1081	449	1944	742	1392	2122	605	1888	10631	1573	1527	6646	3479	3004	1415	1669	2684	3245	8176	853	3366	1905
K02046	cysU; sulfate transport system permease protein	602	1577	1073	1488	1050	1856	867	2851	1764	911	383	4705	2105	981	4634	247	764	20561	1473	235	1099	444	1951	684	1433	2237	562	2061	8143	1552	1379	6691	3407	3229	1421	1829	2688	3109	7870	832	3053	1905
K02047	cysW; sulfate transport system permease protein	543	1577	1073	1488	1050	1856	867	2851	1764	911	383	4705	2105	967	4634	247	764	20561	1473	235	1099	444	1914	651	1433	2236	562	2061	8143	1552	1379	6691	3407	3229	1421	1829	2688	3109	7870	832	3053	1905
K02048	cysP, sbp; sulfate transport system substrate-binding protein	698	2005	1287	2081	1114	2604	962	3796	2429	1276	640	6223	2725	1291	5379	350	1219	37146	2380	243	1382	556	2663	920	1872	3528	786	2476	13440	2164	1939	11397	6155	5496	2177	2924	4708	5403	12941	1317	5009	3310
K02049	ABC.SN.A; NitT/TauT family transport system ATP-binding protein	19252	121597	76679	83706	49275	74447	32947	59597	58212	35234	31130	45511	37589	42702	76346	10802	20778	119925	43469	11654	15562	75074	36749	45191	59830	63532	48901	47553	74280	31143	21725	27376	15390	10319	15490	11852	17675	40708	38724	198748	29191	11730
K02050	ABC.SN.P; NitT/TauT family transport system permease protein	18942	119359	75703	82571	50629	75566	32419	58692	57426	34967	27412	47340	38166	42877	89366	10622	21131	124936	42704	11347	14830	74663	35232	44391	59420	62250	49374	49282	76386	27939	21057	36524	14765	9642	14467	11853	17461	40006	37733	195819	28876	11389
K02051	ABC.SN.S; NitT/TauT family transport system substrate-binding protein	12493	126260	53101	51470	58124	51420	68465	49586	37345	26694	26703	42546	25691	46039	65783	10283	18146	133517	35112	10146	15140	75512	35842	33351	52136	54581	38034	15826	71061	23758	20301	36833	12090	10163	10261	9852	13047	38819	34494	197754	28471	9394
K02052	ABC.SP.A; putative spermidine/putrescine transport system ATP-binding protein	9002	21960	32779	35661	22760	37433	33093	27774	30648	13293	7637	22760	13901	13264	63458	4558	7014	17439	15656	4169	6540	5200	14458	15452	24613	21080	23126	9319	23852	8491	6476	14540	9443	5241	5256	5796	7872	10735	19571	6268	8898	6874
K02053	ABC.SP.P; putative spermidine/putrescine transport system permease protein	8983	20502	32204	35734	21811	37969	39528	26835	30488	13187	7371	22119	13785	10853	69347	4441	6461	23880	14066	3508	5852	5228	14043	14679	22865	19365	22890	9129	26191	8046	5753	15830	10072	4884	4469	6093	7890	10078	20904	5917	8511	6432
K02054	ABC.SP.P1; putative spermidine/putrescine transport system permease protein	8524	16335	30024	33527	20014	35020	25040	22069	27198	12239	6304	20675	11562	9726	68908	3493	6617	22020	12131	3433	5620	4585	13152	13868	22309	18763	22105	7342	24640	7696	4614	10762	7218	4495	3836	5617	6476	7798	11692	5305	7189	5189
K02055	ABC.SP.S; putative spermidine/putrescine transport system substrate-binding protein	19786	42497	72742	84678	43330	74111	63247	44917	66963	31190	9151	27458	21787	16427	65149	5239	29220	23908	20603	4870	8518	7670	16042	28081	26473	23346	27668	16435	33451	9994	6522	19241	11962	6628	9793	8182	8577	11900	22966	6979	14206	7111
K02056	ABC.SS.A; simple sugar transport system ATP-binding protein [EC:3.6.3.17]	16701	73243	61299	69630	54133	69106	53957	43677	51392	26344	13796	40050	21553	16999	115527	6135	15645	127173	28223	7484	9147	39385	12404	21821	21292	31722	18422	13626	71790	9854	14416	32919	10175	6139	7387	10135	12240	23509	22221	101040	19801	7609
K02057	ABC.SS.P; simple sugar transport system permease protein	29674	130652	114039	131443	64720	127890	51529	77553	94730	48367	20050	58471	40205	24945	198240	10244	26402	246073	46040	11791	14907	76385	21460	40210	35776	53811	34195	25705	131252	16533	26333	51734	17752	10689	13043	17068	21128	42542	36761	198494	35096	12922
K02058	ABC.SS.S; simple sugar transport system substrate-binding protein	8538	12628	28588	33964	16416	35275	13729	21819	25472	13744	7839	19280	12038	8120	60696	2631	8247	64882	13767	3631	4453	4424	8626	11586	13536	17014	13505	6238	36660	5129	5540	10775	5681	3730	4449	5036	5788	7667	12974	2715	7955	4093
K02062	thiQ; thiamine transport system ATP-binding protein	6158	4262	21733	26828	10262	27081	37638	10025	24023	9375	1794	4141	4503	2270	31524	1192	3513	15776	3616	896	1926	2060	1555	7215	1859	7366	3484	4437	13614	1762	1875	4625	1291	1199	2597	2232	2662	1782	5357	1605	2724	1923
K02063	thiP; thiamine transport system permease protein	6229	4388	21879	26828	10343	27338	37698	9982	24274	9442	1968	5395	4632	2645	32623	1367	3543	15794	3724	1018	2628	2237	1756	7519	2166	7514	3534	4733	14023	1920	1883	4464	1216	1211	2563	2219	2793	1796	5383	1596	2519	2040
K02064	thiB, tbpA; thiamine transport system substrate-binding protein	6229	4514	21994	27021	10495	27389	37717	10937	24274	9443	1977	5470	4700	2693	32650	1467	4139	15805	3912	1025	2299	2254	1756	7536	2238	8739	3589	4695	14054	1839	1905	4691	1291	1318	2635	2631	2914	1928	5601	1611	2744	2087
K02065	mlaF, linL, mkl; phospholipid/cholesterol/gamma-HCH transport system ATP-binding protein	46378	105534	81055	76513	120698	69105	126163	66568	62846	35488	43913	57240	64673	91765	113052	23555	53251	20776	83446	26683	34709	69165	96293	86321	91969	127368	35374	84091	59685	67062	122222	89395	88757	101155	120413	117829	109949	112829	125618	28738	72034	75255
K02066	mlaE, linK; phospholipid/cholesterol/gamma-HCH transport system permease protein	46380	106010	81209	75831	120986	67974	126039	65266	61825	35464	44000	59649	64335	92567	112805	23554	53278	20805	84241	26885	35618	69652	97290	86635	92820	128259	35634	84284	60685	68793	122061	91009	88588	101164	120455	117463	109819	112325	126745	28742	72050	75558
K02067	mlaD, linM; phospholipid/cholesterol/gamma-HCH transport system substrate-binding protein	44046	79438	70240	70035	108284	60300	121685	56218	57859	32516	34873	54240	61271	69420	110388	20963	48145	20257	75857	22929	31196	63713	88607	78672	80841	104497	33211	81727	55233	61273	119880	85390	87730	100006	118488	116576	107718	110043	124184	27901	63429	75656
K02068	ABC.X2.A; putative ABC transport system ATP-binding protein	873	1095	1302	2486	469	2685	557	5371	2105	1127	8918	3433	2287	4220	1366	685	4196	26682	5929	2853	683	375	701	1198	659	2822	849	1615	9035	539	1728	810	361	613	2027	633	529	431	1524	422	1882	464
K02069	ABC.X2.P; putative ABC transport system permease protein	3764	55435	5270	4797	8229	7446	30522	9789	8961	3434	10005	5344	5392	11625	1946	3689	5572	27061	9644	3798	2895	35620	9052	4180	9216	17781	3467	3039	11886	4705	7272	8508	3458	2064	4296	3145	3506	11107	8649	96141	8240	2906
K02071	metN; D-methionine transport system ATP-binding protein	4787	33353	5927	11996	4776	10325	31666	13149	11655	5390	12743	12576	17032	8297	5056	3016	7829	90602	15855	4419	3858	32114	4423	16463	7436	20540	4946	37208	32067	9523	9735	18757	5525	4489	9993	6284	6118	13531	13273	96560	8298	4948
K02072	metI; D-methionine transport system permease protein	4037	33207	5019	7530	3957	9524	30703	11809	10763	4516	10477	10932	7524	6928	5792	1965	5672	90627	8900	3543	3622	31530	3755	3361	2707	7278	3207	6856	31626	3179	9168	18584	4637	3481	5269	4787	4454	13480	11642	96130	7489	3775
K02073	metQ; D-methionine transport system substrate-binding protein	4885	33949	6589	12827	5287	11832	44999	14448	13227	5727	13013	14558	18012	8678	6440	3343	9076	107292	16788	4609	4563	32442	5193	16776	7972	22255	5177	37872	37795	9856	10600	19658	5622	5068	10784	7035	6616	14335	13696	97408	9193	6024
K02074	ABC.ZM.A; zinc/manganese transport system ATP-binding protein	2473	1893	2867	9279	2728	4988	4054	5095	4729	6800	3091	5190	10004	2329	2501	950	2665	699	7700	1042	833	993	2677	13200	5725	14342	2264	31109	1998	2797	1606	1206	1123	1447	2010	2705	1673	1229	3937	627	1518	1705
K02075	ABC.ZM.P; zinc/manganese transport system permease protein	2700	3869	4203	10539	5092	6597	11478	8196	7701	7721	11433	5769	11037	6628	2574	2595	5312	814	12420	3678	1385	1234	3083	14039	5994	15368	2440	32006	2484	2678	2644	3042	1347	2108	2979	3003	2065	1675	6178	1310	2623	2324
K02076	zurR, zur; Fur family transcriptional regulator, zinc uptake regulator	17	5	77	179	0	94	0	189	0	167	291	463	303	75	117	8	272	3078	42	1	145	12	0	136	188	0	83	629	1696	10	98	21	90	0	34	22	0	104	148	10	0	44
K02077	ABC.ZM.S; zinc/manganese transport system substrate-binding protein	4489	8608	5452	11517	6299	11166	11981	9927	8923	8696	12024	10039	11491	18194	4289	3293	7168	1679	15184	4658	3801	2610	7547	16407	10594	19993	3453	33624	4683	6659	3116	4172	1417	2091	3130	3061	2507	2474	6912	1388	3692	2341
K02078	acpP; acyl carrier protein	55713	147376	114714	111855	190329	102433	243504	83238	94419	52952	48971	92633	75951	96660	170730	30181	59613	187208	97088	29223	40398	113303	133633	88015	100666	159840	44081	65426	134490	87539	236863	154349	153820	189003	215991	219668	201654	223337	204379	142838	115533	139007
K02079	agaA; N-acetylgalactosamine-6-phosphate deacetylase [EC:3.5.1.25]	660	656	751	1425	202	1610	487	3264	1597	768	434	730	490	3671	162	329	1060	2472	2954	2456	290	285	297	665	149	358	993	489	957	82	1496	232	173	250	1900	119	326	170	670	228	846	182
K02080	agaI; galactosamine-6-phosphate isomerase [EC:5.3.1.-]	0	50	44	0	119	0	14	0	0	0	198	509	284	255	125	429	285	2075	412	270	0	0	83	30	19	40	55	0	633	31	58	88	128	119	0	31	50	115	9	89	175	0
K02081	agaR; DeoR family transcriptional regulator, aga operon transcriptional repressor	638	507	722	1060	221	1190	8542	1732	1292	815	627	2661	130	418	220	270	1005	6483	2729	259	403	280	343	441	170	242	991	595	1796	281	1880	1858	1085	603	2059	523	847	2303	1910	303	1310	365
K02082	agaS; tagatose-6-phosphate ketose/aldose isomerase [EC:5.-.-.-]	622	446	788	1060	185	1149	487	1350	1263	745	741	1384	271	407	426	184	1131	8143	2367	225	163	310	390	439	182	168	975	527	2547	29	1590	137	170	256	1834	119	237	308	709	220	313	202
K02083	allC; allantoate deiminase [EC:3.5.3.9]	240	1049	1650	2181	1895	1790	1073	3194	3131	710	884	1862	2551	1226	1169	668	1249	6113	817	173	816	1046	517	748	369	14430	529	271	2257	1121	915	3595	2395	1014	698	961	1294	1470	2887	381	1121	1045
K02086	dnaD; DNA replication protein	21	5	102	260	44	142	0	327	152	252	321	959	421	174	181	28	605	7412	354	101	164	35	118	306	211	0	105	629	3098	37	212	9828	103	63	34	22	0	104	244	11	192	44
K02092	apcA; allophycocyanin alpha subunit	1079	585	1052	3533	1224	2210	2425	1212	1776	5289	262	857	488	424	61	193	66	0	348	42	46	113	330	111	228	420	144	378	8	234	145	66	194	137	242	153	79	0	278	108	316	63
K02093	apcB; allophycocyanin beta subunit	1079	585	1052	3533	1224	2210	2425	1212	1776	5289	262	857	488	424	61	193	66	0	348	42	46	113	330	111	228	420	144	378	8	234	145	66	194	137	242	153	79	0	278	108	316	63
K02094	apcC; phycobilisome core linker protein	1079	585	1052	3533	1224	2210	2425	1212	1776	5289	262	857	488	424	61	193	66	0	348	42	46	113	330	111	228	420	144	378	8	234	145	66	194	137	242	153	79	0	278	108	316	63
K02095	apcD; allophycocyanin-B	1079	585	1052	3533	1224	2210	2425	1212	1776	5289	262	857	488	424	61	193	66	0	348	42	46	113	330	111	228	420	144	378	8	234	145	66	194	137	242	153	79	0	278	108	316	63
K02096	apcE; phycobilisome core-membrane linker protein	1079	585	1052	3533	1224	2210	2425	1212	1776	5289	262	857	488	424	61	193	66	0	348	42	46	113	330	111	228	420	144	378	8	234	145	66	194	137	242	153	79	0	278	108	316	63
K02097	apcF; phycobilisome core component	1079	585	1052	3533	1224	2210	2425	1212	1776	5289	262	857	488	424	61	193	66	0	348	42	46	113	330	111	228	420	144	378	8	234	145	66	194	137	242	153	79	0	278	108	316	63
K02099	araC; AraC family transcriptional regulator, arabinose operon regulatory protein	76	150	633	1199	311	1140	443	471	486	390	224	2297	488	19	766	0	319	28578	288	78	381	213	424	165	114	1295	228	527	8230	143	214	561	78	208	419	484	0	303	227	183	1170	0
K02100	araE; MFS transporter, SP family, arabinose:H+ symporter	5	121	51	86	0	728	66	3	56	181	527	1805	819	491	423	875	613	13756	1142	538	0	21	239	75	74	59	98	187	4475	30	248	293	256	380	0	59	157	386	116	338	595	0
K02101	araL; arabinose operon protein AraL	0	0	0	0	0	0	0	0	0	0	0	0	0	0	0	0	0	3	0	0	0	0	0	0	0	0	0	17	0	0	0	0	0	0	0	0	0	0	0	0	0	0
K02103	araR; GntR family transcriptional regulator, arabinose operon transcriptional repressor	74	59	117	549	154	385	1	189	86	209	397	1693	406	13	606	69	216	21203	0	182	83	50	135	190	43	72	138	742	6779	0	273	274	78	106	0	26	0	486	72	54	956	0
K02106	atoE; short-chain fatty acids transporter	760	5644	2632	1764	21879	1835	35300	6825	2203	961	655	1438	919	4281	9355	549	1556	1168	3743	2479	8144	27723	5700	2476	3871	8891	2916	2552	1127	4103	1555	6832	2451	1856	1380	559	1078	2011	3256	412	1229	930
K02107	ATPVG, ahaH, atpH; V/A-type H+/Na+-transporting ATPase subunit G/H	99	266	409	467	209	465	74	159	188	257	176	1901	488	487	468	125	184	19394	11	114	150	75	430	219	616	170	122	270	5464	346	582	264	78	163	24	63	0	434	191	93	725	8
K02108	ATPF0A, atpB; F-type H+-transporting ATPase subunit a	46420	115857	71050	69803	104086	64464	139434	56564	60959	35082	27675	61810	52489	70591	107240	18830	45571	97537	64012	19143	29966	93133	87732	59066	74144	92640	32701	53761	77168	58241	124600	96956	86412	98598	117315	115198	108477	123856	118707	122428	69306	74967
K02109	ATPF0B, atpF; F-type H+-transporting ATPase subunit b	60138	137759	102535	107873	123200	98217	153212	79747	92082	55796	32609	80589	66859	86696	142946	23765	51244	96570	74485	22484	35616	98119	106674	73171	91624	108416	46730	60726	90753	66350	127844	104833	93786	102078	122374	120542	115177	129752	130199	127261	76772	78934
K02110	ATPF0C, atpE; F-type H+-transporting ATPase subunit c	46403	115338	71048	70424	104062	64464	139513	56635	61045	35082	27712	61767	52658	70434	107243	18718	45544	97630	63851	19143	29575	93065	87857	58847	73778	92677	32677	53716	77168	58068	124599	96957	86362	98598	117280	115216	108518	123856	118804	122428	69271	74967
K02111	ATPF1A, atpA; F-type H+-transporting ATPase subunit alpha [EC:3.6.3.14]	46456	114750	69998	69490	103245	64303	139616	56171	60752	34847	27728	61500	52311	70097	106667	18632	45484	94654	63726	19000	29557	93172	87560	58676	74190	92272	32585	53783	76214	58083	124592	96706	86476	98534	117293	115270	108497	123549	118605	122390	69495	74972
K02112	ATPF1B, atpD; F-type H+-transporting ATPase subunit beta [EC:3.6.3.14]	46449	115314	70984	69602	104642	64185	139701	56120	61125	35116	27612	61615	52358	71130	106590	18769	45711	97541	63708	19345	29546	93181	87466	58758	74116	92671	32652	53645	76930	58194	124786	96931	86393	98557	117373	115204	108422	123780	118679	122428	69270	74767
K02113	ATPF1D, atpH; F-type H+-transporting ATPase subunit delta	45293	113243	70096	69266	103396	60360	139161	55292	60387	34083	27315	59478	51952	61465	105357	18455	44514	92117	63481	18646	27890	92465	85499	57647	72399	90836	32329	52265	74399	57144	124378	96315	86180	98520	117064	115043	108298	123430	118248	122427	68754	74470
K02114	ATPF1E, atpC; F-type H+-transporting ATPase subunit epsilon	46449	116498	71004	69611	104207	64313	139431	56349	61123	35060	27604	61857	52410	71312	106589	18742	45623	97584	63892	19253	29737	93364	88466	59054	75116	92880	32649	53637	77353	58476	124589	97073	86393	98557	117236	115204	108422	123694	118635	122445	69255	74782
K02115	ATPF1G, atpG; F-type H+-transporting ATPase subunit gamma	46394	114920	70661	69595	103295	63543	141960	55966	60612	34784	27617	61406	52246	70033	99649	18669	45339	97559	63792	19050	29683	93366	87739	58636	74101	91541	32610	53637	76022	57970	124603	96972	86437	98534	117285	114852	108440	123694	118695	122405	69223	74792
K02116	atpI; ATP synthase protein I	36072	55646	43674	48221	52429	42293	94869	36234	44039	24249	15611	27796	21465	26927	48578	9729	30856	22002	23992	7323	16697	17712	25198	27957	29918	39892	19962	13588	29315	23613	7784	32675	17611	8728	19765	11472	12351	17086	33146	8151	21090	9970
K02117	ATPVA, ntpA, atpA; V/A-type H+/Na+-transporting ATPase subunit A [EC:3.6.3.14 3.6.3.15]	560	33625	2533	3841	1873	2043	792	7288	3035	1395	9837	5656	4534	5762	1993	1342	3828	52825	9306	3481	972	30850	1442	1653	1990	2294	1208	3207	18584	1364	6701	1359	547	895	1921	1019	738	8735	1375	94099	3816	207
K02118	ATPVB, ntpB, atpB; V/A-type H+/Na+-transporting ATPase subunit B	598	33625	2535	3841	1873	2043	792	7288	3035	1395	9837	5725	4546	5762	2104	1411	3828	55752	9306	3532	972	30850	1442	1730	1990	2294	1208	3207	19424	1364	6701	1436	547	895	1921	1019	738	8883	1375	94130	3925	207
K02119	ATPVC, ntpC, atpC; V/A-type H+/Na+-transporting ATPase subunit C	192	637	947	1411	222	653	85	1673	188	332	447	3672	2042	599	1329	328	262	42078	161	178	429	157	439	401	839	228	344	2032	13551	346	770	441	174	265	569	138	228	636	313	156	2082	8
K02120	ATPVD, ntpD, atpD; V/A-type H+/Na+-transporting ATPase subunit D	598	33625	2535	3841	1873	2043	792	7288	3035	1395	9837	5725	4546	5762	2089	1403	3828	55752	9158	3532	972	30850	1442	1730	1990	2294	1208	3207	19424	1364	6701	1436	547	895	1921	1019	738	8754	1375	94130	3925	207
K02121	ATPVE, ntpE, atpE; V/A-type H+/Na+-transporting ATPase subunit E	474	2519	2026	2937	1339	1724	705	5619	2842	962	9553	3999	2627	5420	1222	1155	3556	34530	8358	3431	763	537	1240	1366	1268	1251	467	1447	10739	841	2131	1039	446	557	1521	422	506	734	1059	415	2541	78
K02122	ATPVF, ntpF, atpF; V/A-type H+/Na+-transporting ATPase subunit F	223	31181	1112	1753	523	632	80	2395	226	623	536	4201	2417	626	1607	414	462	50446	922	240	473	30296	519	420	1250	837	949	2014	15935	759	5168	609	179	516	504	660	258	8415	430	93819	2529	137
K02123	ATPVI, ntpI, atpI; V/A-type H+/Na+-transporting ATPase subunit I	598	33480	2439	3841	1815	2043	792	7278	2986	1395	9811	5725	4539	5640	2104	1357	3804	55752	9287	3532	970	30691	1321	1593	1883	1972	1182	3191	19424	1335	6697	1407	547	895	1921	1019	738	8808	1349	94130	3913	207
K02124	ATPVK, ntpK, atpK; V/A-type H+/Na+-transporting ATPase subunit K	598	33550	2475	3841	1843	2043	792	7306	2986	1395	9811	5764	4539	5676	2104	1435	3804	55752	9287	3532	1007	30714	1349	1649	1970	2017	1182	3191	19424	1335	6697	1407	547	895	1921	1019	738	8808	1349	94130	3948	207
K02128	ATPeF0C, ATP5G, ATP9; F-type H+-transporting ATPase subunit c	0	0	0	0	0	0	0	0	0	0	0	86	0	0	0	0	0	0	0	0	0	0	0	0	0	0	0	0	0	0	0	0	0	0	0	0	0	0	0	0	0	0
K02134	ATPeF1D, ATP5D, ATP16; F-type H+-transporting ATPase subunit delta	532	146	155	459	183	73	74	41	714	548	2	2948	28	205	76	64	61	2	92	78	96	1	103	128	279	155	61	51	166	170	44	28	7	18	98	259	40	452	6	50	0	0
K02137	ATPeF0O, ATP5O, ATP5; F-type H+-transporting ATPase subunit O	0	0	0	0	0	0	0	0	0	0	0	0	0	0	0	0	0	0	0	0	0	0	0	0	0	0	0	0	0	6	0	0	0	0	0	0	0	0	0	0	0	0
K02160	accB, bccP; acetyl-CoA carboxylase biotin carboxyl carrier protein	42425	108660	62865	64021	97744	58965	107526	48817	52238	30110	26536	56661	46010	64768	104583	16879	43303	87626	59468	17381	27877	91815	78242	57387	69252	91099	30609	53409	71824	56240	123443	92958	83927	96898	114887	113796	105317	122754	116363	120993	66351	72611
K02164	norE; nitric oxide reductase NorE protein	53	1829	629	516	1761	840	555	547	667	158	4442	764	541	858	1480	590	675	5	570	464	375	266	742	249	1033	1337	280	178	823	494	186	1571	136	321	450	336	307	1653	782	201	1099	398
K02167	betI; TetR/AcrR family transcriptional regulator, transcriptional repressor of bet genes	11589	32009	47408	53164	46948	45937	86002	23121	43981	19488	4184	6682	10298	6136	26245	3523	25109	2792	9475	1513	11130	10507	6008	15238	6106	13558	7712	10553	13439	5596	2877	20995	7892	3108	7412	6034	4717	5802	16987	2870	8283	4302
K02168	betT, betS; choline/glycine/proline betaine transport protein	32575	20160	30602	39545	41030	26198	60321	21670	29751	16385	13239	8421	15183	12163	7228	3800	26167	5797	18869	4723	9814	9685	9529	22834	12377	20960	6929	38082	10299	10059	4846	32938	15875	6301	12881	10338	11534	19232	29944	3400	11001	9291
K02169	bioC; malonyl-CoA O-methyltransferase [EC:2.1.1.197]	33945	45856	36182	45313	46275	33265	93086	28692	36912	23085	15661	14361	20016	21942	11368	7546	30570	17625	26808	6779	13513	14872	17962	35155	21795	41950	10261	40382	18791	19030	6703	26305	11871	7187	18224	10660	9255	12903	23814	4717	15781	7584
[truncated: 6,262 more rows]

## Sheet: Nitrogen Fixation
OTUs putatively involved in Nitrogen Fixation - Taxonomy, average abundance in the Antipathella subpinnata microbiota and the Nearest Sequenced Taxon Index (NSTI) are provided
[truncated: 198 more rows]

## Sheet: Nitrification
OTUs putatively involved in Nitrification - Taxonomy, average abundance in the Antipathella subpinnata microbiota and the Nearest Sequenced Taxon Index (NSTI) are provided
[truncated: 44 more rows]

[truncated: 6 more sheets: DNRA, Denitrification, DMSP cleavage, DMSP demethylation, Sulfide Oxidation, DSR]
